# Supplementary material for: HiREX: High-Throughput Reactivity Exploration for Extended Databases of Transition-Metal Catalysts
Source: J Chem Inf Model. 2023 Sep 22;63(19):6081–94. doi: 10.1021/acs.jcim.3c00660 (PMC10565810; doi:10.1021/acs.jcim.3c00660)
Supplement: Supplementary file 2 — ci3c00660_si_002.zip [file ci3c00660_si_002.zip]

Archive with 711 entries (708 files):
- SI_structures/
- SI_structures/Reference_structures/
- SI_structures/Reference_structures/Br-CNC-pincer-CF3-1.xyz
- SI_structures/Reference_structures/Br-CNC-pincer-CF3-CF3-1.xyz
- SI_structures/Reference_structures/Br-CNC-pincer-CF3-cy-1.xyz
- SI_structures/Reference_structures/Br-CNC-pincer-CF3-iPr-1.xyz
- SI_structures/Reference_structures/Br-CNC-pincer-CF3-ph-1.xyz
- SI_structures/Reference_structures/Br-CNC-pincer-CF3-tBut-1.xyz
- SI_structures/Reference_structures/Br-CNC-pincer-cy-1.xyz
- SI_structures/Reference_structures/Br-CNC-pincer-cy-CF3-1.xyz
- SI_structures/Reference_structures/Br-CNC-pincer-cy-cy-1.xyz
- SI_structures/Reference_structures/Br-CNC-pincer-cy-iPr-1.xyz
- SI_structures/Reference_structures/Br-CNC-pincer-cy-ph-1.xyz
- SI_structures/Reference_structures/Br-CNC-pincer-cy-tBut-1.xyz
- SI_structures/Reference_structures/Br-CNC-pincer-H-1.xyz
- SI_structures/Reference_structures/Br-CNC-pincer-H-CF3-1.xyz
- SI_structures/Reference_structures/Br-CNC-pincer-H-cy-1.xyz
- SI_structures/Reference_structures/Br-CNC-pincer-H-iPr-1.xyz
- SI_structures/Reference_structures/Br-CNC-pincer-H-ph-1.xyz
- SI_structures/Reference_structures/Br-CNC-pincer-H-tBut-1.xyz
- SI_structures/Reference_structures/Br-CNC-pincer-iPr-1.xyz
- SI_structures/Reference_structures/Br-CNC-pincer-iPr-CF3-1.xyz
- SI_structures/Reference_structures/Br-CNC-pincer-iPr-cy-1.xyz
- SI_structures/Reference_structures/Br-CNC-pincer-iPr-iPr-1.xyz
- SI_structures/Reference_structures/Br-CNC-pincer-iPr-ph-1.xyz
- SI_structures/Reference_structures/Br-CNC-pincer-iPr-tBut-1.xyz
- SI_structures/Reference_structures/Br-CNC-pincer-ph-1.xyz
- SI_structures/Reference_structures/Br-CNC-pincer-ph-CF3-1.xyz
- SI_structures/Reference_structures/Br-CNC-pincer-ph-cy-1.xyz
- SI_structures/Reference_structures/Br-CNC-pincer-ph-iPr-1.xyz
- SI_structures/Reference_structures/Br-CNC-pincer-ph-ph-1.xyz
- SI_structures/Reference_structures/Br-CNC-pincer-ph-tBut-1.xyz
- SI_structures/Reference_structures/Br-CNC-pincer-tBut-1.xyz
- SI_structures/Reference_structures/Br-CNC-pincer-tBut-CF3-1.xyz
- SI_structures/Reference_structures/Br-CNC-pincer-tBut-cy-1.xyz
- SI_structures/Reference_structures/Br-CNC-pincer-tBut-iPr-1.xyz
- SI_structures/Reference_structures/Br-CNC-pincer-tBut-ph-1.xyz
- SI_structures/Reference_structures/Br-CNC-pincer-tBut-tBut-1.xyz
- SI_structures/Reference_structures/Br-PNN-pincer-CF3-1.xyz
- SI_structures/Reference_structures/Br-PNN-pincer-CF3-CF3-1.xyz
- SI_structures/Reference_structures/Br-PNN-pincer-CF3-cy-1.xyz
- SI_structures/Reference_structures/Br-PNN-pincer-CF3-iPr-1.xyz
- SI_structures/Reference_structures/Br-PNN-pincer-CF3-ph-1.xyz
- SI_structures/Reference_structures/Br-PNN-pincer-CF3-tBut-1.xyz
- SI_structures/Reference_structures/Br-PNN-pincer-cy-1.xyz
- SI_structures/Reference_structures/Br-PNN-pincer-cy-CF3-1.xyz
- SI_structures/Reference_structures/Br-PNN-pincer-cy-cy-1.xyz
- SI_structures/Reference_structures/Br-PNN-pincer-cy-iPr-1.xyz
- SI_structures/Reference_structures/Br-PNN-pincer-cy-ph-1.xyz
- SI_structures/Reference_structures/Br-PNN-pincer-cy-tBut-1.xyz
- SI_structures/Reference_structures/Br-PNN-pincer-H-1.xyz
- SI_structures/Reference_structures/Br-PNN-pincer-H-CF3-1.xyz
- SI_structures/Reference_structures/Br-PNN-pincer-H-cy-1.xyz
- SI_structures/Reference_structures/Br-PNN-pincer-H-iPr-1.xyz
- SI_structures/Reference_structures/Br-PNN-pincer-H-ph-1.xyz
- SI_structures/Reference_structures/Br-PNN-pincer-H-tBut-1.xyz
- SI_structures/Reference_structures/Br-PNN-pincer-iPr-1.xyz
- SI_structures/Reference_structures/Br-PNN-pincer-iPr-CF3-1.xyz
- SI_structures/Reference_structures/Br-PNN-pincer-iPr-cy-1.xyz
- SI_structures/Reference_structures/Br-PNN-pincer-iPr-iPr-1.xyz
- SI_structures/Reference_structures/Br-PNN-pincer-iPr-ph-1.xyz
- SI_structures/Reference_structures/Br-PNN-pincer-iPr-tBut-1.xyz
- SI_structures/Reference_structures/Br-PNN-pincer-ph-1.xyz
- SI_structures/Reference_structures/Br-PNN-pincer-ph-CF3-1.xyz
- SI_structures/Reference_structures/Br-PNN-pincer-ph-cy-1.xyz
- SI_structures/Reference_structures/Br-PNN-pincer-ph-iPr-1.xyz
- SI_structures/Reference_structures/Br-PNN-pincer-ph-ph-1.xyz
- SI_structures/Reference_structures/Br-PNN-pincer-ph-tBut-1.xyz
- SI_structures/Reference_structures/Br-PNN-pincer-tBut-1.xyz
- SI_structures/Reference_structures/Br-PNN-pincer-tBut-CF3-1.xyz
- SI_structures/Reference_structures/Br-PNN-pincer-tBut-cy-1.xyz
- SI_structures/Reference_structures/Br-PNN-pincer-tBut-iPr-1.xyz
- SI_structures/Reference_structures/Br-PNN-pincer-tBut-ph-1.xyz
- SI_structures/Reference_structures/Br-PNN-pincer-tBut-tBut-1.xyz
- SI_structures/Reference_structures/Br-PNP-pincer-CF3-1.xyz
- SI_structures/Reference_structures/Br-PNP-pincer-CF3-CF3-1.xyz
- SI_structures/Reference_structures/Br-PNP-pincer-CF3-cy-1.xyz
- SI_structures/Reference_structures/Br-PNP-pincer-CF3-iPr-1.xyz
- SI_structures/Reference_structures/Br-PNP-pincer-CF3-ph-1.xyz
- SI_structures/Reference_structures/Br-PNP-pincer-CF3-tBut-1.xyz
- SI_structures/Reference_structures/Br-PNP-pincer-cy-1.xyz
- SI_structures/Reference_structures/Br-PNP-pincer-cy-CF3-1.xyz
- SI_structures/Reference_structures/Br-PNP-pincer-cy-cy-1.xyz
- SI_structures/Reference_structures/Br-PNP-pincer-cy-iPr-1.xyz
- SI_structures/Reference_structures/Br-PNP-pincer-cy-ph-1.xyz
- SI_structures/Reference_structures/Br-PNP-pincer-cy-tBut-1.xyz
- SI_structures/Reference_structures/Br-PNP-pincer-H-1.xyz
- SI_structures/Reference_structures/Br-PNP-pincer-H-CF3-1.xyz
- SI_structures/Reference_structures/Br-PNP-pincer-H-cy-1.xyz
- SI_structures/Reference_structures/Br-PNP-pincer-H-iPr-1.xyz
- SI_structures/Reference_structures/Br-PNP-pincer-H-ph-1.xyz
- SI_structures/Reference_structures/Br-PNP-pincer-H-tBut-1.xyz
- SI_structures/Reference_structures/Br-PNP-pincer-iPr-1.xyz
- SI_structures/Reference_structures/Br-PNP-pincer-iPr-CF3-1.xyz
- SI_structures/Reference_structures/Br-PNP-pincer-iPr-cy-1.xyz
- SI_structures/Reference_structures/Br-PNP-pincer-iPr-iPr-1.xyz
- SI_structures/Reference_structures/Br-PNP-pincer-iPr-ph-1.xyz
- SI_structures/Reference_structures/Br-PNP-pincer-iPr-tBut-1.xyz
- SI_structures/Reference_structures/Br-PNP-pincer-ph-1.xyz
- SI_structures/Reference_structures/Br-PNP-pincer-ph-CF3-1.xyz
- SI_structures/Reference_structures/Br-PNP-pincer-ph-cy-1.xyz
- SI_structures/Reference_structures/Br-PNP-pincer-ph-iPr-1.xyz
- SI_structures/Reference_structures/Br-PNP-pincer-ph-ph-1.xyz
- SI_structures/Reference_structures/Br-PNP-pincer-ph-tBut-1.xyz
- SI_structures/Reference_structures/Br-PNP-pincer-tBut-1.xyz
- SI_structures/Reference_structures/Br-PNP-pincer-tBut-CF3-1.xyz
- SI_structures/Reference_structures/Br-PNP-pincer-tBut-cy-1.xyz
- SI_structures/Reference_structures/Br-PNP-pincer-tBut-iPr-1.xyz
- SI_structures/Reference_structures/Br-PNP-pincer-tBut-ph-1.xyz
- SI_structures/Reference_structures/Br-PNP-pincer-tBut-tBut-1.xyz
- SI_structures/Reference_structures/Br-SNS-pincer-CF3-1.xyz
- SI_structures/Reference_structures/Br-SNS-pincer-CF3-CF3-1.xyz
- SI_structures/Reference_structures/Br-SNS-pincer-CF3-cy-1.xyz
- SI_structures/Reference_structures/Br-SNS-pincer-CF3-iPr-1.xyz
- SI_structures/Reference_structures/Br-SNS-pincer-CF3-ph-1.xyz
- SI_structures/Reference_structures/Br-SNS-pincer-CF3-tBut-1.xyz
- SI_structures/Reference_structures/Br-SNS-pincer-cy-1.xyz
- SI_structures/Reference_structures/Br-SNS-pincer-cy-CF3-1.xyz
- SI_structures/Reference_structures/Br-SNS-pincer-cy-cy-1.xyz
- SI_structures/Reference_structures/Br-SNS-pincer-cy-iPr-1.xyz
- SI_structures/Reference_structures/Br-SNS-pincer-cy-ph-1.xyz
- SI_structures/Reference_structures/Br-SNS-pincer-cy-tBut-1.xyz
- SI_structures/Reference_structures/Br-SNS-pincer-H-1.xyz
- SI_structures/Reference_structures/Br-SNS-pincer-H-CF3-1.xyz
- SI_structures/Reference_structures/Br-SNS-pincer-H-cy-1.xyz
- SI_structures/Reference_structures/Br-SNS-pincer-H-iPr-1.xyz
- SI_structures/Reference_structures/Br-SNS-pincer-H-ph-1.xyz
- SI_structures/Reference_structures/Br-SNS-pincer-H-tBut-1.xyz
- SI_structures/Reference_structures/Br-SNS-pincer-iPr-1.xyz
- SI_structures/Reference_structures/Br-SNS-pincer-iPr-CF3-1.xyz
- SI_structures/Reference_structures/Br-SNS-pincer-iPr-cy-1.xyz
- SI_structures/Reference_structures/Br-SNS-pincer-iPr-iPr-1.xyz
- SI_structures/Reference_structures/Br-SNS-pincer-iPr-ph-1.xyz
- SI_structures/Reference_structures/Br-SNS-pincer-iPr-tBut-1.xyz
- SI_structures/Reference_structures/Br-SNS-pincer-ph-1.xyz
- SI_structures/Reference_structures/Br-SNS-pincer-ph-CF3-1.xyz
- SI_structures/Reference_structures/Br-SNS-pincer-ph-cy-1.xyz
- SI_structures/Reference_structures/Br-SNS-pincer-ph-iPr-1.xyz
- SI_structures/Reference_structures/Br-SNS-pincer-ph-ph-1.xyz
- SI_structures/Reference_structures/Br-SNS-pincer-ph-tBut-1.xyz
- SI_structures/Reference_structures/Br-SNS-pincer-tBut-1.xyz
- SI_structures/Reference_structures/Br-SNS-pincer-tBut-CF3-1.xyz
- SI_structures/Reference_structures/Br-SNS-pincer-tBut-cy-1.xyz
- SI_structures/Reference_structures/Br-SNS-pincer-tBut-iPr-1.xyz
- SI_structures/Reference_structures/Br-SNS-pincer-tBut-ph-1.xyz
- SI_structures/Reference_structures/Br-SNS-pincer-tBut-tBut-1.xyz
- SI_structures/Reference_structures/OCCH3CH3CH3-CNC-pincer-CF3-1.xyz
- SI_structures/Reference_structures/OCCH3CH3CH3-CNC-pincer-CF3-CF3-1.xyz
- SI_structures/Reference_structures/OCCH3CH3CH3-CNC-pincer-CF3-cy-1.xyz
- SI_structures/Reference_structures/OCCH3CH3CH3-CNC-pincer-CF3-iPr-1.xyz
- SI_structures/Reference_structures/OCCH3CH3CH3-CNC-pincer-CF3-ph-1.xyz
- SI_structures/Reference_structures/OCCH3CH3CH3-CNC-pincer-CF3-tBut-1.xyz
- SI_structures/Reference_structures/OCCH3CH3CH3-CNC-pincer-cy-1.xyz
- SI_structures/Reference_structures/OCCH3CH3CH3-CNC-pincer-cy-CF3-1.xyz
- SI_structures/Reference_structures/OCCH3CH3CH3-CNC-pincer-cy-cy-1.xyz
- SI_structures/Reference_structures/OCCH3CH3CH3-CNC-pincer-cy-iPr-1.xyz
- SI_structures/Reference_structures/OCCH3CH3CH3-CNC-pincer-cy-ph-1.xyz
- SI_structures/Reference_structures/OCCH3CH3CH3-CNC-pincer-cy-tBut-1.xyz
- SI_structures/Reference_structures/OCCH3CH3CH3-CNC-pincer-H-1.xyz
- SI_structures/Reference_structures/OCCH3CH3CH3-CNC-pincer-H-CF3-1.xyz
- SI_structures/Reference_structures/OCCH3CH3CH3-CNC-pincer-H-cy-1.xyz
- SI_structures/Reference_structures/OCCH3CH3CH3-CNC-pincer-H-iPr-1.xyz
- SI_structures/Reference_structures/OCCH3CH3CH3-CNC-pincer-H-ph-1.xyz
- SI_structures/Reference_structures/OCCH3CH3CH3-CNC-pincer-H-tBut-1.xyz
- SI_structures/Reference_structures/OCCH3CH3CH3-CNC-pincer-iPr-1.xyz
- SI_structures/Reference_structures/OCCH3CH3CH3-CNC-pincer-iPr-CF3-1.xyz
- SI_structures/Reference_structures/OCCH3CH3CH3-CNC-pincer-iPr-cy-1.xyz
- SI_structures/Reference_structures/OCCH3CH3CH3-CNC-pincer-iPr-iPr-1.xyz
- SI_structures/Reference_structures/OCCH3CH3CH3-CNC-pincer-iPr-ph-1.xyz
- SI_structures/Reference_structures/OCCH3CH3CH3-CNC-pincer-iPr-tBut-1.xyz
- SI_structures/Reference_structures/OCCH3CH3CH3-CNC-pincer-ph-1.xyz
- SI_structures/Reference_structures/OCCH3CH3CH3-CNC-pincer-ph-CF3-1.xyz
- SI_structures/Reference_structures/OCCH3CH3CH3-CNC-pincer-ph-cy-1.xyz
- SI_structures/Reference_structures/OCCH3CH3CH3-CNC-pincer-ph-iPr-1.xyz
- SI_structures/Reference_structures/OCCH3CH3CH3-CNC-pincer-ph-ph-1.xyz
- SI_structures/Reference_structures/OCCH3CH3CH3-CNC-pincer-ph-tBut-1.xyz
- SI_structures/Reference_structures/OCCH3CH3CH3-CNC-pincer-tBut-1.xyz
- SI_structures/Reference_structures/OCCH3CH3CH3-CNC-pincer-tBut-CF3-1.xyz
- SI_structures/Reference_structures/OCCH3CH3CH3-CNC-pincer-tBut-cy-1.xyz
- SI_structures/Reference_structures/OCCH3CH3CH3-CNC-pincer-tBut-iPr-1.xyz
- SI_structures/Reference_structures/OCCH3CH3CH3-CNC-pincer-tBut-ph-1.xyz
- SI_structures/Reference_structures/OCCH3CH3CH3-CNC-pincer-tBut-tBut-1.xyz
- SI_structures/Reference_structures/OCCH3CH3CH3-PNN-pincer-CF3-1.xyz
- SI_structures/Reference_structures/OCCH3CH3CH3-PNN-pincer-CF3-CF3-1.xyz
- SI_structures/Reference_structures/OCCH3CH3CH3-PNN-pincer-CF3-cy-1.xyz
- SI_structures/Reference_structures/OCCH3CH3CH3-PNN-pincer-CF3-iPr-1.xyz
- SI_structures/Reference_structures/OCCH3CH3CH3-PNN-pincer-CF3-ph-1.xyz
- SI_structures/Reference_structures/OCCH3CH3CH3-PNN-pincer-CF3-tBut-1.xyz
- SI_structures/Reference_structures/OCCH3CH3CH3-PNN-pincer-cy-1.xyz
- SI_structures/Reference_structures/OCCH3CH3CH3-PNN-pincer-cy-CF3-1.xyz
- SI_structures/Reference_structures/OCCH3CH3CH3-PNN-pincer-cy-cy-1.xyz
- SI_structures/Reference_structures/OCCH3CH3CH3-PNN-pincer-cy-iPr-1.xyz
- SI_structures/Reference_structures/OCCH3CH3CH3-PNN-pincer-cy-ph-1.xyz
- SI_structures/Reference_structures/OCCH3CH3CH3-PNN-pincer-cy-tBut-1.xyz
- SI_structures/Reference_structures/OCCH3CH3CH3-PNN-pincer-H-1.xyz
- SI_structures/Reference_structures/OCCH3CH3CH3-PNN-pincer-H-CF3-1.xyz
- SI_structures/Reference_structures/OCCH3CH3CH3-PNN-pincer-H-cy-1.xyz
- SI_structures/Reference_structures/OCCH3CH3CH3-PNN-pincer-H-iPr-1.xyz
- SI_structures/Reference_structures/OCCH3CH3CH3-PNN-pincer-H-ph-1.xyz
- SI_structures/Reference_structures/OCCH3CH3CH3-PNN-pincer-H-tBut-1.xyz
- SI_structures/Reference_structures/OCCH3CH3CH3-PNN-pincer-iPr-1.xyz
- SI_structures/Reference_structures/OCCH3CH3CH3-PNN-pincer-iPr-CF3-1.xyz
- SI_structures/Reference_structures/OCCH3CH3CH3-PNN-pincer-iPr-cy-1.xyz
- SI_structures/Reference_structures/OCCH3CH3CH3-PNN-pincer-iPr-iPr-1.xyz
- SI_structures/Reference_structures/OCCH3CH3CH3-PNN-pincer-iPr-ph-1.xyz
- SI_structures/Reference_structures/OCCH3CH3CH3-PNN-pincer-iPr-tBut-1.xyz
- SI_structures/Reference_structures/OCCH3CH3CH3-PNN-pincer-ph-1.xyz
- SI_structures/Reference_structures/OCCH3CH3CH3-PNN-pincer-ph-CF3-1.xyz
- SI_structures/Reference_structures/OCCH3CH3CH3-PNN-pincer-ph-cy-1.xyz
- SI_structures/Reference_structures/OCCH3CH3CH3-PNN-pincer-ph-iPr-1.xyz
- SI_structures/Reference_structures/OCCH3CH3CH3-PNN-pincer-ph-ph-1.xyz
- SI_structures/Reference_structures/OCCH3CH3CH3-PNN-pincer-ph-tBut-1.xyz
- SI_structures/Reference_structures/OCCH3CH3CH3-PNN-pincer-tBut-1.xyz
- SI_structures/Reference_structures/OCCH3CH3CH3-PNN-pincer-tBut-CF3-1.xyz
- SI_structures/Reference_structures/OCCH3CH3CH3-PNN-pincer-tBut-cy-1.xyz
- SI_structures/Reference_structures/OCCH3CH3CH3-PNN-pincer-tBut-iPr-1.xyz
- SI_structures/Reference_structures/OCCH3CH3CH3-PNN-pincer-tBut-ph-1.xyz
- SI_structures/Reference_structures/OCCH3CH3CH3-PNN-pincer-tBut-tBut-1.xyz
- SI_structures/Reference_structures/OCCH3CH3CH3-PNP-pincer-CF3-1.xyz
- SI_structures/Reference_structures/OCCH3CH3CH3-PNP-pincer-CF3-CF3-1.xyz
- SI_structures/Reference_structures/OCCH3CH3CH3-PNP-pincer-CF3-cy-1.xyz
- SI_structures/Reference_structures/OCCH3CH3CH3-PNP-pincer-CF3-iPr-1.xyz
- SI_structures/Reference_structures/OCCH3CH3CH3-PNP-pincer-CF3-ph-1.xyz
- SI_structures/Reference_structures/OCCH3CH3CH3-PNP-pincer-CF3-tBut-1.xyz
- SI_structures/Reference_structures/OCCH3CH3CH3-PNP-pincer-cy-1.xyz
- SI_structures/Reference_structures/OCCH3CH3CH3-PNP-pincer-cy-CF3-1.xyz
- SI_structures/Reference_structures/OCCH3CH3CH3-PNP-pincer-cy-cy-1.xyz
- SI_structures/Reference_structures/OCCH3CH3CH3-PNP-pincer-cy-iPr-1.xyz
- SI_structures/Reference_structures/OCCH3CH3CH3-PNP-pincer-cy-ph-1.xyz
- SI_structures/Reference_structures/OCCH3CH3CH3-PNP-pincer-cy-tBut-1.xyz
- SI_structures/Reference_structures/OCCH3CH3CH3-PNP-pincer-H-1.xyz
- SI_structures/Reference_structures/OCCH3CH3CH3-PNP-pincer-H-CF3-1.xyz
- SI_structures/Reference_structures/OCCH3CH3CH3-PNP-pincer-H-cy-1.xyz
- SI_structures/Reference_structures/OCCH3CH3CH3-PNP-pincer-H-iPr-1.xyz
- SI_structures/Reference_structures/OCCH3CH3CH3-PNP-pincer-H-ph-1.xyz
- SI_structures/Reference_structures/OCCH3CH3CH3-PNP-pincer-H-tBut-1.xyz
- SI_structures/Reference_structures/OCCH3CH3CH3-PNP-pincer-iPr-1.xyz
- SI_structures/Reference_structures/OCCH3CH3CH3-PNP-pincer-iPr-CF3-1.xyz
- SI_structures/Reference_structures/OCCH3CH3CH3-PNP-pincer-iPr-cy-1.xyz
- SI_structures/Reference_structures/OCCH3CH3CH3-PNP-pincer-iPr-iPr-1.xyz
- SI_structures/Reference_structures/OCCH3CH3CH3-PNP-pincer-iPr-ph-1.xyz
- SI_structures/Reference_structures/OCCH3CH3CH3-PNP-pincer-iPr-tBut-1.xyz
- SI_structures/Reference_structures/OCCH3CH3CH3-PNP-pincer-ph-1.xyz
- SI_structures/Reference_structures/OCCH3CH3CH3-PNP-pincer-ph-CF3-1.xyz
- SI_structures/Reference_structures/OCCH3CH3CH3-PNP-pincer-ph-cy-1.xyz
- SI_structures/Reference_structures/OCCH3CH3CH3-PNP-pincer-ph-iPr-1.xyz
- SI_structures/Reference_structures/OCCH3CH3CH3-PNP-pincer-ph-ph-1.xyz
- SI_structures/Reference_structures/OCCH3CH3CH3-PNP-pincer-ph-tBut-1.xyz
- SI_structures/Reference_structures/OCCH3CH3CH3-PNP-pincer-tBut-1.xyz
- SI_structures/Reference_structures/OCCH3CH3CH3-PNP-pincer-tBut-CF3-1.xyz
- SI_structures/Reference_structures/OCCH3CH3CH3-PNP-pincer-tBut-cy-1.xyz
- SI_structures/Reference_structures/OCCH3CH3CH3-PNP-pincer-tBut-iPr-1.xyz
- SI_structures/Reference_structures/OCCH3CH3CH3-PNP-pincer-tBut-ph-1.xyz
- SI_structures/Reference_structures/OCCH3CH3CH3-PNP-pincer-tBut-tBut-1.xyz
- SI_structures/Reference_structures/OCCH3CH3CH3-SNS-pincer-CF3-1.xyz
- SI_structures/Reference_structures/OCCH3CH3CH3-SNS-pincer-CF3-CF3-1.xyz
- SI_structures/Reference_structures/OCCH3CH3CH3-SNS-pincer-CF3-cy-1.xyz
- SI_structures/Reference_structures/OCCH3CH3CH3-SNS-pincer-CF3-iPr-1.xyz
- SI_structures/Reference_structures/OCCH3CH3CH3-SNS-pincer-CF3-ph-1.xyz
- SI_structures/Reference_structures/OCCH3CH3CH3-SNS-pincer-CF3-tBut-1.xyz
- SI_structures/Reference_structures/OCCH3CH3CH3-SNS-pincer-cy-1.xyz
- SI_structures/Reference_structures/OCCH3CH3CH3-SNS-pincer-cy-CF3-1.xyz
- SI_structures/Reference_structures/OCCH3CH3CH3-SNS-pincer-cy-cy-1.xyz
- SI_structures/Reference_structures/OCCH3CH3CH3-SNS-pincer-cy-iPr-1.xyz
- SI_structures/Reference_structures/OCCH3CH3CH3-SNS-pincer-cy-ph-1.xyz
- SI_structures/Reference_structures/OCCH3CH3CH3-SNS-pincer-cy-tBut-1.xyz
- SI_structures/Reference_structures/OCCH3CH3CH3-SNS-pincer-H-1.xyz
- SI_structures/Reference_structures/OCCH3CH3CH3-SNS-pincer-H-CF3-1.xyz
- SI_structures/Reference_structures/OCCH3CH3CH3-SNS-pincer-H-cy-1.xyz
- SI_structures/Reference_structures/OCCH3CH3CH3-SNS-pincer-H-iPr-1.xyz
- SI_structures/Reference_structures/OCCH3CH3CH3-SNS-pincer-H-ph-1.xyz
- SI_structures/Reference_structures/OCCH3CH3CH3-SNS-pincer-H-tBut-1.xyz
- SI_structures/Reference_structures/OCCH3CH3CH3-SNS-pincer-iPr-1.xyz
- SI_structures/Reference_structures/OCCH3CH3CH3-SNS-pincer-iPr-CF3-1.xyz
- SI_structures/Reference_structures/OCCH3CH3CH3-SNS-pincer-iPr-cy-1.xyz
- SI_structures/Reference_structures/OCCH3CH3CH3-SNS-pincer-iPr-iPr-1.xyz
- SI_structures/Reference_structures/OCCH3CH3CH3-SNS-pincer-iPr-ph-1.xyz
- SI_structures/Reference_structures/OCCH3CH3CH3-SNS-pincer-iPr-tBut-1.xyz
- SI_structures/Reference_structures/OCCH3CH3CH3-SNS-pincer-ph-1.xyz
- SI_structures/Reference_structures/OCCH3CH3CH3-SNS-pincer-ph-CF3-1.xyz
- SI_structures/Reference_structures/OCCH3CH3CH3-SNS-pincer-ph-cy-1.xyz
- SI_structures/Reference_structures/OCCH3CH3CH3-SNS-pincer-ph-iPr-1.xyz
- SI_structures/Reference_structures/OCCH3CH3CH3-SNS-pincer-ph-ph-1.xyz
- SI_structures/Reference_structures/OCCH3CH3CH3-SNS-pincer-ph-tBut-1.xyz
- SI_structures/Reference_structures/OCCH3CH3CH3-SNS-pincer-tBut-1.xyz
- SI_structures/Reference_structures/OCCH3CH3CH3-SNS-pincer-tBut-CF3-1.xyz
- SI_structures/Reference_structures/OCCH3CH3CH3-SNS-pincer-tBut-cy-1.xyz
- SI_structures/Reference_structures/OCCH3CH3CH3-SNS-pincer-tBut-iPr-1.xyz
- SI_structures/Reference_structures/OCCH3CH3CH3-SNS-pincer-tBut-ph-1.xyz
- SI_structures/Reference_structures/OCCH3CH3CH3-SNS-pincer-tBut-tBut-1.xyz
- SI_structures/Reference_structures/OCH3-CNC-pincer-CF3-1.xyz
- SI_structures/Reference_structures/OCH3-CNC-pincer-CF3-CF3-1.xyz
- SI_structures/Reference_structures/OCH3-CNC-pincer-CF3-cy-1.xyz
- SI_structures/Reference_structures/OCH3-CNC-pincer-CF3-iPr-1.xyz
- SI_structures/Reference_structures/OCH3-CNC-pincer-CF3-ph-1.xyz
- SI_structures/Reference_structures/OCH3-CNC-pincer-CF3-tBut-1.xyz
- SI_structures/Reference_structures/OCH3-CNC-pincer-cy-1.xyz
- SI_structures/Reference_structures/OCH3-CNC-pincer-cy-CF3-1.xyz
- SI_structures/Reference_structures/OCH3-CNC-pincer-cy-cy-1.xyz
- SI_structures/Reference_structures/OCH3-CNC-pincer-cy-iPr-1.xyz
[truncated: 411 more entries]
