# Supplementary material for: HiREX: High-Throughput Reactivity Exploration for Extended Databases of Transition-Metal Catalysts
Source: J Chem Inf Model. 2023 Sep 22;63(19):6081–94. doi: 10.1021/acs.jcim.3c00660 (PMC10565810; doi:10.1021/acs.jcim.3c00660)
Supplement: Supplementary file 2 — ci3c00660_si_002.zip [file ci3c00660_si_002.zip › SI_structures/Reference_structures/Br-CNC-pincer-CF3-cy-1.xyz]

74
-5756.82693993
Mn	-2.356600	-0.401300	-0.452300
N	-1.654000	1.493900	0.522600
N	-4.188900	0.466200	1.852400
N	0.259100	0.645600	-1.680800
N	-5.241800	-0.963500	0.651800
N	-0.560100	-0.843600	-2.987100
C	-4.017700	-0.321400	0.771800
C	-5.436600	0.324400	2.407400
C	-6.107200	-0.574700	1.670200
C	-0.768100	-0.224600	-1.762600
C	0.589100	-0.355100	-3.601400
C	1.085400	0.579200	-2.775500
C	0.520000	1.566500	-0.596800
C	-3.218000	1.385800	2.402100
C	-0.726000	2.359700	-0.211300
C	-2.606000	2.272700	1.320500
C	-2.694700	-2.059600	-0.919600
O	-2.855300	-3.191800	-1.128200
O	-3.983900	0.751600	-2.574500
C	-3.331200	0.328600	-1.710000
H	-7.097300	-0.968800	1.756800
H	-5.745400	0.864000	3.278500
H	-2.428400	0.814000	2.906700
H	-3.729500	2.002700	3.143200
H	-2.089600	3.108000	1.816600
H	-1.221600	2.757000	-1.102400
H	1.307100	2.248000	-0.924900
H	0.885500	1.002000	0.271000
H	1.957400	1.191300	-2.878000
H	0.924700	-0.715900	-4.550100
Br	-0.945700	-1.537900	1.317900
H	-1.074000	0.989800	1.208100
C	-5.651500	-1.934700	-0.272900
F	-5.244400	-3.173700	0.057700
F	-6.989800	-2.007800	-0.319100
F	-5.259300	-1.705800	-1.527200
C	-1.291700	-1.876400	-3.590300
F	-1.020000	-3.083600	-3.063300
F	-2.616000	-1.710100	-3.549900
F	-0.980100	-1.982700	-4.889300
C	-3.595400	3.265900	0.482300
C	-4.941300	2.815800	-0.168100
C	-6.302400	4.418400	1.264900
C	-6.199900	3.008300	0.703700
C	-3.832600	4.674600	1.139900
C	-5.041500	4.731000	2.073500
H	-6.416900	5.150300	0.434600
H	-6.201900	2.358500	1.566100
H	-4.912700	1.792000	-0.542000
H	-2.975800	3.545500	-0.379600
H	-2.935800	5.058700	1.666500
H	-5.134600	5.757600	2.488500
H	-4.034500	5.410100	0.327300
H	-4.921600	4.022600	2.920000
H	-7.199600	4.493400	1.916800
H	-7.106000	2.771800	0.104600
H	-5.110700	3.478200	-1.047700
C	-0.185800	3.694000	0.513300
C	0.614800	3.438500	1.846900
C	0.880200	5.942900	1.861300
C	1.527500	4.624400	2.263700
C	0.643800	4.651600	-0.376600
C	0.792000	6.036600	0.314700
H	-0.139700	5.944700	2.306600
H	2.504700	4.568000	1.733800
H	1.288800	2.562000	1.788600
H	-1.039300	4.364700	0.698300
H	1.665500	4.241500	-0.508500
H	-0.069300	6.700900	0.085400
H	0.201000	4.802600	-1.385300
H	1.703300	6.509500	-0.112200
H	1.421000	6.830000	2.253900
H	1.734400	4.563400	3.354000
H	-0.113100	3.226600	2.654400
