# Supplementary material for: HiREX: High-Throughput Reactivity Exploration for Extended Databases of Transition-Metal Catalysts
Source: J Chem Inf Model. 2023 Sep 22;63(19):6081–94. doi: 10.1021/acs.jcim.3c00660 (PMC10565810; doi:10.1021/acs.jcim.3c00660)
Supplement: Supplementary file 2 — ci3c00660_si_002.zip [file ci3c00660_si_002.zip › SI_structures/Reference_structures/Br-CNC-pincer-CF3-ph-1.xyz]

62
-5749.58461664
Mn	-2.356600	-0.401300	-0.452300
N	-1.654000	1.493900	0.522600
N	-4.188900	0.466200	1.852400
N	0.259100	0.645600	-1.680800
N	-5.241800	-0.963500	0.651800
N	-0.560100	-0.843600	-2.987100
C	-4.017700	-0.321400	0.771800
C	-5.436600	0.324400	2.407400
C	-6.107200	-0.574700	1.670200
C	-0.768100	-0.224600	-1.762600
C	0.589100	-0.355100	-3.601400
C	1.085400	0.579200	-2.775500
C	0.520000	1.566500	-0.596800
C	-3.218000	1.385800	2.402100
C	-0.726000	2.359700	-0.211300
C	-2.606000	2.272700	1.320500
C	-2.694700	-2.059600	-0.919600
O	-2.855300	-3.191800	-1.128200
O	-3.983900	0.751600	-2.574500
C	-3.331200	0.328600	-1.710000
H	-7.097300	-0.968800	1.756800
H	-5.745400	0.864000	3.278500
H	-2.428400	0.814000	2.906700
H	-3.729500	2.002700	3.143200
H	-2.089600	3.108000	1.816600
H	-1.221600	2.757000	-1.102400
H	1.307100	2.248000	-0.924900
H	0.885500	1.002000	0.271000
H	1.957400	1.191300	-2.878000
H	0.924700	-0.715900	-4.550100
Br	-0.945700	-1.537900	1.317900
H	-1.074000	0.989800	1.208100
C	-5.651500	-1.934700	-0.272900
F	-5.244400	-3.173700	0.057700
F	-6.989800	-2.007800	-0.319100
F	-5.259300	-1.705800	-1.527200
C	-1.291700	-1.876400	-3.590300
F	-1.020000	-3.083600	-3.063300
F	-2.616000	-1.710100	-3.549900
F	-0.980100	-1.982700	-4.889300
C	-3.728400	3.070300	0.585200
C	-3.874800	3.176200	-0.814500
C	-4.922500	3.897900	-1.393800
C	-5.852700	4.550400	-0.594200
C	-5.723900	4.499200	0.789000
C	-4.675200	3.781500	1.370600
H	-3.201100	2.730700	-1.497500
H	-5.009800	3.950600	-2.472000
H	-6.665300	5.104600	-1.046100
H	-6.438700	5.017000	1.415200
H	-4.624800	3.789300	2.448200
C	-0.197300	3.570200	0.581100
C	0.538500	3.407300	1.774900
C	0.998800	4.522700	2.480600
C	0.731200	5.809900	2.009900
C	0.003600	5.985500	0.831300
C	-0.457600	4.874900	0.119100
H	0.751900	2.419500	2.161400
H	1.561700	4.388800	3.395200
H	1.086600	6.672000	2.559400
H	-0.205300	6.983900	0.469100
H	-1.023200	5.034900	-0.790400
