# Supplementary material for: HiREX: High-Throughput Reactivity Exploration for Extended Databases of Transition-Metal Catalysts
Source: J Chem Inf Model. 2023 Sep 22;63(19):6081–94. doi: 10.1021/acs.jcim.3c00660 (PMC10565810; doi:10.1021/acs.jcim.3c00660)
Supplement: Supplementary file 2 — ci3c00660_si_002.zip [file ci3c00660_si_002.zip › SI_structures/Reference_structures/Br-CNC-pincer-cy-iPr-1.xyz]

86
-5318.68878571
Mn	-2.311900	-0.543500	-0.442300
N	-1.778700	1.444200	0.464700
N	-3.972300	0.117800	2.083200
N	-0.019600	0.854100	-1.970000
N	-5.086000	-1.243900	0.856800
N	-0.651200	-0.779700	-3.211800
C	-3.909400	-0.569100	0.915800
C	-5.139700	-0.145500	2.748500
C	-5.836700	-1.005800	1.976900
C	-0.842400	-0.230000	-1.978600
C	0.261600	-0.049500	-3.927900
C	0.659000	0.977300	-3.152400
C	0.218100	1.782200	-0.892400
C	-3.018900	1.092200	2.546700
C	-1.062200	2.416100	-0.354100
C	-2.660000	2.082400	1.438600
C	-2.524100	-2.277900	-0.636800
O	-2.643900	-3.434200	-0.537400
O	-4.207100	0.453300	-2.419400
C	-3.444900	0.035400	-1.634600
H	-6.791300	-1.458700	2.142200
H	-5.370100	0.290300	3.698700
H	-2.108800	0.590900	2.900300
H	-3.463800	1.624300	3.390400
H	-2.153100	2.944800	1.901900
H	-1.699300	2.756200	-1.177600
H	0.879100	2.563800	-1.274100
H	0.739700	1.267700	-0.073700
H	1.357800	1.766500	-3.336400
H	0.556100	-0.313200	-4.922400
Br	-0.511000	-1.443500	1.329400
H	-1.056000	0.983000	1.031400
C	-5.594800	-2.043000	-0.239600
C	-5.888300	-3.480500	0.188800
C	-6.811100	-3.531400	-2.172000
C	-6.130300	-4.338500	-1.058700
C	-6.848500	-1.398200	-0.855700
C	-7.703400	-2.448500	-1.574800
H	-6.058500	-3.052600	-2.800600
H	-6.748100	-5.195100	-0.785200
H	-6.763200	-3.501600	0.840200
H	-4.809800	-2.064800	-1.000500
H	-7.441200	-0.908700	-0.081600
H	-8.286700	-1.965600	-2.359200
H	-6.526400	-0.630400	-1.560600
H	-8.404600	-2.910400	-0.877900
H	-7.397600	-4.197900	-2.805100
H	-5.176400	-4.721800	-1.421600
H	-5.040800	-3.874900	0.751400
C	-1.169900	-1.996800	-3.820900
C	-0.618200	-3.252000	-3.129000
C	-2.097100	-4.372100	-4.828500
C	-1.491400	-4.473200	-3.432500
C	-2.690100	-2.065900	-3.936600
C	-3.070100	-3.186900	-4.913000
H	-1.291400	-4.253600	-5.556000
H	-2.294600	-4.540900	-2.699600
H	-0.582600	-3.081800	-2.053100
H	-0.784600	-1.976800	-4.847200
H	-3.118100	-2.252900	-2.952200
H	-3.079700	-2.799700	-5.933500
H	-3.082000	-1.111500	-4.289800
H	-4.081400	-3.521400	-4.680700
H	-2.622000	-5.296500	-5.072100
H	-0.890400	-5.379800	-3.345900
H	0.406600	-3.424800	-3.467500
C	-3.986800	2.892400	0.873700
C	-3.963000	3.479400	-0.554900
H	-3.169500	4.191000	-0.741900
H	-3.929900	2.677400	-1.311900
H	-4.877300	4.078300	-0.758000
C	-5.389600	2.265500	0.986300
H	-4.102800	3.762800	1.560000
H	-5.651200	2.101100	2.044000
H	-6.176500	2.980800	0.660700
H	-5.504600	1.373300	0.343000
C	-0.425000	3.737100	0.416000
C	-1.276900	5.006700	0.697200
H	-1.622600	5.461600	-0.251900
H	-2.121100	4.917000	1.396800
H	-0.625200	5.792900	1.137200
C	0.438100	3.396300	1.666400
H	0.288000	4.223000	-0.287000
H	1.269700	2.708900	1.425400
H	0.922200	4.316100	2.058600
H	-0.135500	2.948400	2.498600
