# Supplementary material for: HiREX: High-Throughput Reactivity Exploration for Extended Databases of Transition-Metal Catalysts
Source: J Chem Inf Model. 2023 Sep 22;63(19):6081–94. doi: 10.1021/acs.jcim.3c00660 (PMC10565810; doi:10.1021/acs.jcim.3c00660)
Supplement: Supplementary file 2 — ci3c00660_si_002.zip [file ci3c00660_si_002.zip › SI_structures/Reference_structures/Br-CNC-pincer-H-1.xyz]

36
-4613.30259467
Mn	-2.292400	-0.077200	-0.352100
N	-1.599700	1.449200	0.608200
N	-4.199700	0.549000	1.791400
N	0.323100	0.491300	-1.538100
N	-4.897700	-1.224500	0.676400
N	-0.831100	-0.825200	-2.889700
C	-3.855100	-0.265700	0.808300
C	-5.427100	0.123200	2.351300
C	-5.845900	-0.957200	1.680300
C	-0.818400	-0.165700	-1.631100
C	0.377600	-0.503500	-3.536000
C	1.083100	0.282700	-2.711700
C	0.646000	1.434600	-0.498700
C	-3.433900	1.665600	2.285800
C	-0.614500	2.260500	-0.156400
C	-2.657900	2.349800	1.141000
C	-2.848900	-1.710400	-1.184200
O	-3.162600	-2.673800	-1.685800
O	-3.913800	1.525900	-2.345500
C	-3.308400	0.932800	-1.598600
H	-4.799500	-2.117500	0.259100
H	-6.709300	-1.512800	1.878500
H	-5.914900	0.560800	3.166900
H	-2.734000	1.313900	3.047000
H	-4.105700	2.394200	2.745400
H	-2.205100	3.254900	1.556200
H	-3.347300	2.647600	0.350400
H	-0.290100	3.112700	0.448000
H	-1.067900	2.643300	-1.073000
H	1.432900	2.108600	-0.844100
H	1.004800	0.905200	0.385400
H	2.019500	0.700300	-2.920000
H	0.662500	-0.804400	-4.496000
H	-1.656300	-1.071300	-3.383000
Br	-1.099900	-1.478200	1.104100
H	-1.092600	1.097800	1.424800
