# Supplementary material for: HiREX: High-Throughput Reactivity Exploration for Extended Databases of Transition-Metal Catalysts
Source: J Chem Inf Model. 2023 Sep 22;63(19):6081–94. doi: 10.1021/acs.jcim.3c00660 (PMC10565810; doi:10.1021/acs.jcim.3c00660)
Supplement: Supplementary file 2 — ci3c00660_si_002.zip [file ci3c00660_si_002.zip › SI_structures/Reference_structures/Br-CNC-pincer-H-cy-1.xyz]

68
-5082.74321997
Mn	-2.441400	-0.275000	-0.553300
N	-1.644500	1.531700	0.535500
N	-4.184000	0.504600	1.869600
N	0.288200	0.651100	-1.650100
N	-5.080700	-1.056100	0.726100
N	-0.543000	-0.914700	-2.835300
C	-3.986800	-0.262800	0.773900
C	-5.368600	0.186200	2.487000
C	-5.937200	-0.802500	1.763200
C	-0.786200	-0.165400	-1.736300
C	0.649400	-0.584900	-3.420600
C	1.175200	0.407000	-2.669600
C	0.538600	1.622200	-0.612500
C	-3.276100	1.499400	2.387800
C	-0.718600	2.390600	-0.209700
C	-2.621300	2.328700	1.284700
C	-3.067300	-1.665100	-1.404200
O	-3.534800	-2.540600	-2.033200
O	-4.027700	1.156100	-2.533400
C	-3.370900	0.646800	-1.708700
H	-5.241700	-1.752600	0.014500
H	-6.856200	-1.332300	1.898700
H	-5.697800	0.678500	3.377900
H	-2.497300	1.000300	2.981300
H	-3.842800	2.159000	3.049500
H	-3.380800	2.708700	0.594300
H	-0.403800	3.240300	0.416600
H	1.290000	2.323900	-0.982700
H	0.950100	1.108600	0.267700
H	2.092500	0.948500	-2.769100
H	1.017000	-1.069900	-4.300100
H	-1.162400	-1.633700	-3.177300
Br	-1.086000	-1.631100	1.127100
H	-1.075300	1.044100	1.239800
C	-2.039300	3.614600	2.205900
C	-0.921700	3.298100	3.261400
C	0.540400	5.211900	2.477200
C	0.501300	3.712100	2.831900
C	-1.879300	5.120500	1.784100
C	-0.465600	5.587000	1.372800
H	0.278200	5.785200	3.394500
H	0.885600	3.087400	2.008400
H	-0.921900	2.250300	3.607500
H	-2.932500	3.853600	2.815900
H	-2.708300	5.465900	1.142000
H	-0.469700	6.693100	1.260400
H	-2.052200	5.732400	2.705100
H	-0.138900	5.221600	0.388800
H	1.566300	5.512900	2.176100
H	1.194600	3.536200	3.682700
H	-1.140100	3.912100	4.165200
C	-1.229600	3.232500	-1.552300
C	-1.100300	2.636100	-3.006400
C	-1.746900	4.994300	-3.750300
C	-1.545400	3.542300	-4.173700
C	-2.488900	4.144500	-1.450700
C	-2.856000	4.972100	-2.702900
H	-0.812800	5.451600	-3.360100
H	-2.527100	3.174400	-4.551700
H	-1.592900	1.671500	-3.176800
H	-0.420500	3.997000	-1.640000
H	-3.418600	3.627300	-1.179500
H	-3.184400	5.994600	-2.413200
H	-2.213000	4.890400	-0.716200
H	-3.743500	4.502000	-3.187400
H	-2.086300	5.584500	-4.628000
H	-0.842100	3.448100	-5.030800
H	-0.015800	2.517700	-3.181500
