# Supplementary material for: HiREX: High-Throughput Reactivity Exploration for Extended Databases of Transition-Metal Catalysts
Source: J Chem Inf Model. 2023 Sep 22;63(19):6081–94. doi: 10.1021/acs.jcim.3c00660 (PMC10565810; doi:10.1021/acs.jcim.3c00660)
Supplement: Supplementary file 2 — ci3c00660_si_002.zip [file ci3c00660_si_002.zip › SI_structures/Reference_structures/Br-CNC-pincer-H-iPr-1.xyz]

54
-4849.28474799
Mn	-2.441400	-0.275000	-0.553300
N	-1.644500	1.531700	0.535500
N	-4.184000	0.504600	1.869600
N	0.288200	0.651100	-1.650100
N	-5.080700	-1.056100	0.726100
N	-0.543000	-0.914700	-2.835300
C	-3.986800	-0.262800	0.773900
C	-5.368600	0.186200	2.487000
C	-5.937200	-0.802500	1.763200
C	-0.786200	-0.165400	-1.736300
C	0.649400	-0.584900	-3.420600
C	1.175200	0.407000	-2.669600
C	0.538600	1.622200	-0.612500
C	-3.276100	1.499400	2.387800
C	-0.718600	2.390600	-0.209700
C	-2.621300	2.328700	1.284700
C	-3.067300	-1.665100	-1.404200
O	-3.534800	-2.540600	-2.033200
O	-4.027700	1.156100	-2.533400
C	-3.370900	0.646800	-1.708700
H	-5.241700	-1.752600	0.014500
H	-6.856200	-1.332300	1.898700
H	-5.697800	0.678500	3.377900
H	-2.497300	1.000300	2.981300
H	-3.842800	2.159000	3.049500
H	-3.380800	2.708700	0.594300
H	-0.403800	3.240300	0.416600
H	1.290000	2.323900	-0.982700
H	0.950100	1.108600	0.267700
H	2.092500	0.948500	-2.769100
H	1.017000	-1.069900	-4.300100
H	-1.162400	-1.633700	-3.177300
Br	-1.086000	-1.631100	1.127100
H	-1.075300	1.044100	1.239800
C	-2.113800	3.687600	1.994200
C	-3.232100	4.561600	2.616300
H	-4.030300	4.752300	1.867400
H	-3.683000	4.147000	3.537800
H	-2.810000	5.545800	2.916100
C	-1.009400	3.450400	3.044800
H	-1.757500	4.395600	1.230100
H	-0.141300	2.913500	2.613300
H	-0.644800	4.422400	3.440300
H	-1.394900	2.857300	3.899500
C	-1.320200	3.290400	-1.408100
C	-0.595600	4.666200	-1.484000
H	-0.668500	5.230600	-0.533400
H	0.480900	4.532600	-1.724200
H	-1.053800	5.313100	-2.263400
C	-1.245100	2.756400	-2.861000
H	-2.375800	3.530400	-1.175100
H	-1.718700	1.794600	-3.046100
H	-1.746200	3.470700	-3.549600
H	-0.190900	2.677000	-3.196500
