# Supplementary material for: HiREX: High-Throughput Reactivity Exploration for Extended Databases of Transition-Metal Catalysts
Source: J Chem Inf Model. 2023 Sep 22;63(19):6081–94. doi: 10.1021/acs.jcim.3c00660 (PMC10565810; doi:10.1021/acs.jcim.3c00660)
Supplement: Supplementary file 2 — ci3c00660_si_002.zip [file ci3c00660_si_002.zip › SI_structures/Reference_structures/Br-CNC-pincer-H-ph-1.xyz]

56
-5075.53101013
Mn	-2.441400	-0.275000	-0.553300
N	-1.644500	1.531700	0.535500
N	-4.184000	0.504600	1.869600
N	0.288200	0.651100	-1.650100
N	-5.080700	-1.056100	0.726100
N	-0.543000	-0.914700	-2.835300
C	-3.986800	-0.262800	0.773900
C	-5.368600	0.186200	2.487000
C	-5.937200	-0.802500	1.763200
C	-0.786200	-0.165400	-1.736300
C	0.649400	-0.584900	-3.420600
C	1.175200	0.407000	-2.669600
C	0.538600	1.622200	-0.612500
C	-3.276100	1.499400	2.387800
C	-0.718600	2.390600	-0.209700
C	-2.621300	2.328700	1.284700
C	-3.067300	-1.665100	-1.404200
O	-3.534800	-2.540600	-2.033200
O	-4.027700	1.156100	-2.533400
C	-3.370900	0.646800	-1.708700
H	-5.241700	-1.752600	0.014500
H	-6.856200	-1.332300	1.898700
H	-5.697800	0.678500	3.377900
H	-2.497300	1.000300	2.981300
H	-3.842800	2.159000	3.049500
H	-3.380800	2.708700	0.594300
H	-0.403800	3.240300	0.416600
H	1.290000	2.323900	-0.982700
H	0.950100	1.108600	0.267700
H	2.092500	0.948500	-2.769100
H	1.017000	-1.069900	-4.300100
H	-1.162400	-1.633700	-3.177300
Br	-1.086000	-1.631100	1.127100
H	-1.075300	1.044100	1.239800
C	-2.014300	3.509400	2.090900
C	-0.920300	3.309400	2.965200
C	-0.381300	4.376000	3.690700
C	-0.927000	5.654200	3.569000
C	-2.020100	5.867000	2.730100
C	-2.564400	4.806100	2.002100
H	-0.475700	2.330200	3.079600
H	0.461500	4.210900	4.349100
H	-0.508800	6.478900	4.131400
H	-2.452300	6.856100	2.646700
H	-3.428000	5.010000	1.387600
C	-1.306500	3.173600	-1.479500
C	-0.698600	3.126700	-2.773500
C	-1.191600	3.825800	-3.877300
C	-2.309200	4.631400	-3.750400
C	-2.912600	4.756300	-2.511600
C	-2.416400	4.059500	-1.404200
H	0.187200	2.586100	-2.992700
H	-0.691900	3.748700	-4.834800
H	-2.688900	5.176200	-4.605200
H	-3.769100	5.410100	-2.400200
H	-2.931100	4.274400	-0.517500
