# Supplementary material for: HiREX: High-Throughput Reactivity Exploration for Extended Databases of Transition-Metal Catalysts
Source: J Chem Inf Model. 2023 Sep 22;63(19):6081–94. doi: 10.1021/acs.jcim.3c00660 (PMC10565810; doi:10.1021/acs.jcim.3c00660)
Supplement: Supplementary file 2 — ci3c00660_si_002.zip [file ci3c00660_si_002.zip › SI_structures/Reference_structures/Br-CNC-pincer-H-tBut-1.xyz]

60
-4927.87714179
Mn	-2.441400	-0.275000	-0.553300
N	-1.644500	1.531700	0.535500
N	-4.184000	0.504600	1.869600
N	0.288200	0.651100	-1.650100
N	-5.080700	-1.056100	0.726100
N	-0.543000	-0.914700	-2.835300
C	-3.986800	-0.262800	0.773900
C	-5.368600	0.186200	2.487000
C	-5.937200	-0.802500	1.763200
C	-0.786200	-0.165400	-1.736300
C	0.649400	-0.584900	-3.420600
C	1.175200	0.407000	-2.669600
C	0.538600	1.622200	-0.612500
C	-3.276100	1.499400	2.387800
C	-0.718600	2.390600	-0.209700
C	-2.621300	2.328700	1.284700
C	-3.067300	-1.665100	-1.404200
O	-3.534800	-2.540600	-2.033200
O	-4.027700	1.156100	-2.533400
C	-3.370900	0.646800	-1.708700
H	-5.241700	-1.752600	0.014500
H	-6.856200	-1.332300	1.898700
H	-5.697800	0.678500	3.377900
H	-2.497300	1.000300	2.981300
H	-3.842800	2.159000	3.049500
H	-3.380800	2.708700	0.594300
H	-0.403800	3.240300	0.416600
H	1.290000	2.323900	-0.982700
H	0.950100	1.108600	0.267700
H	2.092500	0.948500	-2.769100
H	1.017000	-1.069900	-4.300100
H	-1.162400	-1.633700	-3.177300
Br	-1.086000	-1.631100	1.127100
H	-1.075300	1.044100	1.239800
C	-2.141900	3.717400	2.206900
C	-1.249900	4.930800	1.700000
H	-1.644100	5.472800	0.833300
H	-1.205300	5.734400	2.469200
H	-0.158500	4.749000	1.623000
C	-1.382100	3.300800	3.510500
H	-1.979300	2.690900	4.213900
H	-0.455500	2.748200	3.245800
H	-1.093800	4.182600	4.124200
C	-3.443200	4.536200	2.595700
H	-3.937200	4.904400	1.670900
H	-4.236200	4.065600	3.196500
H	-3.207000	5.424000	3.222900
C	-1.214700	3.326200	-1.512200
C	-1.150200	2.694900	-2.939300
H	-1.747800	1.798000	-3.092100
H	-1.506800	3.415400	-3.708700
H	-0.111800	2.485600	-3.248800
C	-0.236700	4.545400	-1.653300
H	-0.197200	5.180000	-0.754800
H	0.803100	4.230200	-1.868200
H	-0.536900	5.214400	-2.490400
C	-2.638100	3.942000	-1.412100
H	-3.430600	3.189200	-1.471000
H	-2.823500	4.537600	-0.519100
H	-2.834200	4.630400	-2.263400
