# Supplementary material for: HiREX: High-Throughput Reactivity Exploration for Extended Databases of Transition-Metal Catalysts
Source: J Chem Inf Model. 2023 Sep 22;63(19):6081–94. doi: 10.1021/acs.jcim.3c00660 (PMC10565810; doi:10.1021/acs.jcim.3c00660)
Supplement: Supplementary file 2 — ci3c00660_si_002.zip [file ci3c00660_si_002.zip › SI_structures/Reference_structures/Br-CNC-pincer-iPr-1.xyz]

54
-4849.24178912
Mn	-2.441300	-0.275300	-0.553200
N	-1.644600	1.531700	0.535300
N	-4.183800	0.504500	1.869700
N	0.288200	0.651400	-1.650200
N	-5.081100	-1.055600	0.725900
N	-0.543100	-0.914400	-2.835400
C	-3.986800	-0.262800	0.773900
C	-5.368700	0.186500	2.486900
C	-5.937500	-0.801800	1.762900
C	-0.786200	-0.165200	-1.736300
C	0.649300	-0.584400	-3.420800
C	1.175100	0.407500	-2.669700
C	0.538600	1.622200	-0.612300
C	-3.275700	1.499100	2.388000
C	-0.718600	2.390700	-0.209700
C	-2.621200	2.328600	1.284800
C	-3.067000	-1.665800	-1.403800
O	-3.534400	-2.541400	-2.032600
O	-4.028100	1.154000	-2.534100
C	-3.371200	0.645600	-1.709100
H	-6.856900	-1.331200	1.898200
H	-5.697700	0.678900	3.377900
H	-2.496800	0.999800	2.981000
H	-3.842100	2.158600	3.050100
H	-2.122100	3.185900	1.763500
H	-3.380900	2.708700	0.594700
H	-0.403900	3.240400	0.416600
H	-1.225500	2.781500	-1.097600
H	1.290200	2.323700	-0.982200
H	0.949700	1.108300	0.267900
H	2.092400	0.948900	-2.769100
H	1.016900	-1.069300	-4.300400
Br	-1.085700	-1.630700	1.127500
H	-1.075400	1.043900	1.239600
C	-5.601700	-2.140300	-0.136200
C	-6.057800	-1.647200	-1.533800
H	-6.854900	-0.885500	-1.389600
H	-5.330800	-1.135400	-2.174500
H	-6.499900	-2.490900	-2.106200
C	-4.870500	-3.485500	0.115100
H	-6.609700	-2.479000	0.207400
H	-3.772600	-3.496600	0.036100
H	-5.040700	-3.778900	1.174300
H	-5.302600	-4.283500	-0.526000
C	-1.263000	-2.042800	-3.482500
C	-2.417100	-1.507400	-4.363300
H	-3.128200	-0.866300	-3.824900
H	-2.001400	-0.885500	-5.185100
H	-2.989100	-2.348100	-4.811500
C	-0.430900	-2.979600	-4.408200
H	-1.465600	-2.791800	-2.707500
H	0.460600	-3.372300	-3.871600
H	-1.048500	-3.854800	-4.708400
H	-0.120100	-2.490700	-5.356500
