# Supplementary material for: HiREX: High-Throughput Reactivity Exploration for Extended Databases of Transition-Metal Catalysts
Source: J Chem Inf Model. 2023 Sep 22;63(19):6081–94. doi: 10.1021/acs.jcim.3c00660 (PMC10565810; doi:10.1021/acs.jcim.3c00660)
Supplement: Supplementary file 2 — ci3c00660_si_002.zip [file ci3c00660_si_002.zip › SI_structures/Reference_structures/Br-CNC-pincer-iPr-ph-1.xyz]

74
-5311.46345405
Mn	-2.359800	-0.532200	-0.445600
N	-1.646700	1.410000	0.471700
N	-4.349300	0.594000	1.662700
N	0.347000	0.410300	-1.583300
N	-5.310300	-1.122800	0.805600
N	-0.660500	-0.736200	-3.089400
C	-4.117700	-0.462900	0.835600
C	-5.641300	0.600100	2.117200
C	-6.241100	-0.477800	1.577600
C	-0.800300	-0.271800	-1.821000
C	0.553600	-0.369700	-3.606900
C	1.188000	0.354600	-2.661800
C	0.628400	1.216400	-0.423400
C	-3.403900	1.565200	2.158100
C	-0.540100	2.155200	-0.124500
C	-2.645900	2.299600	1.056900
C	-2.418800	-2.204100	-0.977400
O	-2.236900	-3.311900	-1.303200
O	-4.239800	0.595800	-2.367600
C	-3.472100	0.143100	-1.607700
H	-7.244600	-0.834000	1.684500
H	-6.016900	1.353600	2.777500
H	-2.683700	1.062800	2.818900
H	-3.963300	2.287800	2.756700
H	-2.160100	3.178300	1.511600
H	-0.879200	2.640400	-1.046000
H	1.530000	1.797800	-0.627500
H	0.822400	0.575900	0.445600
H	2.150200	0.823000	-2.664800
H	0.872000	-0.643900	-4.589900
Br	-0.852100	-1.611600	1.419600
H	-1.226600	0.902700	1.261100
C	-5.684500	-2.394900	0.197700
C	-5.662600	-2.352400	-1.327300
H	-6.244400	-1.507600	-1.687900
H	-4.646700	-2.250400	-1.697200
H	-6.092200	-3.269900	-1.719300
C	-4.854400	-3.532900	0.787100
H	-6.727800	-2.557500	0.498500
H	-3.796100	-3.340700	0.651300
H	-5.049000	-3.631200	1.853200
H	-5.103100	-4.468800	0.296300
C	-1.641500	-1.433300	-3.904600
C	-2.039800	-0.561500	-5.096000
H	-2.419500	0.394500	-4.743900
H	-1.197200	-0.387400	-5.760300
H	-2.827200	-1.057000	-5.656100
C	-1.108100	-2.794100	-4.347300
H	-2.528700	-1.581500	-3.280000
H	-0.829000	-3.384400	-3.478100
H	-1.883900	-3.328300	-4.887800
H	-0.241800	-2.689200	-4.995400
C	-3.629200	3.021700	0.082300
C	-3.508000	3.028400	-1.327700
C	-4.437000	3.683400	-2.142400
C	-5.511000	4.361200	-1.580900
C	-5.646800	4.406200	-0.198000
C	-4.715800	3.761500	0.621400
H	-2.721400	2.526000	-1.847600
H	-4.323700	3.654800	-3.219400
H	-6.234100	4.856800	-2.216000
H	-6.478300	4.940300	0.242600
H	-4.878900	3.843800	1.683700
C	0.040700	3.253800	0.783200
C	0.593300	2.954800	2.046100
C	1.107500	3.974600	2.852600
C	1.074800	5.300200	2.414000
C	0.528600	5.610000	1.167100
C	0.015400	4.595400	0.354800
H	0.626000	1.935800	2.408100
H	1.530800	3.737100	3.819900
H	1.471600	6.088200	3.040900
H	0.501400	6.638000	0.829100
H	-0.406200	4.858600	-0.607400
