# Supplementary material for: HiREX: High-Throughput Reactivity Exploration for Extended Databases of Transition-Metal Catalysts
Source: J Chem Inf Model. 2023 Sep 22;63(19):6081–94. doi: 10.1021/acs.jcim.3c00660 (PMC10565810; doi:10.1021/acs.jcim.3c00660)
Supplement: Supplementary file 2 — ci3c00660_si_002.zip [file ci3c00660_si_002.zip › SI_structures/Reference_structures/Br-CNC-pincer-iPr-tBut-1.xyz]

78
-5163.80036547
Mn	-2.359800	-0.532200	-0.445600
N	-1.646700	1.410000	0.471700
N	-4.349300	0.594000	1.662700
N	0.347000	0.410300	-1.583300
N	-5.310300	-1.122800	0.805600
N	-0.660500	-0.736200	-3.089400
C	-4.117700	-0.462900	0.835600
C	-5.641300	0.600100	2.117200
C	-6.241100	-0.477800	1.577600
C	-0.800300	-0.271800	-1.821000
C	0.553600	-0.369700	-3.606900
C	1.188000	0.354600	-2.661800
C	0.628400	1.216400	-0.423400
C	-3.403900	1.565200	2.158100
C	-0.540100	2.155200	-0.124500
C	-2.645900	2.299600	1.056900
C	-2.418800	-2.204100	-0.977400
O	-2.236900	-3.311900	-1.303200
O	-4.239800	0.595800	-2.367600
C	-3.472100	0.143100	-1.607700
H	-7.244600	-0.834000	1.684500
H	-6.016900	1.353600	2.777500
H	-2.683700	1.062800	2.818900
H	-3.963300	2.287800	2.756700
H	-2.160100	3.178300	1.511600
H	-0.879200	2.640400	-1.046000
H	1.530000	1.797800	-0.627500
H	0.822400	0.575900	0.445600
H	2.150200	0.823000	-2.664800
H	0.872000	-0.643900	-4.589900
Br	-0.852100	-1.611600	1.419600
H	-1.226600	0.902700	1.261100
C	-5.684500	-2.394900	0.197700
C	-5.662600	-2.352400	-1.327300
H	-6.244400	-1.507600	-1.687900
H	-4.646700	-2.250400	-1.697200
H	-6.092200	-3.269900	-1.719300
C	-4.854400	-3.532900	0.787100
H	-6.727800	-2.557500	0.498500
H	-3.796100	-3.340700	0.651300
H	-5.049000	-3.631200	1.853200
H	-5.103100	-4.468800	0.296300
C	-1.641500	-1.433300	-3.904600
C	-2.039800	-0.561500	-5.096000
H	-2.419500	0.394500	-4.743900
H	-1.197200	-0.387400	-5.760300
H	-2.827200	-1.057000	-5.656100
C	-1.108100	-2.794100	-4.347300
H	-2.528700	-1.581500	-3.280000
H	-0.829000	-3.384400	-3.478100
H	-1.883900	-3.328300	-4.887800
H	-0.241800	-2.689200	-4.995400
C	-3.648700	3.337700	0.224800
C	-5.017200	2.829200	-0.282300
H	-5.668300	2.451200	0.512300
H	-5.595800	3.660000	-0.746800
H	-4.958100	2.113400	-1.058400
C	-2.969300	4.007800	-0.992600
H	-2.038000	4.530900	-0.729100
H	-2.776300	3.265700	-1.792600
H	-3.628400	4.782900	-1.442700
C	-4.092900	4.509300	1.184100
H	-4.724800	4.147900	2.020800
H	-3.242000	5.062200	1.624100
H	-4.705500	5.268500	0.649500
C	0.292300	3.357000	0.791500
C	1.141800	4.230000	-0.207600
H	0.458900	4.768900	-0.899200
H	1.752400	4.992600	0.322700
H	1.886600	3.729700	-0.848900
C	1.241100	2.725500	1.873300
H	0.647600	2.123500	2.593700
H	2.052600	2.089400	1.467200
H	1.796300	3.499200	2.445700
C	-0.384400	4.517500	1.634700
H	-1.074900	5.143600	1.050300
H	-0.834500	4.173500	2.592300
H	0.372900	5.233500	2.022900
