# Supplementary material for: HiREX: High-Throughput Reactivity Exploration for Extended Databases of Transition-Metal Catalysts
Source: J Chem Inf Model. 2023 Sep 22;63(19):6081–94. doi: 10.1021/acs.jcim.3c00660 (PMC10565810; doi:10.1021/acs.jcim.3c00660)
Supplement: Supplementary file 2 — ci3c00660_si_002.zip [file ci3c00660_si_002.zip › SI_structures/Reference_structures/Br-CNC-pincer-ph-1.xyz]

56
-5075.51688209
Mn	-2.441300	-0.275300	-0.553200
N	-1.644600	1.531700	0.535300
N	-4.183800	0.504500	1.869700
N	0.288200	0.651400	-1.650200
N	-5.081100	-1.055600	0.725900
N	-0.543100	-0.914400	-2.835400
C	-3.986800	-0.262800	0.773900
C	-5.368700	0.186500	2.486900
C	-5.937500	-0.801800	1.762900
C	-0.786200	-0.165200	-1.736300
C	0.649300	-0.584400	-3.420800
C	1.175100	0.407500	-2.669700
C	0.538600	1.622200	-0.612300
C	-3.275700	1.499100	2.388000
C	-0.718600	2.390700	-0.209700
C	-2.621200	2.328600	1.284800
C	-3.067000	-1.665800	-1.403800
O	-3.534400	-2.541400	-2.032600
O	-4.028100	1.154000	-2.534100
C	-3.371200	0.645600	-1.709100
H	-6.856900	-1.331200	1.898200
H	-5.697700	0.678900	3.377900
H	-2.496800	0.999800	2.981000
H	-3.842100	2.158600	3.050100
H	-2.122100	3.185900	1.763500
H	-3.380900	2.708700	0.594700
H	-0.403900	3.240400	0.416600
H	-1.225500	2.781500	-1.097600
H	1.290200	2.323700	-0.982200
H	0.949700	1.108300	0.267900
H	2.092400	0.948900	-2.769100
H	1.016900	-1.069300	-4.300400
Br	-1.085700	-1.630700	1.127500
H	-1.075400	1.043900	1.239600
C	-5.537500	-1.996600	-0.232100
C	-5.509200	-3.366900	0.080800
C	-5.994000	-4.308100	-0.829400
C	-6.530800	-3.888100	-2.049900
C	-6.587900	-2.523700	-2.358500
C	-6.097300	-1.575800	-1.452200
H	-5.100900	-3.698600	1.028000
H	-5.956400	-5.362800	-0.586900
H	-6.908000	-4.620000	-2.751800
H	-7.014300	-2.203100	-3.299800
H	-6.153900	-0.522500	-1.692200
C	-1.405000	-1.709300	-3.643900
C	-1.093200	-3.063900	-3.858600
C	-1.899600	-3.854600	-4.681200
C	-3.012900	-3.296400	-5.314600
C	-3.313600	-1.942900	-5.134800
C	-2.509800	-1.148700	-4.310100
H	-0.228600	-3.504000	-3.377000
H	-1.659100	-4.899500	-4.830600
H	-3.634700	-3.909600	-5.953600
H	-4.165900	-1.508200	-5.640600
H	-2.736000	-0.101300	-4.204400
