# Supplementary material for: HiREX: High-Throughput Reactivity Exploration for Extended Databases of Transition-Metal Catalysts
Source: J Chem Inf Model. 2023 Sep 22;63(19):6081–94. doi: 10.1021/acs.jcim.3c00660 (PMC10565810; doi:10.1021/acs.jcim.3c00660)
Supplement: Supplementary file 2 — ci3c00660_si_002.zip [file ci3c00660_si_002.zip › SI_structures/Reference_structures/Br-CNC-pincer-ph-iPr-1.xyz]

74
-5311.43258677
Mn	-2.511300	-0.236900	-0.647000
N	-1.708500	1.537100	0.458400
N	-4.178500	0.488100	1.863400
N	0.271600	0.632900	-1.664500
N	-5.165900	-1.046800	0.747300
N	-0.582100	-0.773300	-3.032400
C	-4.066900	-0.249000	0.730200
C	-5.299900	0.142100	2.573800
C	-5.919500	-0.829300	1.873900
C	-0.852000	-0.092100	-1.888200
C	0.684100	-0.497000	-3.485800
C	1.218900	0.394300	-2.626800
C	0.515600	1.545100	-0.574000
C	-3.271500	1.501300	2.347200
C	-0.716000	2.372800	-0.218700
C	-2.663400	2.338300	1.226600
C	-2.963400	-1.790400	-1.331400
O	-3.146900	-2.888600	-1.683400
O	-4.158300	1.367700	-2.437700
C	-3.482800	0.726000	-1.726300
H	-6.823200	-1.370700	2.060900
H	-5.555200	0.606000	3.503700
H	-2.466300	1.021900	2.922400
H	-3.832800	2.151500	3.023600
H	-2.153700	3.197100	1.691600
H	-1.157000	2.810000	-1.120200
H	1.329200	2.210400	-0.873700
H	0.842800	0.978300	0.309100
H	2.179000	0.866800	-2.616000
H	1.074200	-0.943100	-4.376600
Br	-1.084500	-1.612800	1.025400
H	-1.180500	0.992400	1.152600
C	-5.595100	-1.986000	-0.222700
C	-5.747200	-3.316000	0.148400
C	-6.217600	-4.235700	-0.771300
C	-6.547300	-3.829000	-2.053400
C	-6.409900	-2.499500	-2.415200
C	-5.939700	-1.571700	-1.503000
H	-5.476200	-3.627200	1.147500
H	-6.321000	-5.271600	-0.485400
H	-6.910400	-4.549300	-2.770600
H	-6.671100	-2.179300	-3.412000
H	-5.834300	-0.532900	-1.775700
C	-1.420700	-1.650700	-3.762300
C	-0.986200	-2.947400	-4.007700
C	-1.766200	-3.801100	-4.766300
C	-2.971200	-3.361500	-5.288500
C	-3.395000	-2.064400	-5.053200
C	-2.621500	-1.202400	-4.296600
H	-0.051000	-3.287300	-3.585800
H	-1.432500	-4.812100	-4.944900
H	-3.579400	-4.030700	-5.877800
H	-4.330500	-1.716300	-5.463300
H	-2.939500	-0.186900	-4.119000
C	-3.833000	3.206500	0.492400
C	-3.470700	3.975600	-0.793700
H	-2.654900	4.673200	-0.651200
H	-3.214400	3.328900	-1.639000
H	-4.320900	4.613800	-1.117100
C	-5.250100	2.605400	0.307100
H	-4.070300	4.013400	1.227200
H	-5.700100	2.347500	1.282600
H	-5.941700	3.371500	-0.105300
H	-5.312400	1.741400	-0.361200
C	-0.005000	3.566000	0.677300
C	-0.636200	4.980500	0.757400
H	-0.720600	5.407300	-0.263700
H	-1.593900	5.093100	1.293000
H	0.062300	5.662800	1.290200
C	0.480000	3.111100	2.080800
H	0.922600	3.886300	0.153300
H	1.172300	2.250900	2.021700
H	1.050600	3.929300	2.570100
H	-0.345600	2.833800	2.762300
