# Supplementary material for: HiREX: High-Throughput Reactivity Exploration for Extended Databases of Transition-Metal Catalysts
Source: J Chem Inf Model. 2023 Sep 22;63(19):6081–94. doi: 10.1021/acs.jcim.3c00660 (PMC10565810; doi:10.1021/acs.jcim.3c00660)
Supplement: Supplementary file 2 — ci3c00660_si_002.zip [file ci3c00660_si_002.zip › SI_structures/Reference_structures/Br-CNC-pincer-ph-ph-1.xyz]

76
-5537.70405496
Mn	-2.511300	-0.236900	-0.647000
N	-1.708500	1.537100	0.458400
N	-4.178500	0.488100	1.863400
N	0.271600	0.632900	-1.664500
N	-5.165900	-1.046800	0.747300
N	-0.582100	-0.773300	-3.032400
C	-4.066900	-0.249000	0.730200
C	-5.299900	0.142100	2.573800
C	-5.919500	-0.829300	1.873900
C	-0.852000	-0.092100	-1.888200
C	0.684100	-0.497000	-3.485800
C	1.218900	0.394300	-2.626800
C	0.515600	1.545100	-0.574000
C	-3.271500	1.501300	2.347200
C	-0.716000	2.372800	-0.218700
C	-2.663400	2.338300	1.226600
C	-2.963400	-1.790400	-1.331400
O	-3.146900	-2.888600	-1.683400
O	-4.158300	1.367700	-2.437700
C	-3.482800	0.726000	-1.726300
H	-6.823200	-1.370700	2.060900
H	-5.555200	0.606000	3.503700
H	-2.466300	1.021900	2.922400
H	-3.832800	2.151500	3.023600
H	-2.153700	3.197100	1.691600
H	-1.157000	2.810000	-1.120200
H	1.329200	2.210400	-0.873700
H	0.842800	0.978300	0.309100
H	2.179000	0.866800	-2.616000
H	1.074200	-0.943100	-4.376600
Br	-1.084500	-1.612800	1.025400
H	-1.180500	0.992400	1.152600
C	-5.595100	-1.986000	-0.222700
C	-5.747200	-3.316000	0.148400
C	-6.217600	-4.235700	-0.771300
C	-6.547300	-3.829000	-2.053400
C	-6.409900	-2.499500	-2.415200
C	-5.939700	-1.571700	-1.503000
H	-5.476200	-3.627200	1.147500
H	-6.321000	-5.271600	-0.485400
H	-6.910400	-4.549300	-2.770600
H	-6.671100	-2.179300	-3.412000
H	-5.834300	-0.532900	-1.775700
C	-1.420700	-1.650700	-3.762300
C	-0.986200	-2.947400	-4.007700
C	-1.766200	-3.801100	-4.766300
C	-2.971200	-3.361500	-5.288500
C	-3.395000	-2.064400	-5.053200
C	-2.621500	-1.202400	-4.296600
H	-0.051000	-3.287300	-3.585800
H	-1.432500	-4.812100	-4.944900
H	-3.579400	-4.030700	-5.877800
H	-4.330500	-1.716300	-5.463300
H	-2.939500	-0.186900	-4.119000
C	-3.787300	3.080100	0.386200
C	-3.471700	4.019800	-0.629400
C	-4.453700	4.690700	-1.365600
C	-5.797900	4.474600	-1.106300
C	-6.162000	3.600700	-0.094200
C	-5.183900	2.927300	0.640700
H	-2.482900	4.286500	-0.879500
H	-4.165100	5.392800	-2.138200
H	-6.557100	4.998200	-1.672900
H	-7.209700	3.448400	0.132500
H	-5.580500	2.313000	1.414700
C	-0.114900	3.507900	0.650300
C	0.454800	3.235000	1.915500
C	0.991900	4.265100	2.692700
C	0.978000	5.578600	2.222300
C	0.434200	5.864300	0.969900
C	-0.104000	4.839700	0.186800
H	0.475700	2.226600	2.306400
H	1.418900	4.044300	3.662300
H	1.393700	6.375200	2.825800
H	0.432100	6.882400	0.601900
H	-0.497800	5.097000	-0.785200
