# Supplementary material for: HiREX: High-Throughput Reactivity Exploration for Extended Databases of Transition-Metal Catalysts
Source: J Chem Inf Model. 2023 Sep 22;63(19):6081–94. doi: 10.1021/acs.jcim.3c00660 (PMC10565810; doi:10.1021/acs.jcim.3c00660)
Supplement: Supplementary file 2 — ci3c00660_si_002.zip [file ci3c00660_si_002.zip › SI_structures/Reference_structures/Br-CNC-pincer-tBut-1.xyz]

60
-4927.83650189
Mn	-2.441300	-0.275300	-0.553200
N	-1.644600	1.531700	0.535300
N	-4.183800	0.504500	1.869700
N	0.288200	0.651400	-1.650200
N	-5.081100	-1.055600	0.725900
N	-0.543100	-0.914400	-2.835400
C	-3.986800	-0.262800	0.773900
C	-5.368700	0.186500	2.486900
C	-5.937500	-0.801800	1.762900
C	-0.786200	-0.165200	-1.736300
C	0.649300	-0.584400	-3.420800
C	1.175100	0.407500	-2.669700
C	0.538600	1.622200	-0.612300
C	-3.275700	1.499100	2.388000
C	-0.718600	2.390700	-0.209700
C	-2.621200	2.328600	1.284800
C	-3.067000	-1.665800	-1.403800
O	-3.534400	-2.541400	-2.032600
O	-4.028100	1.154000	-2.534100
C	-3.371200	0.645600	-1.709100
H	-6.856900	-1.331200	1.898200
H	-5.697700	0.678900	3.377900
H	-2.496800	0.999800	2.981000
H	-3.842100	2.158600	3.050100
H	-2.122100	3.185900	1.763500
H	-3.380900	2.708700	0.594700
H	-0.403900	3.240400	0.416600
H	-1.225500	2.781500	-1.097600
H	1.290200	2.323700	-0.982200
H	0.949700	1.108300	0.267900
H	2.092400	0.948900	-2.769100
H	1.016900	-1.069300	-4.300400
Br	-1.085700	-1.630700	1.127500
H	-1.075400	1.043900	1.239600
C	-5.572400	-2.208000	-0.133700
C	-4.649000	-3.454700	0.143700
H	-4.804500	-3.800700	1.189500
H	-4.897300	-4.301600	-0.533100
H	-3.558200	-3.319900	0.169600
C	-5.947300	-1.664700	-1.562200
H	-6.810400	-0.968200	-1.474700
H	-5.249000	-1.028800	-2.104500
H	-6.243800	-2.492900	-2.243100
C	-6.975400	-2.875200	0.221800
H	-7.001600	-3.344500	1.231600
H	-7.827700	-2.161200	0.153100
H	-7.214500	-3.701400	-0.486100
C	-1.209400	-2.082300	-3.541400
C	-1.110600	-3.345100	-2.603700
H	-1.355100	-3.243900	-1.537000
H	-1.671300	-4.207900	-3.026000
H	-0.044500	-3.648400	-2.508600
C	-0.498800	-2.693600	-4.829700
H	-0.395900	-1.960500	-5.662100
H	0.509500	-3.117800	-4.619700
H	-1.090000	-3.540800	-5.246400
C	-2.527700	-1.579000	-4.237200
H	-3.084300	-2.421800	-4.703600
H	-3.243900	-0.979400	-3.675900
H	-2.265300	-0.856300	-5.041200
