# Supplementary material for: HiREX: High-Throughput Reactivity Exploration for Extended Databases of Transition-Metal Catalysts
Source: J Chem Inf Model. 2023 Sep 22;63(19):6081–94. doi: 10.1021/acs.jcim.3c00660 (PMC10565810; doi:10.1021/acs.jcim.3c00660)
Supplement: Supplementary file 2 — ci3c00660_si_002.zip [file ci3c00660_si_002.zip › SI_structures/Reference_structures/Br-CNC-pincer-tBut-cy-1.xyz]

92
-5397.31044398
Mn	-2.280400	-0.668100	-0.368300
N	-1.630000	1.348000	0.548000
N	-4.287500	0.431700	1.836600
N	0.257300	0.621900	-1.789800
N	-5.503800	-0.999300	0.793500
N	-0.384400	-0.836000	-3.231100
C	-4.217700	-0.541600	0.894400
C	-5.565600	0.603600	2.289100
C	-6.325200	-0.296300	1.636000
C	-0.603700	-0.414600	-1.947800
C	0.559700	-0.047600	-3.835400
C	0.963300	0.868100	-2.934100
C	0.515700	1.391200	-0.600900
C	-3.213900	1.213200	2.392000
C	-0.696000	2.209600	-0.165800
C	-2.566100	2.122800	1.352500
C	-2.551500	-2.353900	-0.772000
O	-2.628800	-3.512200	-0.902000
O	-3.883600	0.704100	-2.379600
C	-3.251900	0.119800	-1.586100
H	-7.374600	-0.462600	1.724700
H	-5.824300	1.332300	3.028500
H	-2.456600	0.546200	2.822400
H	-3.630700	1.815600	3.201900
H	-2.035700	2.933300	1.879700
H	-1.189300	2.655600	-1.036100
H	1.354000	2.057300	-0.816000
H	0.817800	0.719800	0.212700
H	1.685200	1.654100	-3.010300
H	0.885300	-0.170500	-4.843300
Br	-0.799200	-1.671200	1.462000
H	-1.054900	0.836100	1.228600
C	-6.009800	-2.175000	0.063900
C	-5.360800	-3.419300	0.678800
H	-5.750900	-3.590300	1.680400
H	-5.565100	-4.293500	0.068700
H	-4.287100	-3.294700	0.753300
C	-5.725000	-2.041100	-1.431100
H	-6.206800	-1.149900	-1.826000
H	-4.659300	-1.958800	-1.613200
H	-6.104300	-2.910400	-1.959300
C	-7.530700	-2.318100	0.214500
H	-7.825500	-2.499100	1.245500
H	-8.053600	-1.447000	-0.173300
H	-7.842000	-3.180500	-0.369400
C	-0.897000	-2.044400	-3.899400
C	-0.405600	-3.260500	-3.107400
H	-0.579400	-3.123200	-2.046600
H	-0.925300	-4.157600	-3.428800
H	0.663200	-3.400200	-3.257900
C	-0.352400	-2.171000	-5.328800
H	-0.663100	-1.334700	-5.950700
H	0.731000	-2.263700	-5.347100
H	-0.765600	-3.078800	-5.761000
C	-2.420300	-1.985000	-4.008900
H	-2.791400	-2.877500	-4.503100
H	-2.873000	-1.914600	-3.025800
H	-2.719700	-1.112000	-4.584100
C	-3.525600	3.184000	0.556700
C	-4.797200	2.807800	-0.274200
C	-6.238800	4.508400	0.962400
C	-6.175400	3.118700	0.352400
C	-3.775700	4.553000	1.286000
C	-5.121900	4.649000	2.001400
H	-6.128000	5.281100	0.169200
H	-6.438800	2.440500	1.151000
H	-4.799000	1.765100	-0.576800
H	-2.838500	3.528600	-0.223600
H	-2.952900	4.828500	1.977700
H	-5.206700	5.652000	2.472500
H	-3.789300	5.360900	0.517200
H	-5.206100	3.877400	2.796900
H	-7.229800	4.651100	1.445100
H	-6.967500	2.996800	-0.418300
H	-4.776100	3.444200	-1.189000
C	-0.111900	3.505700	0.597100
C	0.705200	3.174000	1.900000
C	1.050000	5.667700	2.005800
C	1.664400	4.314100	2.340000
C	0.722800	4.476400	-0.275500
C	0.927000	5.827200	0.466800
H	0.041500	5.682900	2.476300
H	2.626400	4.248700	1.784100
H	1.345700	2.276300	1.791200
H	-0.940000	4.196800	0.831800
H	1.729500	4.048800	-0.454200
H	0.079400	6.523500	0.286300
H	0.258200	4.680300	-1.264900
H	1.840300	6.292700	0.036000
H	1.627500	6.521400	2.419400
H	1.894500	4.203600	3.421600
H	-0.018700	2.956200	2.710500
