# Supplementary material for: HiREX: High-Throughput Reactivity Exploration for Extended Databases of Transition-Metal Catalysts
Source: J Chem Inf Model. 2023 Sep 22;63(19):6081–94. doi: 10.1021/acs.jcim.3c00660 (PMC10565810; doi:10.1021/acs.jcim.3c00660)
Supplement: Supplementary file 2 — ci3c00660_si_002.zip [file ci3c00660_si_002.zip › SI_structures/Reference_structures/Br-PNN-pincer-CF3-1.xyz]

44
-5987.11375369
Mn	-0.105900	-0.214000	0.133700
O	-0.142200	0.846800	2.968000
N	-0.097200	1.655300	-0.456100
C	-0.117200	0.437100	1.914100
C	-0.118300	-2.112200	0.329400
O	-0.102300	-3.238100	0.435300
C	-1.174400	2.528100	0.096200
C	-2.593700	2.025000	-0.179300
H	-0.243400	1.664200	-1.468100
C	2.457100	1.879200	-0.773500
C	1.142700	2.455300	-0.214300
C	-2.884500	0.756500	0.640700
C	3.078300	0.924900	0.259800
Br	0.132500	-0.670000	-2.162600
P	2.126100	-0.595400	0.372500
H	-2.665400	0.986200	1.687400
H	-3.967500	0.614000	0.573100
H	-3.294100	2.799100	0.148400
H	-2.746700	1.880500	-1.244300
H	-1.049000	2.669600	1.171800
H	-1.109500	3.517900	-0.370100
H	1.020000	3.430200	-0.700700
H	1.262600	2.643900	0.856200
H	2.290300	1.388200	-1.731000
H	3.157000	2.704400	-0.930200
H	4.102600	0.690500	-0.037100
H	3.113800	1.412800	1.235500
N	-2.176400	-0.515500	0.248000
C	-2.610900	-1.514500	1.338400
F	-1.762900	-1.467900	2.563700
F	-4.010900	-1.287600	1.826900
F	-2.648100	-2.942800	0.896600
C	-2.777400	-1.009000	-1.057600
F	-2.202900	-2.309700	-1.516200
F	-4.251500	-1.242300	-0.937800
F	-2.620600	-0.065600	-2.201100
C	2.576200	-1.283200	1.985100
F	2.261200	-0.347900	3.100000
F	1.906900	-2.586400	2.248600
F	4.049100	-1.513100	2.056400
C	2.871100	-1.671100	-0.881800
F	4.267500	-2.029400	-0.495100
F	2.138000	-2.953100	-1.066400
F	2.988200	-0.990200	-2.203300
