# Supplementary material for: HiREX: High-Throughput Reactivity Exploration for Extended Databases of Transition-Metal Catalysts
Source: J Chem Inf Model. 2023 Sep 22;63(19):6081–94. doi: 10.1021/acs.jcim.3c00660 (PMC10565810; doi:10.1021/acs.jcim.3c00660)
Supplement: Supplementary file 2 — ci3c00660_si_002.zip [file ci3c00660_si_002.zip › SI_structures/Reference_structures/Br-PNN-pincer-CF3-CF3-1.xyz]

50
-6661.06534499
Mn	-0.162100	-0.180700	0.084300
O	-0.018600	0.498000	3.032500
N	-0.050100	1.836900	-0.224600
C	-0.101400	0.253500	1.932400
C	-0.132300	-2.061300	-0.293300
O	-0.083100	-3.164700	-0.538500
C	-1.364200	2.577000	-0.039200
C	-2.574700	1.705300	-0.452300
H	0.068500	1.894800	-1.238800
C	2.562100	2.010800	0.234100
C	1.143800	2.665500	0.241700
C	-2.905100	0.631900	0.601100
C	2.771100	0.796300	1.148000
Br	0.121600	-0.196200	-2.261000
P	2.028200	-0.659200	0.411200
H	-2.675600	1.036500	1.582500
H	-3.985400	0.471800	0.600600
H	-3.449000	2.353000	-0.565300
H	-2.383700	1.263600	-1.427000
H	-1.381200	3.350700	-0.815700
H	0.962600	2.987700	1.269200
H	2.851200	1.764600	-0.785000
H	3.277700	2.757100	0.595700
H	3.843100	0.625700	1.263300
H	2.354100	0.995900	2.133400
N	-2.171500	-0.655200	0.397000
C	-2.430700	-1.483800	1.659100
F	-2.383600	-0.714900	2.940000
F	-3.803900	-2.080400	1.670600
F	-1.484300	-2.620600	1.840000
C	-2.858400	-1.381400	-0.763600
F	-2.489000	-0.886900	-2.115500
F	-2.640600	-2.859800	-0.765600
F	-4.351900	-1.253300	-0.732600
C	2.287900	-1.993500	1.607800
F	1.294600	-1.981200	2.715300
F	2.229500	-3.333200	0.955000
F	3.645900	-1.867400	2.213000
C	2.982900	-1.126200	-1.048700
F	4.395100	-1.385200	-0.639500
F	2.466000	-2.381600	-1.664600
F	3.025900	-0.079500	-2.106500
C	-1.650900	3.372500	1.291600
F	-0.891100	4.652600	1.382100
F	-3.089500	3.775800	1.356300
F	-1.350200	2.630000	2.542900
C	1.373900	3.956400	-0.653000
F	1.812300	3.575200	-2.031100
F	0.203900	4.859300	-0.832200
F	2.435400	4.824200	-0.056000
