# Supplementary material for: HiREX: High-Throughput Reactivity Exploration for Extended Databases of Transition-Metal Catalysts
Source: J Chem Inf Model. 2023 Sep 22;63(19):6081–94. doi: 10.1021/acs.jcim.3c00660 (PMC10565810; doi:10.1021/acs.jcim.3c00660)
Supplement: Supplementary file 2 — ci3c00660_si_002.zip [file ci3c00660_si_002.zip › SI_structures/Reference_structures/Br-PNN-pincer-CF3-cy-1.xyz]

76
-6456.50696476
Mn	-0.165900	-0.298100	0.186900
O	0.371200	-0.100800	3.156300
N	-0.102200	1.708000	0.210800
C	0.145500	-0.162800	2.050000
C	-0.101100	-2.189200	-0.100300
O	-0.014600	-3.301700	-0.283800
C	-1.418800	2.378400	0.540800
C	-2.474700	1.751600	-0.408700
H	-0.032800	1.878400	-0.795700
C	2.469100	1.975600	0.028000
C	1.134800	2.504200	0.639000
C	-3.103200	0.426800	0.067300
C	2.974600	0.692000	0.696200
Br	-0.246000	-0.105700	-2.154200
P	2.070400	-0.715000	0.061400
H	-3.749000	0.635200	0.923100
H	-3.790500	0.196300	-0.752800
H	-3.291800	2.468000	-0.536600
H	-2.055200	1.615900	-1.404300
H	-1.327800	3.400800	0.164900
H	1.253400	2.416000	1.717700
H	2.360000	1.855100	-1.047800
H	3.267300	2.704100	0.195100
H	4.034500	0.565700	0.465700
H	2.865400	0.758400	1.779300
N	-2.216300	-0.767900	0.357300
C	-2.524200	-1.292500	1.759200
F	-2.375000	-0.308800	2.863900
F	-3.938000	-1.763800	1.902100
F	-1.650300	-2.441600	2.144700
C	-2.778100	-1.876600	-0.569900
F	-2.365900	-1.760400	-1.995300
F	-2.503800	-3.279900	-0.132500
F	-4.279700	-1.885800	-0.622200
C	2.619600	-2.105400	1.089600
F	1.790300	-2.307400	2.308800
F	2.619100	-3.384700	0.321300
F	4.026200	-1.884500	1.537000
C	2.720600	-1.072400	-1.587200
F	4.164700	-1.434100	-1.471200
F	2.020700	-2.230000	-2.212600
F	2.647600	0.088300	-2.517300
C	-2.018700	2.566800	1.998100
C	-1.055800	2.760900	3.212300
C	-3.063100	3.545500	4.578100
C	-1.562100	3.766500	4.282000
C	-3.093600	3.707200	1.995100
C	-3.927300	3.733400	3.304800
H	-3.204000	2.532300	4.963700
H	-1.402300	4.789500	3.933900
H	-0.079800	3.095600	2.899700
H	-2.585300	1.674800	2.234000
H	-2.608000	4.675200	1.861800
H	-4.677200	2.939200	3.269200
H	-3.794300	3.570500	1.170700
H	-4.448100	4.692200	3.361800
H	-3.389600	4.252500	5.344200
H	-0.990100	3.627700	5.202400
H	-0.938100	1.799700	3.713200
C	1.175100	4.062200	0.257300
C	0.728500	4.405500	-1.205300
C	0.949500	6.858000	-0.525200
C	0.125600	5.830000	-1.336600
C	0.570100	5.048900	1.299400
C	0.952400	6.524200	0.990800
H	1.977700	6.858200	-0.896000
H	-0.905700	5.825800	-0.975400
H	-0.017700	3.707100	-1.577500
H	2.234400	4.354800	0.289800
H	-0.513100	4.973000	1.313600
H	1.950500	6.725400	1.388600
H	0.956300	4.815500	2.292800
H	0.244400	7.178600	1.505300
H	0.532100	7.856000	-0.673600
H	0.117300	6.119900	-2.389400
H	1.602900	4.332600	-1.858400
