# Supplementary material for: HiREX: High-Throughput Reactivity Exploration for Extended Databases of Transition-Metal Catalysts
Source: J Chem Inf Model. 2023 Sep 22;63(19):6081–94. doi: 10.1021/acs.jcim.3c00660 (PMC10565810; doi:10.1021/acs.jcim.3c00660)
Supplement: Supplementary file 2 — ci3c00660_si_002.zip [file ci3c00660_si_002.zip › SI_structures/Reference_structures/Br-PNN-pincer-CF3-iPr-1.xyz]

62
-6222.99536983
Mn	-0.170100	-0.243800	0.150800
O	-0.066200	-0.000200	3.164400
N	-0.155700	1.802800	0.033900
C	-0.124800	-0.072000	2.037400
C	-0.062400	-2.080200	-0.398700
O	0.031500	-3.153200	-0.744000
C	-1.467600	2.502900	0.358900
C	-2.700700	1.652900	-0.039300
H	-0.147500	1.907700	-0.980100
C	2.486000	2.037900	0.369800
C	1.058200	2.664800	0.403300
C	-2.912100	0.415900	0.850100
C	2.727500	0.788300	1.224900
Br	0.018800	-0.058600	-2.197300
P	2.045300	-0.644600	0.395100
H	-2.627700	0.689300	1.858700
H	-3.984600	0.209700	0.889100
H	-3.598700	2.271500	0.023200
H	-2.600200	1.370200	-1.084600
H	-1.518100	3.297100	-0.404000
H	0.935600	2.982900	1.440600
H	2.785000	1.855700	-0.658700
H	3.178000	2.787300	0.772100
H	3.804000	0.647600	1.342600
H	2.291100	0.916300	2.214100
N	-2.158100	-0.807900	0.426500
C	-2.372500	-1.833200	1.556300
F	-2.391700	-1.259100	2.937900
F	-3.699300	-2.520800	1.463800
F	-1.359700	-2.925600	1.606100
C	-2.855500	-1.361200	-0.819000
F	-2.627800	-0.597300	-2.074400
F	-2.515900	-2.783700	-1.116600
F	-4.349000	-1.368300	-0.686200
C	2.432400	-2.043700	1.477800
F	1.613500	-2.075000	2.719400
F	2.265400	-3.350200	0.780600
F	3.863000	-1.964100	1.897600
C	2.973700	-0.938400	-1.127100
F	4.416800	-1.118400	-0.791300
F	2.520100	-2.180900	-1.813700
F	2.897400	0.177100	-2.109700
C	-1.634800	3.353100	1.690700
C	-2.986200	4.127100	1.739600
H	-2.957400	4.863600	2.546600
H	-3.149400	4.658000	0.799300
H	-3.817000	3.444700	1.922200
C	-1.379200	2.697100	3.070900
H	-0.886200	4.142900	1.646800
H	-2.093000	1.908900	3.292200
H	-1.474300	3.459900	3.848100
H	-0.363000	2.315500	3.118000
C	1.257900	3.985100	-0.491500
C	1.018900	3.790900	-2.017300
H	1.541300	2.902500	-2.373500
H	-0.045500	3.695900	-2.234700
H	1.405400	4.656700	-2.559000
C	0.546200	5.280700	-0.010900
H	2.319000	4.259900	-0.411600
H	0.717700	5.429500	1.055900
H	0.967200	6.138900	-0.540400
H	-0.521800	5.248200	-0.218600
