# Supplementary material for: HiREX: High-Throughput Reactivity Exploration for Extended Databases of Transition-Metal Catalysts
Source: J Chem Inf Model. 2023 Sep 22;63(19):6081–94. doi: 10.1021/acs.jcim.3c00660 (PMC10565810; doi:10.1021/acs.jcim.3c00660)
Supplement: Supplementary file 2 — ci3c00660_si_002.zip [file ci3c00660_si_002.zip › SI_structures/Reference_structures/Br-PNN-pincer-CF3-ph-1.xyz]

64
-6449.23439839
Mn	-0.176700	-0.462900	0.181600
O	0.387900	-0.076800	3.130600
N	-0.164200	1.519400	-0.026000
C	0.156600	-0.227000	2.034500
C	-0.037000	-2.320400	-0.240400
O	0.060700	-3.411600	-0.524900
C	-1.549600	2.139000	-0.077700
C	-2.737800	1.161000	-0.262300
H	0.180000	1.647800	-0.983400
C	2.358500	2.077700	0.434400
C	0.858200	2.355200	0.739100
C	-2.895300	0.172800	0.909100
C	2.854200	0.713100	0.928600
Br	-0.386200	-0.352500	-2.169800
P	2.079700	-0.627100	0.015300
H	-2.591400	0.675100	1.820400
H	-3.957800	-0.046900	1.033400
H	-3.656500	1.754500	-0.322700
H	-2.648500	0.633600	-1.206600
H	-1.548900	2.709700	-1.018200
H	0.711700	2.179900	1.804800
H	2.556800	2.189000	-0.630800
H	2.961200	2.828300	0.957900
H	3.936100	0.668000	0.785400
H	2.656700	0.613000	1.995300
N	-2.100900	-1.080600	0.740900
C	-2.166600	-1.814500	2.084600
F	-2.067700	-0.936500	3.290500
F	-3.478300	-2.505900	2.303100
F	-1.111500	-2.863600	2.209800
C	-2.845400	-1.987800	-0.247900
F	-2.649600	-1.678000	-1.686200
F	-2.517900	-3.437700	-0.083700
F	-4.332600	-1.939200	-0.068500
C	2.747000	-2.106200	0.816100
F	2.014500	-2.423200	2.073400
F	2.702200	-3.291900	-0.085700
F	4.183200	-1.895400	1.164300
C	2.742300	-0.600800	-1.661200
F	4.232300	-0.654700	-1.602200
F	2.278300	-1.786600	-2.437200
F	2.372700	0.639000	-2.401500
C	-1.944200	3.164500	0.991800
C	-1.773100	2.979600	2.317900
C	-2.119100	4.036300	3.278900
C	-2.592600	5.216100	2.843300
C	-2.809400	5.428500	1.408900
C	-2.527000	4.447000	0.534500
H	-1.347400	2.095100	2.687000
H	-1.970300	3.875300	4.307100
H	-2.814000	5.982200	3.527100
H	-3.197600	6.343200	1.065700
H	-2.708200	4.605300	-0.489100
C	0.764700	3.870800	0.513800
C	0.673200	4.422900	-0.715500
C	0.556000	5.880000	-0.876100
C	0.567400	6.683300	0.201800
C	0.741600	6.104100	1.538400
C	0.843500	4.772100	1.686000
H	0.658800	3.817000	-1.573500
H	0.438400	6.292000	-1.835900
H	0.463400	7.723100	0.089600
H	0.792400	6.732800	2.379200
H	0.982400	4.369900	2.647800
