# Supplementary material for: HiREX: High-Throughput Reactivity Exploration for Extended Databases of Transition-Metal Catalysts
Source: J Chem Inf Model. 2023 Sep 22;63(19):6081–94. doi: 10.1021/acs.jcim.3c00660 (PMC10565810; doi:10.1021/acs.jcim.3c00660)
Supplement: Supplementary file 2 — ci3c00660_si_002.zip [file ci3c00660_si_002.zip › SI_structures/Reference_structures/Br-PNN-pincer-CF3-tBut-1.xyz]

68
-6301.61874986
Mn	-0.158300	-0.139400	0.080900
O	-0.658500	-0.238700	3.057800
N	-0.259400	1.878400	0.065000
C	-0.470400	-0.164300	1.944100
C	0.032400	-1.980200	-0.433200
O	0.166900	-3.052700	-0.764200
C	-1.505800	2.560100	0.681000
C	-2.807100	1.876300	0.184700
H	-0.491800	1.992100	-0.929500
C	2.380500	2.200500	0.570000
C	0.985000	2.779700	0.154400
C	-2.973700	0.411200	0.625600
C	2.469800	1.013800	1.543800
Br	0.443500	0.068500	-2.185000
P	1.982100	-0.498600	0.720100
H	-2.782300	0.354000	1.697400
H	-4.038200	0.198400	0.494600
H	-3.679300	2.435300	0.530500
H	-2.846400	1.957100	-0.897500
H	-1.586300	3.474000	0.080600
H	0.775400	3.421900	1.009800
H	2.963900	1.971100	-0.316100
H	2.909600	3.009200	1.086000
H	3.505200	0.910200	1.876400
H	1.856700	1.179600	2.423200
N	-2.154500	-0.626800	-0.101500
C	-2.549000	-1.964700	0.566000
F	-1.723700	-2.343500	1.748400
F	-3.962800	-1.979000	1.062500
F	-2.494900	-3.155300	-0.337300
C	-2.624500	-0.707400	-1.544900
F	-2.388200	0.520800	-2.354600
F	-1.970000	-1.798600	-2.331100
F	-4.096300	-0.977000	-1.617400
C	2.212500	-1.828700	1.932300
F	1.367800	-1.728100	3.151100
F	1.986500	-3.172300	1.329000
F	3.621200	-1.803900	2.428300
C	3.179500	-0.855900	-0.584900
F	4.538400	-0.963700	0.022200
F	2.882200	-2.156900	-1.246800
F	3.275300	0.183900	-1.643000
C	-1.587100	3.223200	2.159700
C	-1.233100	4.755100	2.086800
H	-1.825100	5.241900	1.310600
H	-1.461100	5.239900	3.038200
H	-0.176200	4.916800	1.882000
C	-0.686900	2.610300	3.269000
H	-1.198100	1.777600	3.746900
H	-0.483300	3.347700	4.049400
H	0.261000	2.286200	2.863400
C	-3.040500	3.218400	2.764700
H	-3.707800	3.849800	2.174200
H	-3.444600	2.206500	2.803300
H	-3.026200	3.606500	3.787000
C	1.206800	3.836900	-1.058800
C	1.631200	3.191800	-2.416800
H	0.823100	2.585500	-2.821700
H	1.846000	3.976300	-3.148100
H	2.526300	2.583700	-2.309300
C	2.322500	4.875400	-0.681100
H	2.077600	5.365900	0.262800
H	3.295500	4.391100	-0.589100
H	2.406400	5.639600	-1.456600
C	-0.047200	4.710100	-1.394900
H	-0.871200	4.092800	-1.750800
H	-0.360500	5.281700	-0.524600
H	0.192700	5.420600	-2.190300
