# Supplementary material for: HiREX: High-Throughput Reactivity Exploration for Extended Databases of Transition-Metal Catalysts
Source: J Chem Inf Model. 2023 Sep 22;63(19):6081–94. doi: 10.1021/acs.jcim.3c00660 (PMC10565810; doi:10.1021/acs.jcim.3c00660)
Supplement: Supplementary file 2 — ci3c00660_si_002.zip [file ci3c00660_si_002.zip › SI_structures/Reference_structures/Br-PNN-pincer-cy-1.xyz]

96
-5578.03570290
Mn	-0.160100	-0.302900	-0.178900
O	-0.252000	0.618700	2.703800
N	0.142900	1.579000	-0.719500
C	-0.229600	0.271400	1.629100
C	-0.149000	-2.192300	-0.410900
O	-0.119700	-3.310800	-0.597300
C	-1.070100	2.386100	-1.013600
C	-2.280000	1.555700	-1.439600
H	0.643900	1.549500	-1.612500
C	2.495500	2.122600	0.020500
C	1.001600	2.473700	0.114900
C	-2.804300	0.755100	-0.228200
C	2.799200	0.907900	0.904200
Br	0.086200	-0.554500	-2.527300
P	2.065500	-0.657500	0.349200
H	-2.572100	1.325500	0.676300
H	-3.892100	0.746100	-0.316300
H	-3.059400	2.252200	-1.758500
H	-2.030400	0.924300	-2.286000
H	-1.358400	2.982800	-0.142100
H	-0.839200	3.084900	-1.826000
H	0.924100	3.499500	-0.264800
H	0.672600	2.498900	1.153100
H	2.782800	1.946200	-1.016100
H	3.075200	2.969500	0.398300
H	3.882800	0.801800	0.963500
H	2.447400	1.133800	1.914400
N	-2.277000	-0.650000	-0.078800
C	-2.756400	-1.079300	1.349700
C	-2.408300	-2.519100	1.851000
C	-4.156700	-2.441700	3.679800
C	-2.669000	-2.723500	3.363800
C	-4.249600	-0.781500	1.736500
C	-4.515700	-1.000400	3.251200
H	-4.789700	-3.153000	3.142800
H	-2.026800	-2.062800	3.948900
H	-1.369800	-2.737500	1.659000
H	-2.229500	-0.429600	2.044500
H	-4.504300	0.258900	1.535300
H	-5.572100	-0.818800	3.455300
H	-4.923400	-1.417400	1.173800
H	-3.925000	-0.290500	3.835000
H	-4.328600	-2.561600	4.750400
H	-2.441300	-3.758600	3.627500
H	-3.012900	-3.267300	1.353900
C	-2.873100	-1.525200	-1.266500
C	-3.126200	-3.074600	-1.127700
C	-5.656000	-2.896300	-1.579500
C	-4.555100	-3.518600	-0.694000
C	-4.067900	-0.996500	-2.155000
C	-5.488100	-1.362300	-1.658600
H	-5.602500	-3.324300	-2.583200
H	-4.755900	-3.254800	0.340900
H	-2.396200	-3.544000	-0.479200
H	-2.055800	-1.502900	-1.986400
H	-4.031800	0.076200	-2.314500
H	-6.224000	-0.971900	-2.366900
H	-3.955600	-1.449700	-3.147500
H	-5.679100	-0.904700	-0.689600
H	-6.634900	-3.126100	-1.154400
H	-4.621500	-4.607500	-0.770500
H	-2.961300	-3.513500	-2.119200
C	2.301800	-1.583900	1.910000
C	3.788500	-1.773900	2.348600
C	3.145200	-3.749100	3.851400
C	3.902600	-2.401300	3.766200
C	1.567500	-2.945900	2.020000
C	1.666800	-3.555600	3.442200
H	3.615700	-4.477700	3.186700
H	3.495100	-1.708300	4.507100
H	4.303800	-0.813300	2.374500
H	1.857500	-0.953300	2.688700
H	0.516700	-2.778500	1.834300
H	1.160000	-4.522700	3.453500
H	1.959000	-3.659900	1.296800
H	1.170100	-2.897100	4.159600
H	3.190400	-4.128300	4.874400
H	4.955400	-2.576500	3.998700
H	4.303700	-2.427200	1.650500
C	3.021600	-1.244100	-1.084300
C	4.408200	-0.592900	-1.394300
C	5.643800	-2.793900	-1.352500
C	5.628100	-1.343800	-0.817500
C	3.049300	-2.785700	-1.340300
C	4.349800	-3.543600	-0.954700
H	5.733200	-2.777100	-2.442500
H	5.599900	-1.337300	0.268900
H	4.445800	0.444400	-1.073400
H	2.435700	-0.850800	-1.918600
H	2.227300	-3.265000	-0.817900
H	4.346100	-4.513000	-1.460300
H	2.885200	-2.944800	-2.410500
H	4.360100	-3.736200	0.116100
H	6.506800	-3.322500	-0.940600
H	6.541500	-0.838400	-1.140300
H	4.527900	-0.584900	-2.484400
