# Supplementary material for: HiREX: High-Throughput Reactivity Exploration for Extended Databases of Transition-Metal Catalysts
Source: J Chem Inf Model. 2023 Sep 22;63(19):6081–94. doi: 10.1021/acs.jcim.3c00660 (PMC10565810; doi:10.1021/acs.jcim.3c00660)
Supplement: Supplementary file 2 — ci3c00660_si_002.zip [file ci3c00660_si_002.zip › SI_structures/Reference_structures/Br-PNN-pincer-cy-CF3-1.xyz]

102
-6252.00551803
Mn	-0.194600	-0.097900	-0.030500
O	-0.201900	0.721900	2.887000
N	-0.133200	1.862400	-0.631100
C	-0.196300	0.434000	1.791300
C	-0.232100	-1.993900	-0.239000
O	-0.210300	-3.115400	-0.383300
C	-1.258300	2.777200	-0.208000
C	-2.619400	2.075700	-0.362600
H	-0.383700	1.763800	-1.619700
C	2.504000	1.892000	-0.596400
C	1.163000	2.650900	-0.726400
C	-2.800400	0.967500	0.686200
C	2.636700	1.029600	0.670100
Br	0.108600	-0.375700	-2.363500
P	1.993300	-0.644600	0.411500
H	-2.325300	1.317700	1.601300
H	-3.859400	0.927900	0.942600
H	-3.418000	2.812400	-0.239900
H	-2.697200	1.685300	-1.375800
H	-1.338700	3.531900	-0.998700
H	1.185500	3.387600	0.078800
H	2.688900	1.326200	-1.502900
H	3.298400	2.641100	-0.524300
H	3.694700	0.974400	0.928400
H	2.120200	1.514800	1.497000
N	-2.274500	-0.407800	0.310500
C	-2.646900	-1.209800	1.605500
C	-1.728600	-2.377200	2.087200
C	-3.576500	-3.336900	3.562100
C	-2.102900	-2.868600	3.510700
C	-4.129400	-1.720700	1.664200
C	-4.521300	-2.207900	3.084000
H	-3.702200	-4.215400	2.924000
H	-1.944500	-2.063600	4.230900
H	-0.699100	-2.038300	2.135600
H	-2.573700	-0.501200	2.441600
H	-4.820600	-0.923100	1.392600
H	-5.545500	-2.586100	3.062000
H	-4.273100	-2.551100	0.973700
H	-4.477500	-1.369700	3.783300
H	-3.833100	-3.612300	4.586100
H	-1.451900	-3.704700	3.777600
H	-1.798400	-3.232700	1.419800
C	-3.005600	-0.912500	-0.987600
C	-2.874200	-2.443900	-1.334100
C	-5.106700	-2.373100	-2.644200
C	-4.083300	-3.239800	-1.894700
C	-4.424500	-0.309200	-1.350600
C	-5.579100	-1.287900	-1.663600
H	-4.658100	-1.926500	-3.533700
H	-4.592900	-3.742800	-1.069300
H	-2.578300	-2.989600	-0.444000
H	-2.388800	-0.453800	-1.769700
H	-4.803900	0.350100	-0.577900
H	-6.402000	-0.730700	-2.116900
H	-4.291600	0.303000	-2.250100
H	-5.945700	-1.746400	-0.743900
H	-5.955800	-2.989900	-2.943300
H	-3.712000	-4.012600	-2.572400
H	-2.072900	-2.546500	-2.073300
C	2.178800	-1.470700	2.026400
C	3.422700	-1.000800	2.845900
C	3.452800	-3.214700	4.146400
C	3.500900	-1.671300	4.246200
C	2.151100	-3.024000	1.977300
C	2.175400	-3.655900	3.392500
H	4.336900	-3.574800	3.613500
H	2.666400	-1.324400	4.861800
H	3.363000	0.076100	3.014500
H	1.319800	-1.188500	2.633600
H	1.257500	-3.375800	1.468800
H	2.170600	-4.744100	3.300300
H	3.024400	-3.385900	1.448200
H	1.290000	-3.349900	3.951700
H	3.452700	-3.646200	5.149400
H	4.432600	-1.374600	4.733500
H	4.339600	-1.217000	2.299100
C	3.010200	-1.306800	-0.955800
C	4.558400	-1.301100	-0.718000
C	4.757500	-3.840200	-1.102500
C	5.169600	-2.637400	-0.220800
C	2.612400	-2.601300	-1.737900
C	3.221200	-3.939700	-1.252400
H	5.208800	-3.732900	-2.092800
H	4.879600	-2.822200	0.810100
H	4.840600	-0.513900	-0.019300
H	2.881400	-0.554000	-1.739400
H	1.537500	-2.702700	-1.811200
H	2.999000	-4.709200	-1.997000
H	2.974900	-2.463500	-2.763200
H	2.764400	-4.253600	-0.319200
H	5.132300	-4.762000	-0.650400
H	6.258500	-2.548200	-0.244800
H	5.036500	-1.066900	-1.674800
C	-1.115100	3.663800	1.080500
F	-0.689300	5.041500	0.679200
F	-2.410100	3.833900	1.805900
F	-0.099700	3.180500	2.055000
C	1.271100	3.478600	-2.064300
F	1.272000	2.577400	-3.254900
F	0.179300	4.477800	-2.244000
F	2.536000	4.273700	-2.092600
