# Supplementary material for: HiREX: High-Throughput Reactivity Exploration for Extended Databases of Transition-Metal Catalysts
Source: J Chem Inf Model. 2023 Sep 22;63(19):6081–94. doi: 10.1021/acs.jcim.3c00660 (PMC10565810; doi:10.1021/acs.jcim.3c00660)
Supplement: Supplementary file 2 — ci3c00660_si_002.zip [file ci3c00660_si_002.zip › SI_structures/Reference_structures/Br-PNN-pincer-cy-cy-1.xyz]

128
-6047.46231631
Mn	-0.113900	-0.087200	0.302800
O	-0.381700	-0.358000	3.299700
N	-0.115600	1.902400	0.102200
C	-0.272500	-0.241600	2.180200
C	-0.052400	-1.946000	-0.098700
O	0.022700	-3.050400	-0.346600
C	-1.060200	2.700800	0.978900
C	-2.481400	2.265700	0.539500
H	-0.583100	1.959800	-0.804100
C	2.467800	2.034700	-0.384900
C	1.105300	2.752800	-0.221700
C	-2.840800	0.866200	1.063300
C	2.827100	1.120200	0.798300
Br	0.271400	-0.033100	-2.026000
P	2.132000	-0.537600	0.606400
H	-2.618100	0.856500	2.128400
H	-3.927400	0.833400	1.013100
H	-3.214300	2.977900	0.921500
H	-2.568800	2.298500	-0.547000
H	-0.990700	3.736000	0.646800
H	1.281600	3.378100	0.652500
H	2.497100	1.503800	-1.329000
H	3.249200	2.802300	-0.424100
H	3.913900	1.056300	0.849700
H	2.490600	1.551400	1.732400
N	-2.248300	-0.371000	0.391700
C	-2.800700	-1.488200	1.404100
C	-2.200400	-2.931000	1.421200
C	-4.271500	-3.909500	2.610800
C	-2.730100	-3.839900	2.565300
C	-4.362500	-1.663500	1.439700
C	-4.848400	-2.478700	2.665600
H	-4.645600	-4.428200	1.726100
H	-2.361000	-3.456900	3.521100
H	-1.137500	-2.866400	1.633400
H	-2.556000	-1.123200	2.408900
H	-4.878600	-0.709300	1.491500
H	-5.939100	-2.534500	2.653800
H	-4.691000	-2.186400	0.547700
H	-4.537800	-1.984000	3.588800
H	-4.582300	-4.461800	3.500200
H	-2.334300	-4.849500	2.424000
H	-2.373700	-3.428600	0.468700
C	-2.805200	-0.452600	-1.060200
C	-2.636000	-1.780700	-1.880900
C	-5.082600	-1.828100	-2.654300
C	-3.899000	-2.652000	-2.105500
C	-4.146900	0.252300	-1.507300
C	-5.395000	-0.642500	-1.715900
H	-4.833300	-1.451800	-3.649200
H	-4.189400	-3.144000	-1.180400
H	-1.892400	-2.422300	-1.436200
H	-2.095200	0.225000	-1.545100
H	-4.432100	1.067900	-0.849600
H	-6.181500	-0.036200	-2.174100
H	-3.939800	0.712100	-2.482700
H	-5.774600	-1.006400	-0.764000
H	-5.964100	-2.467800	-2.734500
H	-3.657200	-3.432600	-2.832400
H	-2.268600	-1.503600	-2.874400
C	2.490000	-1.299700	2.222600
C	3.880000	-0.977600	2.857400
C	3.691600	-3.071400	4.338400
C	3.988900	-1.551700	4.298800
C	2.213400	-2.828700	2.277000
C	2.302400	-3.373800	3.724100
H	4.463700	-3.610300	3.782800
H	3.283100	-1.031000	4.949900
H	4.010000	0.103000	2.934000
H	1.805600	-0.840900	2.933000
H	1.216500	-3.041700	1.900500
H	2.144200	-4.454000	3.709600
H	2.939800	-3.361300	1.671900
H	1.520400	-2.917500	4.335100
H	3.704200	-3.416400	5.376000
H	4.997400	-1.378400	4.679600
H	4.691300	-1.379100	2.259000
C	3.103000	-1.171700	-0.813300
C	4.647700	-1.310000	-0.594400
C	4.603100	-3.854400	-1.040200
C	5.144800	-2.712500	-0.147700
C	2.637200	-2.383100	-1.681100
C	3.064200	-3.778300	-1.168700
H	5.055800	-3.790100	-2.031900
H	4.857900	-2.906500	0.881500
H	5.008700	-0.567700	0.114900
H	3.039400	-0.352600	-1.537500
H	1.569700	-2.366900	-1.856600
H	2.736800	-4.535900	-1.884500
H	3.100700	-2.263100	-2.668300
H	2.587900	-3.996000	-0.217200
H	4.880000	-4.814500	-0.598900
H	6.237000	-2.723000	-0.194800
H	5.133500	-1.092000	-1.552600
C	-0.898300	2.819900	2.553200
C	0.491200	3.244800	3.118700
C	-0.272600	5.653900	3.552300
C	0.835300	4.750100	2.960900
C	-1.954900	3.773000	3.209100
C	-1.654400	5.274600	2.965300
H	-0.291100	5.540700	4.638500
H	0.975200	5.005400	1.912700
H	1.269300	2.646500	2.666600
H	-1.099500	1.846000	2.989300
H	-2.959300	3.545800	2.853500
H	-2.423400	5.874100	3.456400
H	-1.952700	3.598600	4.288900
H	-1.674600	5.496100	1.896900
H	-0.051100	6.697600	3.316700
H	1.772700	4.951700	3.484600
H	0.502500	3.017300	4.189500
C	0.995000	3.809800	-1.420600
C	0.776200	3.254600	-2.864800
C	-1.338200	4.620000	-3.214700
C	-0.704400	3.214100	-3.324800
C	0.152600	5.109500	-1.185600
C	-1.295300	5.099100	-1.746100
H	-0.793500	5.321300	-3.851300
H	-1.275200	2.509000	-2.721900
H	1.217500	2.265900	-2.969700
H	2.014400	4.223600	-1.463600
H	0.124600	5.357800	-0.125500
H	-1.699000	6.113000	-1.697000
H	0.676400	5.931800	-1.686300
H	-1.932400	4.456500	-1.143700
H	-2.375700	4.577100	-3.553100
H	-0.749200	2.884000	-4.365400
H	1.312800	3.912900	-3.557400
