# Supplementary material for: HiREX: High-Throughput Reactivity Exploration for Extended Databases of Transition-Metal Catalysts
Source: J Chem Inf Model. 2023 Sep 22;63(19):6081–94. doi: 10.1021/acs.jcim.3c00660 (PMC10565810; doi:10.1021/acs.jcim.3c00660)
Supplement: Supplementary file 2 — ci3c00660_si_002.zip [file ci3c00660_si_002.zip › SI_structures/Reference_structures/Br-PNN-pincer-cy-iPr-1.xyz]

114
-5814.06403168
Mn	0.129469	-0.428912	0.076891
O	-0.387845	-0.798292	2.923647
N	0.105596	1.909131	-0.249939
C	-0.159514	-0.580796	1.794337
C	0.071144	-2.163906	-0.100179
O	0.069090	-3.321755	-0.262864
C	-1.113800	2.673797	0.162930
C	-2.400593	1.916524	-0.196108
H	-0.076755	1.651804	-1.221669
C	2.597000	2.074815	-0.619315
C	1.293416	2.828961	-0.340173
C	-2.910482	0.806282	0.730647
C	3.062079	1.154643	0.507900
Br	0.077717	-0.329882	-2.444024
P	2.368184	-0.546362	0.407213
H	-2.418564	0.896572	1.696775
H	-3.974360	0.999738	0.922384
H	-3.184767	2.676500	-0.249011
H	-2.293871	1.563722	-1.224469
H	-1.170691	3.542800	-0.496834
H	1.408038	3.293944	0.642101
H	2.521579	1.539595	-1.573032
H	3.370049	2.835451	-0.763159
H	4.153797	1.091860	0.504735
H	2.773795	1.574966	1.477590
N	-2.716137	-0.598000	0.293688
C	-3.220912	-1.449311	1.423182
C	-2.659342	-2.873283	1.520381
C	-4.519644	-3.490328	3.147717
C	-3.010687	-3.489144	2.883877
C	-4.749488	-1.488708	1.621054
C	-5.101927	-2.081515	2.992638
H	-5.011454	-4.161616	2.429634
H	-2.505627	-2.913619	3.671705
H	-1.579347	-2.855602	1.412656
H	-2.820014	-0.939835	2.304939
H	-5.187611	-0.490957	1.524402
H	-6.190676	-2.100508	3.122771
H	-5.202927	-2.113928	0.849478
H	-4.700635	-1.432216	3.783461
H	-4.733808	-3.886951	4.147508
H	-2.612729	-4.509445	2.937601
H	-3.053601	-3.512687	0.727272
C	-3.177547	-0.818417	-1.121159
C	-3.017438	-2.256820	-1.653352
C	-5.444236	-2.439509	-2.345343
C	-4.271570	-3.139756	-1.652729
C	-4.532086	-0.197476	-1.579803
C	-5.763262	-1.111551	-1.652903
H	-5.180989	-2.249095	-3.395818
H	-4.567761	-3.407430	-0.633202
H	-2.187490	-2.747344	-1.148154
H	-2.424840	-0.267196	-1.679111
H	-4.769482	0.694300	-0.993402
H	-6.557855	-0.583795	-2.195207
H	-4.342319	0.165357	-2.599383
H	-6.159664	-1.311886	-0.653807
H	-6.329216	-3.087129	-2.353695
H	-4.037715	-4.082845	-2.161844
H	-2.700555	-2.152677	-2.698655
C	2.816628	-1.173450	2.115580
C	4.227157	-0.867943	2.653588
C	3.925457	-2.667140	4.420951
C	4.313295	-1.209765	4.149185
C	2.425113	-2.636508	2.377902
C	2.529491	-2.976030	3.870104
H	4.658426	-3.330863	3.940847
H	3.637818	-0.546721	4.707843
H	4.475157	0.187024	2.509734
H	2.132352	-0.553540	2.709516
H	1.408821	-2.831025	2.028957
H	2.279993	-4.032023	4.027391
H	3.085195	-3.301659	1.811606
H	1.781954	-2.388743	4.420152
H	3.967104	-2.877647	5.496219
H	5.327179	-1.008382	4.515263
H	4.979911	-1.447841	2.114703
C	3.428093	-1.230710	-0.997896
C	4.934791	-1.431298	-0.717740
C	4.727703	-3.955023	-1.012725
C	5.302906	-2.815888	-0.165931
C	2.869881	-2.437497	-1.776687
C	3.212779	-3.795408	-1.166746
H	5.193985	-3.945910	-2.008199
H	4.926820	-2.924910	0.854870
H	5.325578	-0.648674	-0.060229
H	3.339974	-0.375089	-1.678020
H	1.799203	-2.328533	-1.932277
H	2.805010	-4.591321	-1.801122
H	3.321830	-2.390674	-2.778313
H	2.725697	-3.897568	-0.191099
H	4.973545	-4.921863	-0.557311
H	6.394983	-2.896336	-0.103563
H	5.451749	-1.303394	-1.678989
C	-1.012181	3.300932	1.579861
C	-2.346879	3.929594	2.000023
H	-2.741997	4.595564	1.224799
H	-3.108133	3.171891	2.212372
H	-2.212884	4.523839	2.910044
C	-0.440985	2.422695	2.696057
H	-0.311435	4.136211	1.470746
H	0.494219	1.944933	2.396456
H	-0.233147	3.044222	3.574610
H	-1.126811	1.636015	3.012280
C	1.155529	3.975627	-1.409102
C	0.415815	3.553887	-2.685908
H	0.791680	2.606042	-3.082323
H	-0.662218	3.438755	-2.528650
H	0.546787	4.317281	-3.459903
C	0.638975	5.318279	-0.867776
H	2.187886	4.178502	-1.715678
H	1.165365	5.602731	0.049742
H	0.816455	6.108244	-1.606487
H	-0.433137	5.316831	-0.652496
