# Supplementary material for: HiREX: High-Throughput Reactivity Exploration for Extended Databases of Transition-Metal Catalysts
Source: J Chem Inf Model. 2023 Sep 22;63(19):6081–94. doi: 10.1021/acs.jcim.3c00660 (PMC10565810; doi:10.1021/acs.jcim.3c00660)
Supplement: Supplementary file 2 — ci3c00660_si_002.zip [file ci3c00660_si_002.zip › SI_structures/Reference_structures/Br-PNN-pincer-cy-ph-1.xyz]

116
-6040.32592934
Mn	0.132978	-0.433281	0.124678
O	-0.461588	-0.843491	2.952768
N	0.073084	1.829674	-0.091077
C	-0.190547	-0.617611	1.836439
C	0.078580	-2.167115	-0.089606
O	0.063592	-3.321457	-0.273481
C	-1.047486	2.598128	0.518125
C	-2.418278	2.041424	0.093772
H	-0.228914	1.655974	-1.050657
C	2.551583	2.075741	-0.647641
C	1.245836	2.765122	-0.251755
C	-2.970218	0.846490	0.874724
C	3.117095	1.165292	0.441858
Br	0.107580	-0.237920	-2.396288
P	2.382824	-0.529454	0.422878
H	-2.532436	0.867354	1.874471
H	-4.044436	1.018082	1.017930
H	-3.130040	2.860434	0.228315
H	-2.393521	1.866082	-0.984920
H	-1.017487	3.599807	0.071106
H	1.405882	3.230210	0.723258
H	2.419406	1.540522	-1.593736
H	3.272130	2.875531	-0.847623
H	4.200534	1.074912	0.323505
H	2.947385	1.610234	1.426983
N	-2.738851	-0.515127	0.333794
C	-3.279732	-1.455501	1.376084
C	-2.711574	-2.879216	1.385289
C	-4.637173	-3.634276	2.874710
C	-3.118686	-3.606215	2.676939
C	-4.814442	-1.515413	1.509483
C	-5.219208	-2.218477	2.812642
H	-5.094234	-4.244507	2.082963
H	-2.653198	-3.095845	3.531383
H	-1.628280	-2.845005	1.333881
H	-2.914405	-1.013806	2.308469
H	-5.255046	-0.514825	1.476026
H	-6.312277	-2.249096	2.895760
H	-5.232241	-2.077814	0.672454
H	-4.853229	-1.635794	3.669601
H	-4.890758	-4.113323	3.828093
H	-2.715416	-4.625742	2.663930
H	-3.059568	-3.455506	0.525011
C	-3.155488	-0.620034	-1.109809
C	-2.964997	-2.009914	-1.749734
C	-5.366750	-2.155431	-2.534095
C	-4.209952	-2.898688	-1.860199
C	-4.501157	0.024314	-1.564399
C	-5.721259	-0.888529	-1.750776
H	-5.071565	-1.880957	-3.557112
H	-4.536105	-3.249448	-0.875693
H	-2.148966	-2.535020	-1.256402
H	-2.392755	-0.015085	-1.595191
H	-4.766700	0.868989	-0.923129
H	-6.500728	-0.323971	-2.277709
H	-4.279737	0.462493	-2.547341
H	-6.150601	-1.168812	-0.785247
H	-6.244281	-2.807173	-2.622394
H	-3.949460	-3.796342	-2.434350
H	-2.612314	-1.820926	-2.770687
C	2.838697	-1.103853	2.144744
C	4.252091	-0.788519	2.666776
C	3.944708	-2.522887	4.495404
C	4.338661	-1.077225	4.173259
C	2.442880	-2.556916	2.452441
C	2.547824	-2.847617	3.955005
H	4.675958	-3.204989	4.039189
H	3.666197	-0.391773	4.708452
H	4.507512	0.258270	2.481348
H	2.155350	-0.463947	2.720520
H	1.426032	-2.759819	2.109194
H	2.297132	-3.897458	4.147170
H	3.101285	-3.240491	1.906632
H	1.801328	-2.241697	4.485927
H	3.984919	-2.696045	5.577315
H	5.353473	-0.867713	4.531904
H	4.997663	-1.394600	2.146315
C	3.427492	-1.252592	-0.975967
C	4.930436	-1.472183	-0.689605
C	4.675279	-3.997459	-0.922277
C	5.273212	-2.848991	-0.103934
C	2.853823	-2.462364	-1.735374
C	3.164412	-3.810054	-1.086520
H	5.145026	-4.024829	-1.915771
H	4.897214	-2.924304	0.919958
H	5.333905	-0.681098	-0.049941
H	3.353576	-0.404151	-1.667005
H	1.787184	-2.335616	-1.906527
H	2.741012	-4.615667	-1.697717
H	3.319178	-2.447632	-2.731844
H	2.673200	-3.871396	-0.109599
H	4.898616	-4.956970	-0.440553
H	6.363643	-2.948704	-0.041084
H	5.449852	-1.375570	-1.653080
C	-0.903503	2.814977	2.015899
C	0.132378	2.266358	2.776712
C	0.231716	2.519245	4.146410
C	-0.707709	3.328401	4.782024
C	-1.743206	3.892194	4.031621
C	-1.834138	3.642187	2.664185
H	0.865077	1.631975	2.300271
H	1.044737	2.074591	4.713178
H	-0.634504	3.522912	5.847785
H	-2.478670	4.531347	4.511419
H	-2.637987	4.096688	2.092046
C	0.925914	3.872237	-1.247841
C	1.042856	5.214460	-0.871364
C	0.777149	6.237130	-1.784133
C	0.387908	5.925875	-3.087470
C	0.268742	4.588093	-3.472105
C	0.537913	3.567917	-2.560636
H	1.337306	5.457735	0.146204
H	0.867230	7.274251	-1.474576
H	0.176204	6.719049	-3.798255
H	-0.033420	4.337333	-4.484735
H	0.439638	2.528947	-2.865768
