# Supplementary material for: HiREX: High-Throughput Reactivity Exploration for Extended Databases of Transition-Metal Catalysts
Source: J Chem Inf Model. 2023 Sep 22;63(19):6081–94. doi: 10.1021/acs.jcim.3c00660 (PMC10565810; doi:10.1021/acs.jcim.3c00660)
Supplement: Supplementary file 2 — ci3c00660_si_002.zip [file ci3c00660_si_002.zip › SI_structures/Reference_structures/Br-PNN-pincer-cy-tBut-1.xyz]

120
-5892.56314757
Mn	-0.141300	-0.223500	0.301200
O	-0.455700	-0.899900	3.238500
N	-0.234200	1.768200	-0.088400
C	-0.330200	-0.622900	2.149600
C	-0.075800	-2.112600	0.025000
O	-0.009500	-3.227800	-0.145800
C	-1.065500	2.648900	0.837400
C	-2.534500	2.178100	0.693100
H	-0.859400	1.701300	-0.898400
C	2.275100	1.938600	-0.831100
C	0.876400	2.597300	-0.748500
C	-2.761200	0.752500	1.210200
C	2.699600	1.239900	0.471700
Br	0.265300	-0.362600	-2.017000
P	2.121500	-0.473500	0.584300
H	-2.323600	0.727400	2.207900
H	-3.837900	0.683900	1.375400
H	-3.200600	2.852800	1.232200
H	-2.830600	2.248400	-0.352300
H	-1.135300	3.612700	0.323300
H	1.063900	3.427600	-0.065900
H	2.337200	1.279000	-1.688100
H	3.014100	2.729400	-0.986800
H	3.790300	1.246900	0.501100
H	2.342300	1.809000	1.326400
N	-2.269300	-0.456600	0.406500
C	-2.927500	-1.606300	1.337200
C	-2.301300	-3.029400	1.516800
C	-4.494900	-4.006500	2.421500
C	-2.978400	-3.834100	2.662800
C	-4.459400	-1.846900	1.068300
C	-5.156900	-2.625400	2.214000
H	-4.657200	-4.628000	1.538600
H	-2.818000	-3.318500	3.612800
H	-1.262800	-2.951400	1.822100
H	-2.889500	-1.217400	2.364200
H	-4.995000	-0.905800	0.967300
H	-6.209400	-2.768300	1.959500
H	-4.584200	-2.416500	0.149700
H	-5.099600	-2.046000	3.138100
H	-4.946400	-4.500800	3.284200
H	-2.514200	-4.820200	2.726900
H	-2.379500	-3.611300	0.599600
C	-2.829800	-0.472800	-1.039400
C	-2.615000	-1.814500	-1.837200
C	-4.671800	-1.356100	-3.270700
C	-3.810700	-2.438900	-2.596400
C	-4.181100	0.277100	-1.369000
C	-5.276700	-0.489100	-2.151200
H	-4.064100	-0.746600	-3.942000
H	-4.424700	-3.027500	-1.913700
H	-2.225000	-2.583300	-1.180400
H	-2.132600	0.204200	-1.542000
H	-4.653900	0.668800	-0.472200
H	-5.966400	0.233900	-2.595200
H	-3.922100	1.143600	-1.989100
H	-5.845700	-1.120300	-1.466500
H	-5.470900	-1.828400	-3.844000
H	-3.425400	-3.115200	-3.363700
H	-1.861000	-1.634600	-2.605800
C	2.582000	-0.894300	2.294400
C	3.998800	-0.433700	2.764700
C	3.972600	-2.199700	4.621200
C	4.214200	-0.708500	4.277700
C	2.355000	-2.391100	2.657000
C	2.556400	-2.643400	4.174400
H	4.723500	-2.816100	4.119900
H	3.531500	-0.086100	4.860900
H	4.112400	0.641000	2.615900
H	1.913100	-0.314800	2.933000
H	1.345500	-2.700200	2.387500
H	2.435300	-3.709800	4.380600
H	3.058200	-3.018600	2.118300
H	1.804900	-2.092000	4.743400
H	4.071000	-2.340500	5.700000
H	5.238800	-0.441300	4.547100
H	4.781800	-0.940400	2.209900
C	3.099800	-1.277800	-0.742100
C	4.645800	-1.386500	-0.516000
C	4.568500	-3.974600	-0.540300
C	5.139200	-2.707400	0.140800
C	2.642600	-2.600100	-1.432900
C	3.030400	-3.891800	-0.679600
H	5.016600	-4.086600	-1.530400
H	4.873700	-2.730800	1.193100
H	5.009700	-0.536200	0.058800
H	3.032100	-0.564900	-1.570000
H	1.582800	-2.600500	-1.646500
H	2.681200	-4.755500	-1.249900
H	3.136600	-2.642000	-2.411100
H	2.554900	-3.917800	0.297800
H	4.827100	-4.851700	0.057600
H	6.229600	-2.741700	0.076400
H	5.123600	-1.327400	-1.500400
C	-0.593000	3.169700	2.278600
C	0.522600	4.267600	2.171300
H	0.233900	5.042300	1.459200
H	0.683700	4.741600	3.142600
H	1.471600	3.829900	1.866500
C	-0.048900	2.102900	3.261400
H	-0.851500	1.449100	3.592900
H	0.738300	1.531800	2.782900
H	0.373000	2.580400	4.149200
C	-1.778600	3.885100	3.016500
H	-2.208000	4.661800	2.381000
H	-2.557000	3.167300	3.280900
H	-1.429600	4.351100	3.940600
C	0.514000	3.378900	-2.116900
C	0.213100	2.459400	-3.340200
H	-0.687700	1.871900	-3.163800
H	0.042700	3.065600	-4.233000
H	1.055400	1.798300	-3.540900
C	1.699800	4.315500	-2.538100
H	1.988600	4.957000	-1.703700
H	2.562100	3.727900	-2.854300
H	1.405300	4.950100	-3.376600
C	-0.718900	4.332100	-1.971900
H	-1.627200	3.762300	-1.777600
H	-0.553800	5.048900	-1.165700
H	-0.874100	4.893000	-2.896500
