# Supplementary material for: HiREX: High-Throughput Reactivity Exploration for Extended Databases of Transition-Metal Catalysts
Source: J Chem Inf Model. 2023 Sep 22;63(19):6081–94. doi: 10.1021/acs.jcim.3c00660 (PMC10565810; doi:10.1021/acs.jcim.3c00660)
Supplement: Supplementary file 2 — ci3c00660_si_002.zip [file ci3c00660_si_002.zip › SI_structures/Reference_structures/Br-PNN-pincer-H-1.xyz]

32
-4639.27023980
Mn	-0.070262	-0.423833	0.472682
O	-0.274159	0.424841	3.260463
N	-0.054209	1.670617	-0.256174
C	-0.199330	0.084770	2.140723
C	-0.174520	-2.121820	0.914012
O	-0.281199	-3.250122	1.200170
C	-1.161952	2.510328	0.264233
C	-2.549096	2.029607	-0.143828
H	-0.221305	1.524714	-1.254701
C	2.416610	1.818574	-0.849709
C	1.207349	2.450249	-0.153024
C	-2.998722	0.727735	0.500780
C	3.204749	0.851267	0.036399
Br	0.099671	-0.965373	-2.034354
P	2.171305	-0.600697	0.551521
H	-2.551623	-1.259700	0.437626
H	-2.227451	-0.501436	-0.953656
H	-2.924951	0.797127	1.590602
H	-4.048839	0.536637	0.248451
H	-3.264841	2.812076	0.129701
H	-2.597990	1.934253	-1.237802
H	-1.074516	2.543597	1.355035
H	-1.032135	3.537757	-0.102037
H	1.030180	3.443675	-0.585762
H	1.415260	2.598991	0.912696
H	2.092630	1.318109	-1.768968
H	3.087751	2.630096	-1.151403
H	4.103718	0.492951	-0.472973
H	3.526901	1.366902	0.947080
H	2.796166	-0.947343	1.773442
H	2.710115	-1.631942	-0.249781
N	-2.154506	-0.401307	0.060957
