# Supplementary material for: HiREX: High-Throughput Reactivity Exploration for Extended Databases of Transition-Metal Catalysts
Source: J Chem Inf Model. 2023 Sep 22;63(19):6081–94. doi: 10.1021/acs.jcim.3c00660 (PMC10565810; doi:10.1021/acs.jcim.3c00660)
Supplement: Supplementary file 2 — ci3c00660_si_002.zip [file ci3c00660_si_002.zip › SI_structures/Reference_structures/Br-PNN-pincer-H-CF3-1.xyz]

38
-5313.33883534
Mn	-0.076031	-0.444893	0.463785
O	-0.276356	-0.448012	3.375933
N	0.000585	1.873973	-0.094235
C	-0.219073	-0.366008	2.210898
C	-0.160898	-2.187563	0.559802
O	-0.231843	-3.352267	0.606662
C	-1.174429	2.705764	0.305329
C	-2.518283	2.081269	-0.095561
H	-0.200270	1.566197	-1.051399
C	2.480861	1.821100	-0.684919
C	1.279831	2.654147	-0.204778
C	-2.949410	0.781133	0.564845
C	3.102073	0.951918	0.410521
Br	0.093841	-0.610264	-2.076665
P	2.144446	-0.603887	0.625421
H	-2.540410	-1.205925	0.485881
H	-2.249633	-0.448998	-0.914951
H	-2.867519	0.836361	1.651486
H	-4.003951	0.608846	0.321134
H	-3.283925	2.834872	0.102558
H	-2.501683	1.948630	-1.184039
H	-1.156997	3.659862	-0.221263
H	1.519352	3.067071	0.774217
H	2.196387	1.222298	-1.555875
H	3.244595	2.523553	-1.017366
H	4.138888	0.710437	0.162097
H	3.107950	1.486096	1.366533
H	2.712031	-1.123055	1.812175
H	2.782971	-1.447492	-0.312525
N	-2.134600	-0.356855	0.096828
C	-1.146924	3.129000	1.772102
F	-0.069124	3.898184	2.065390
F	-2.238988	3.880279	2.044408
F	-1.139832	2.110324	2.652696
C	1.105041	3.867937	-1.148019
F	0.370293	3.539159	-2.237714
F	0.481290	4.911582	-0.544534
F	2.277645	4.361630	-1.594258
