# Supplementary material for: HiREX: High-Throughput Reactivity Exploration for Extended Databases of Transition-Metal Catalysts
Source: J Chem Inf Model. 2023 Sep 22;63(19):6081–94. doi: 10.1021/acs.jcim.3c00660 (PMC10565810; doi:10.1021/acs.jcim.3c00660)
Supplement: Supplementary file 2 — ci3c00660_si_002.zip [file ci3c00660_si_002.zip › SI_structures/Reference_structures/Br-PNN-pincer-H-cy-1.xyz]

64
-5108.70821937
Mn	-0.111224	-0.152553	0.275788
O	-0.715976	-0.540196	3.100860
N	0.015775	2.103941	0.007565
C	-0.505372	-0.293994	1.972560
C	-0.246083	-1.894823	0.159280
O	-0.344932	-3.056385	0.075684
C	-1.105827	2.866680	0.672516
C	-2.430864	2.528988	-0.037179
H	-0.274358	1.960675	-0.958073
C	2.567323	2.153490	-0.293423
C	1.260715	2.957339	-0.123802
C	-2.982103	1.123711	0.165063
C	2.969790	1.252194	0.875707
Br	0.444118	-0.148270	-2.224641
P	2.048372	-0.335395	0.781747
H	-2.542996	-0.801103	-0.334691
H	-2.012257	0.261059	-1.426491
H	-3.111304	0.888327	1.223839
H	-3.971236	1.062605	-0.304398
H	-3.195154	3.241194	0.281472
H	-2.308464	2.694610	-1.113616
H	-0.924403	3.924988	0.491711
H	1.352981	3.493211	0.819286
H	2.537002	1.565077	-1.215364
H	3.363384	2.892432	-0.424575
H	4.043775	1.045770	0.847394
H	2.756261	1.726863	1.837989
H	2.426936	-0.966593	1.991011
H	2.870057	-1.065109	-0.110426
N	-2.084174	0.103733	-0.418756
C	-1.219176	2.678434	2.205809
C	0.091753	2.818795	3.003246
C	-0.517036	5.163754	3.773059
C	0.576065	4.265521	3.183141
C	-2.274714	3.624303	2.825787
C	-1.800274	5.078248	2.939682
H	-0.737300	4.842319	4.800742
H	0.886364	4.689101	2.220301
H	0.870479	2.198378	2.555660
H	-1.574730	1.664549	2.378118
H	-3.222079	3.572890	2.281873
H	-2.589854	5.690698	3.390884
H	-2.487909	3.253623	3.837210
H	-1.616703	5.496089	1.940489
H	-0.164275	6.200085	3.834506
H	1.466097	4.275182	3.823787
H	-0.090966	2.394423	3.998901
C	1.249967	4.047978	-1.252878
C	1.064650	3.509574	-2.695014
C	-0.960647	4.974096	-3.113056
C	-0.366856	3.569710	-3.241604
C	0.434044	5.350725	-1.024806
C	-0.967061	5.427457	-1.650140
H	-0.359613	5.674138	-3.710909
H	-1.008003	2.850804	-2.718079
H	1.427908	2.481407	-2.767041
H	2.287477	4.393894	-1.204211
H	0.391287	5.582796	0.046287
H	-1.328738	6.460132	-1.573991
H	1.020672	6.160297	-1.479265
H	-1.683529	4.815654	-1.096619
H	-1.977694	5.002300	-3.522016
H	-0.359745	3.250555	-4.290524
H	1.695579	4.116026	-3.357867
