# Supplementary material for: HiREX: High-Throughput Reactivity Exploration for Extended Databases of Transition-Metal Catalysts
Source: J Chem Inf Model. 2023 Sep 22;63(19):6081–94. doi: 10.1021/acs.jcim.3c00660 (PMC10565810; doi:10.1021/acs.jcim.3c00660)
Supplement: Supplementary file 2 — ci3c00660_si_002.zip [file ci3c00660_si_002.zip › SI_structures/Reference_structures/Br-PNN-pincer-H-iPr-1.xyz]

50
-4875.18461212
Mn	-0.096465	-0.394038	0.365578
O	-0.514035	-0.757978	3.228097
N	-0.010189	1.957180	-0.050184
C	-0.347590	-0.514654	2.093629
C	-0.155414	-2.138451	0.294771
O	-0.209753	-3.304476	0.241054
C	-1.179754	2.810855	0.349315
C	-2.515723	2.161239	-0.036518
H	-0.207130	1.665036	-1.008929
C	2.535599	2.030662	-0.343332
C	1.226060	2.814906	-0.164877
C	-2.920776	0.827009	0.568938
C	2.942692	1.132835	0.827918
Br	0.159380	-0.421814	-2.180804
P	2.106356	-0.489859	0.663639
H	-2.551278	-1.155768	0.267806
H	-2.259292	-0.252728	-1.044398
H	-2.771863	0.803362	1.650034
H	-3.989175	0.665812	0.380231
H	-3.303055	2.886627	0.180210
H	-2.523231	2.044293	-1.129770
H	-1.163635	3.695657	-0.292372
H	1.319747	3.338157	0.789425
H	2.510652	1.456999	-1.278277
H	3.318735	2.784547	-0.467722
H	4.026863	0.989429	0.850474
H	2.647821	1.579369	1.783888
H	2.608648	-1.202063	1.778755
H	2.895970	-1.082957	-0.351132
N	-2.138695	-0.273849	-0.029520
C	-1.064058	3.406125	1.779212
C	-2.333783	4.177671	2.161056
H	-2.642565	4.872186	1.371573
H	-3.173273	3.504713	2.366234
H	-2.156395	4.765270	3.067730
C	-0.658556	2.446065	2.895283
H	-0.267901	4.157187	1.714301
H	0.268958	1.921789	2.658625
H	-0.497753	3.007644	3.822754
H	-1.424969	1.696064	3.097648
C	1.156445	3.895210	-1.309966
C	0.325852	3.472518	-2.529612
H	0.577440	2.461080	-2.863653
H	-0.751882	3.498711	-2.334839
H	0.516506	4.158563	-3.361412
C	0.786945	5.304770	-0.823097
H	2.186706	3.981365	-1.672611
H	1.410566	5.601769	0.027270
H	0.952213	6.034640	-1.623839
H	-0.258963	5.394323	-0.515384
