# Supplementary material for: HiREX: High-Throughput Reactivity Exploration for Extended Databases of Transition-Metal Catalysts
Source: J Chem Inf Model. 2023 Sep 22;63(19):6081–94. doi: 10.1021/acs.jcim.3c00660 (PMC10565810; doi:10.1021/acs.jcim.3c00660)
Supplement: Supplementary file 2 — ci3c00660_si_002.zip [file ci3c00660_si_002.zip › SI_structures/Reference_structures/Br-PNN-pincer-H-ph-1.xyz]

52
-5101.44672952
Mn	-0.138312	-0.223562	0.394482
O	-0.956070	-0.533726	3.177622
N	-0.011748	2.016791	0.031763
C	-0.608592	-0.316378	2.080871
C	-0.229008	-1.970950	0.327719
O	-0.298738	-3.136065	0.271462
C	-1.135300	2.866616	0.527131
C	-2.474987	2.405110	-0.066899
H	-0.235129	1.812956	-0.942980
C	2.542885	2.108942	-0.308024
C	1.233313	2.872491	-0.058067
C	-2.971393	1.029677	0.346421
C	2.997932	1.216736	0.849180
Br	0.371688	-0.251406	-2.128020
P	2.047367	-0.363549	0.853547
H	-2.581231	-0.931124	-0.051841
H	-2.129271	0.051713	-1.252799
H	-2.955125	0.922670	1.434209
H	-4.008914	0.909219	0.013895
H	-3.236504	3.140018	0.203655
H	-2.394326	2.446640	-1.161737
H	-0.986321	3.872616	0.113598
H	1.328471	3.377701	0.905477
H	2.466922	1.529513	-1.233748
H	3.307512	2.873742	-0.478629
H	4.065345	0.992875	0.767740
H	2.841853	1.719294	1.809469
H	2.478049	-0.944994	2.069690
H	2.827938	-1.133530	-0.040776
N	-2.128329	-0.037783	-0.234334
C	-1.153235	3.044096	2.039408
C	-0.162299	2.532086	2.882484
C	-0.188090	2.775576	4.256863
C	-1.209368	3.539359	4.817665
C	-2.201602	4.065462	3.987073
C	-2.168221	3.824884	2.615046
H	0.630511	1.925721	2.469642
H	0.592152	2.358614	4.886822
H	-1.232626	3.727020	5.886880
H	-3.001402	4.668529	4.406907
H	-2.939471	4.258483	1.985727
C	1.066541	3.937578	-1.133918
C	1.176107	5.294880	-0.814211
C	1.047553	6.272633	-1.802991
C	0.805792	5.900445	-3.125780
C	0.695677	4.546814	-3.454013
C	0.827447	3.571392	-2.466623
H	1.359342	5.585906	0.216784
H	1.131572	7.322564	-1.538183
H	0.702495	6.658745	-3.896130
H	0.509627	4.249139	-4.481808
H	0.744417	2.519119	-2.728619
