# Supplementary material for: HiREX: High-Throughput Reactivity Exploration for Extended Databases of Transition-Metal Catalysts
Source: J Chem Inf Model. 2023 Sep 22;63(19):6081–94. doi: 10.1021/acs.jcim.3c00660 (PMC10565810; doi:10.1021/acs.jcim.3c00660)
Supplement: Supplementary file 2 — ci3c00660_si_002.zip [file ci3c00660_si_002.zip › SI_structures/Reference_structures/Br-PNN-pincer-H-tBut-1.xyz]

56
-4953.81933476
Mn	-0.141035	-0.138439	0.352463
O	-0.797976	-0.572918	3.154349
N	-0.034027	2.103350	0.033249
C	-0.573641	-0.288416	2.036779
C	-0.257750	-1.883078	0.253008
O	-0.353981	-3.045046	0.180107
C	-1.118784	2.939407	0.680536
C	-2.492967	2.529772	0.120897
H	-0.385688	1.897708	-0.900535
C	2.525705	2.174574	-0.238419
C	1.199355	2.953002	-0.241166
C	-2.988500	1.096312	0.292796
C	2.869426	1.376234	1.021838
Br	0.436494	-0.198144	-2.139326
P	2.011104	-0.248810	0.930974
H	-2.547451	-0.794498	-0.324663
H	-2.043581	0.326656	-1.367589
H	-3.064305	0.808681	1.339198
H	-3.994888	1.034195	-0.139763
H	-3.245267	3.200330	0.546169
H	-2.485773	2.742370	-0.955867
H	-0.970510	3.938636	0.278593
H	1.242752	3.649052	0.595784
H	2.559127	1.500214	-1.097117
H	3.316467	2.913591	-0.396529
H	3.948422	1.206280	1.080860
H	2.567690	1.890765	1.935030
H	2.365843	-0.847872	2.163410
H	2.892971	-0.957056	0.079518
N	-2.098008	0.118009	-0.368203
C	-1.083665	3.191274	2.249895
C	0.259488	2.856585	2.915377
H	1.076761	3.474445	2.538108
H	0.183118	3.048512	3.991051
H	0.527926	1.809092	2.787597
C	-2.188899	2.475142	3.053185
H	-3.189795	2.713720	2.684242
H	-2.069066	1.394634	3.071727
H	-2.141555	2.817961	4.092543
C	-1.331117	4.706377	2.425353
H	-0.531049	5.296130	1.964386
H	-2.279243	5.010283	1.966630
H	-1.375992	4.971444	3.486952
C	1.141669	3.859861	-1.558187
C	1.821499	3.189946	-2.772611
H	1.390698	2.206171	-2.976225
H	1.677623	3.819053	-3.657215
H	2.898781	3.068805	-2.637225
C	1.891795	5.165611	-1.231497
H	1.374459	5.734947	-0.451080
H	2.913148	4.974684	-0.886414
H	1.959329	5.801371	-2.120990
C	-0.273890	4.245608	-2.031449
H	-0.881775	3.371161	-2.282831
H	-0.821191	4.859803	-1.313420
H	-0.184381	4.836619	-2.948284
