# Supplementary material for: HiREX: High-Throughput Reactivity Exploration for Extended Databases of Transition-Metal Catalysts
Source: J Chem Inf Model. 2023 Sep 22;63(19):6081–94. doi: 10.1021/acs.jcim.3c00660 (PMC10565810; doi:10.1021/acs.jcim.3c00660)
Supplement: Supplementary file 2 — ci3c00660_si_002.zip [file ci3c00660_si_002.zip › SI_structures/Reference_structures/Br-PNN-pincer-iPr-1.xyz]

68
-5111.01028351
Mn	-0.113100	-0.224500	0.126300
O	-0.202500	0.664100	3.019400
N	-0.096900	1.661900	-0.418800
C	-0.165000	0.326600	1.940800
C	-0.081100	-2.090200	0.494800
O	-0.036400	-3.194000	0.737400
C	-1.170300	2.514300	0.154500
C	-2.556400	2.014300	-0.248100
H	-0.244100	1.699800	-1.430000
C	2.396800	1.908600	-0.854300
C	1.135600	2.457100	-0.168700
C	-2.897000	0.725200	0.521300
C	3.075800	0.954000	0.131200
Br	0.075400	-0.614300	-2.172600
P	2.145000	-0.582400	0.347400
H	-2.675100	0.976700	1.560300
H	-3.981200	0.602800	0.436100
H	-3.286200	2.777900	0.037500
H	-2.598600	1.910300	-1.325300
H	-1.093800	2.583000	1.240200
H	-1.090100	3.531200	-0.244800
H	0.997800	3.465600	-0.574500
H	1.301300	2.561500	0.906900
H	2.152200	1.419300	-1.794500
H	3.081400	2.735300	-1.059700
H	4.083300	0.732200	-0.220900
H	3.178200	1.462100	1.092800
N	-2.216000	-0.587000	0.186200
C	-2.614900	-1.533200	1.443800
C	-3.813300	-1.085500	2.359600
H	-3.597600	-0.153800	2.879000
H	-4.727700	-0.979900	1.774200
H	-3.990600	-1.836400	3.134000
C	-2.966300	-3.038000	1.168400
H	-1.758000	-1.538400	2.122000
H	-2.254400	-3.526100	0.516600
H	-2.961900	-3.587900	2.113200
H	-3.961500	-3.130800	0.729200
C	-2.917600	-1.166100	-1.085400
C	-3.307800	-0.205400	-2.254100
H	-4.044000	0.526800	-1.921400
H	-2.432600	0.296000	-2.661600
H	-3.781500	-0.775100	-3.059000
C	-2.339700	-2.453500	-1.764100
H	-3.910600	-1.475100	-0.731100
H	-1.413900	-2.784600	-1.313500
H	-3.070400	-3.261400	-1.692600
H	-2.146800	-2.286400	-2.826000
C	2.645900	-0.953700	2.068100
C	1.962100	-2.167200	2.751800
H	0.892400	-1.997900	2.856300
H	2.140400	-3.080800	2.187000
H	2.370500	-2.298600	3.756200
C	4.186200	-1.140200	2.230700
H	2.386700	-0.076100	2.670200
H	4.733900	-0.314000	1.779000
H	4.439200	-1.168300	3.292700
H	4.513300	-2.075700	1.776000
C	2.979800	-1.750800	-0.781400
C	2.342100	-3.152900	-0.957000
H	2.245000	-3.649600	0.006300
H	1.370600	-3.081400	-1.441900
H	2.987200	-3.773200	-1.583100
C	3.359400	-1.209100	-2.192600
H	3.954200	-1.946600	-0.317000
H	3.871500	-0.251700	-2.127300
H	4.043600	-1.912900	-2.672900
H	2.489100	-1.104400	-2.832000
