# Supplementary material for: HiREX: High-Throughput Reactivity Exploration for Extended Databases of Transition-Metal Catalysts
Source: J Chem Inf Model. 2023 Sep 22;63(19):6081–94. doi: 10.1021/acs.jcim.3c00660 (PMC10565810; doi:10.1021/acs.jcim.3c00660)
Supplement: Supplementary file 2 — ci3c00660_si_002.zip [file ci3c00660_si_002.zip › SI_structures/Reference_structures/Br-PNN-pincer-iPr-CF3-1.xyz]

74
-5784.94922149
Mn	-0.098400	-0.208100	-0.159900
O	-0.030700	0.955600	2.647000
N	-0.136700	1.745400	-0.689800
C	-0.077600	0.545600	1.593700
C	-0.195100	-2.085200	-0.514300
O	-0.263700	-3.185300	-0.766500
C	-1.390500	2.571300	-0.400400
C	-2.707600	1.756400	-0.461200
H	-0.219400	1.688200	-1.709300
C	2.492900	1.765900	-0.516800
C	1.144100	2.547700	-0.509700
C	-2.792300	0.652000	0.605500
C	2.767600	0.856200	0.698800
Br	0.597800	-0.369800	-2.422100
P	2.023000	-0.772500	0.468500
H	-2.392200	1.080500	1.517700
H	-3.851700	0.483600	0.808400
H	-3.547700	2.435100	-0.290400
H	-2.854000	1.365600	-1.460800
H	-1.502700	3.215700	-1.283600
H	1.108300	3.044200	0.460800
H	2.579300	1.214600	-1.446900
H	3.308200	2.496700	-0.506100
H	3.846500	0.736300	0.815400
H	2.388100	1.333300	1.602000
N	-2.106400	-0.652900	0.290600
C	-2.103200	-1.544700	1.592900
C	-2.870700	-0.999600	2.846900
H	-2.451900	-0.054700	3.188900
H	-3.930400	-0.871900	2.623900
H	-2.777600	-1.706200	3.675000
C	-2.545200	-3.045500	1.497900
H	-1.057100	-1.601700	1.906400
H	-1.984800	-3.589500	0.743700
H	-2.351100	-3.541200	2.452500
H	-3.610200	-3.128100	1.284500
C	-2.882000	-1.355000	-0.853200
C	-4.441300	-1.303800	-0.741100
H	-4.767600	-1.531500	0.272900
H	-4.817300	-0.319700	-1.024400
H	-4.879200	-2.045100	-1.413400
C	-2.498000	-0.985100	-2.317100
H	-2.658700	-2.422200	-0.812000
H	-1.874200	-1.775300	-2.739100
H	-3.387600	-0.899500	-2.944000
H	-1.955800	-0.050400	-2.366200
C	2.062400	-1.539500	2.122300
C	1.716800	-3.052500	2.133600
H	0.771400	-3.237000	1.629400
H	2.506500	-3.630700	1.654100
H	1.619400	-3.395200	3.166400
C	3.426700	-1.343300	2.844500
H	1.318700	-1.056200	2.754500
H	3.619200	-0.283600	3.012900
H	3.401500	-1.838100	3.817900
H	4.242300	-1.767900	2.259100
C	3.137200	-1.721700	-0.618400
C	2.597500	-3.027900	-1.261200
H	2.113100	-3.657800	-0.519500
H	1.903600	-2.808500	-2.070600
H	3.432400	-3.596200	-1.678700
C	3.922600	-0.937000	-1.708100
H	3.928800	-2.067400	0.058400
H	4.457500	-0.095900	-1.268800
H	4.666500	-1.596400	-2.161100
H	3.264300	-0.583500	-2.497800
C	-1.436800	3.620000	0.777500
F	-0.409300	4.695000	0.668700
F	-2.736700	4.360400	0.737000
F	-1.331000	3.045000	2.142400
C	1.340000	3.647600	-1.627600
F	1.651400	3.012800	-2.944300
F	0.173800	4.546200	-1.853300
F	2.473500	4.553700	-1.266500
