# Supplementary material for: HiREX: High-Throughput Reactivity Exploration for Extended Databases of Transition-Metal Catalysts
Source: J Chem Inf Model. 2023 Sep 22;63(19):6081–94. doi: 10.1021/acs.jcim.3c00660 (PMC10565810; doi:10.1021/acs.jcim.3c00660)
Supplement: Supplementary file 2 — ci3c00660_si_002.zip [file ci3c00660_si_002.zip › SI_structures/Reference_structures/Br-PNN-pincer-iPr-cy-1.xyz]

100
-5580.42627539
Mn	-0.050600	-0.338100	0.150900
O	-0.341700	-0.210600	3.160800
N	-0.115500	1.648400	-0.048300
C	-0.238000	-0.232900	2.035800
C	-0.038400	-2.219400	-0.176700
O	-0.034300	-3.337100	-0.360600
C	-1.182000	2.432100	0.716000
C	-2.562100	1.905900	0.231300
H	-0.485700	1.686000	-1.000200
C	2.505100	1.808400	-0.285400
C	1.125000	2.513400	-0.230300
C	-2.877900	0.479200	0.726400
C	2.843500	0.871900	0.888700
Br	0.530300	-0.421100	-2.125600
P	2.142300	-0.766800	0.639700
H	-2.689300	0.496900	1.794600
H	-3.956300	0.341200	0.613600
H	-3.355300	2.566700	0.585100
H	-2.603900	1.963700	-0.850000
H	-1.129600	3.445600	0.318200
H	1.211100	3.123800	0.663100
H	2.594900	1.299300	-1.237400
H	3.278100	2.585100	-0.259700
H	3.928500	0.783500	0.963500
H	2.484200	1.296600	1.821200
N	-2.152100	-0.694700	0.114500
C	-2.447700	-1.969000	1.052400
C	-3.468500	-1.824700	2.231300
H	-3.175700	-1.037700	2.922800
H	-4.472000	-1.627100	1.857200
H	-3.487500	-2.756400	2.802800
C	-2.806000	-3.349300	0.381700
H	-1.513300	-2.163600	1.581000
H	-2.443000	-3.440600	-0.637200
H	-2.360300	-4.157500	0.965700
H	-3.884200	-3.514000	0.368600
C	-2.732700	-0.959900	-1.294900
C	-4.270100	-1.288000	-1.325500
H	-4.613700	-1.756200	-0.410400
H	-4.857300	-0.376700	-1.454900
H	-4.482900	-1.957100	-2.160700
C	-2.599300	0.099700	-2.430100
H	-2.191000	-1.822900	-1.691500
H	-2.729800	-0.398700	-3.395400
H	-3.364400	0.872300	-2.351900
H	-1.632300	0.572600	-2.426000
C	2.400800	-1.542400	2.273800
C	1.650400	-2.884600	2.491500
H	0.574400	-2.743900	2.422100
H	1.963200	-3.628900	1.763000
H	1.873900	-3.267700	3.489500
C	3.902700	-1.780600	2.616200
H	2.041300	-0.842500	3.032700
H	4.485100	-0.873000	2.461600
H	3.996800	-2.068600	3.666400
H	4.318900	-2.585400	2.010600
C	3.230500	-1.623200	-0.547900
C	2.729200	-2.959100	-1.155500
H	2.387500	-3.633600	-0.373800
H	1.930300	-2.784000	-1.873200
H	3.551600	-3.450900	-1.680500
C	3.886500	-0.781400	-1.681200
H	4.101100	-1.916200	0.047500
H	4.376300	0.102100	-1.273200
H	4.657600	-1.379000	-2.173300
H	3.156600	-0.488100	-2.431300
C	-1.170100	2.676700	2.290700
C	0.177500	3.047000	2.986200
C	-0.493700	5.511800	3.270000
C	0.620200	4.529500	2.838800
C	-2.231300	3.732200	2.768100
C	-1.804700	5.200100	2.509600
H	-0.663100	5.424400	4.345300
H	0.893300	4.745900	1.810400
H	0.967800	2.391400	2.635700
H	-1.493000	1.752900	2.765700
H	-3.198900	3.560900	2.300000
H	-2.591400	5.870800	2.864600
H	-2.377500	3.607900	3.845800
H	-1.666700	5.372600	1.441200
H	-0.180300	6.533900	3.049000
H	1.505100	4.698400	3.457300
H	0.059800	2.853700	4.057800
C	1.131600	3.573100	-1.437800
C	0.834800	3.033500	-2.872400
C	-1.046100	4.712300	-3.252000
C	-0.627500	3.228700	-3.346200
C	0.466500	4.970800	-1.193100
C	-0.954700	5.180100	-1.782100
H	-0.400400	5.324500	-3.885300
H	-1.304900	2.640800	-2.734400
H	1.102500	1.983000	-2.941000
H	2.193700	3.861500	-1.508300
H	0.440600	5.195700	-0.129700
H	-1.201500	6.243600	-1.734100
H	1.113800	5.724100	-1.658000
H	-1.695700	4.641100	-1.194800
H	-2.077700	4.817100	-3.595600
H	-0.717900	2.891200	-4.380300
H	1.479700	3.570700	-3.576100
