# Supplementary material for: HiREX: High-Throughput Reactivity Exploration for Extended Databases of Transition-Metal Catalysts
Source: J Chem Inf Model. 2023 Sep 22;63(19):6081–94. doi: 10.1021/acs.jcim.3c00660 (PMC10565810; doi:10.1021/acs.jcim.3c00660)
Supplement: Supplementary file 2 — ci3c00660_si_002.zip [file ci3c00660_si_002.zip › SI_structures/Reference_structures/Br-PNN-pincer-iPr-iPr-1.xyz]

86
-5347.02532131
Mn	0.036439	-0.693568	0.263679
O	-0.509947	-0.753066	3.120539
N	-0.080572	1.572416	-0.345816
C	-0.289163	-0.613991	1.974922
C	0.044528	-2.429663	0.461020
O	0.057315	-3.584341	0.639321
C	-1.125020	2.484097	0.241409
C	-2.540636	1.885869	0.199439
H	-0.504742	1.208506	-1.196568
C	2.389713	1.647154	-0.978146
C	1.079865	2.416893	-0.823265
C	-2.914566	0.524126	0.784581
C	2.923437	1.070911	0.334786
Br	0.367921	-1.108681	-2.200356
P	2.276379	-0.611757	0.686835
H	-2.483808	0.417947	1.780372
H	-4.001062	0.555634	0.925402
H	-3.183609	2.604334	0.714012
H	-2.870031	1.926913	-0.834550
H	-1.219200	3.324616	-0.454366
H	1.262959	3.133533	-0.022365
H	2.279611	0.878087	-1.745060
H	3.124566	2.366492	-1.354707
H	4.016355	1.035998	0.327416
H	2.634744	1.717290	1.171189
N	-2.550039	-0.696857	0.016595
C	-2.911184	-1.910954	0.880815
C	-4.178981	-1.811948	1.754650
H	-4.113344	-1.017005	2.500111
H	-5.102917	-1.676545	1.190823
H	-4.266503	-2.754999	2.304391
C	-2.940348	-3.229027	0.099063
H	-2.096860	-1.987905	1.595491
H	-2.109782	-3.326239	-0.598958
H	-2.861640	-4.051723	0.815381
H	-3.874804	-3.364927	-0.451907
C	-3.226568	-0.813014	-1.336111
C	-4.765659	-0.831881	-1.308062
H	-5.183094	-1.695564	-0.792324
H	-5.175670	0.074556	-0.851292
H	-5.130541	-0.864576	-2.339986
C	-2.806388	0.188791	-2.418769
H	-2.880559	-1.775921	-1.704745
H	-2.995509	-0.280019	-3.390390
H	-3.389306	1.112382	-2.397418
H	-1.746943	0.413100	-2.392670
C	2.745590	-0.810220	2.492019
C	2.521240	-2.239203	2.999750
H	1.537320	-2.631363	2.736877
H	3.276848	-2.922161	2.599515
H	2.606322	-2.261149	4.091858
C	4.157962	-0.331172	2.847037
H	2.031885	-0.152999	3.000600
H	4.314342	0.723150	2.607099
H	4.321579	-0.451282	3.924323
H	4.931218	-0.914464	2.336374
C	3.511057	-1.728521	-0.196598
C	3.005804	-3.165182	-0.365763
H	2.656541	-3.608717	0.566343
H	2.185285	-3.196828	-1.086115
H	3.820355	-3.789514	-0.751669
C	3.984400	-1.194312	-1.554808
H	4.376627	-1.743543	0.476886
H	4.451527	-0.209195	-1.487489
H	4.732168	-1.883421	-1.964987
H	3.148817	-1.144114	-2.256149
C	-0.691310	3.193779	1.556075
C	-1.786810	4.148850	2.050692
H	-2.189076	4.766141	1.239383
H	-2.621327	3.610206	2.512089
H	-1.377193	4.823967	2.809158
C	-0.196097	2.318149	2.701571
H	0.148484	3.838828	1.273597
H	0.636634	1.684898	2.392855
H	0.155315	2.953115	3.523240
H	-0.983182	1.675086	3.098104
C	0.808677	3.244393	-2.133475
C	-0.237638	2.642381	-3.075120
H	-0.029954	1.587768	-3.280754
H	-1.252739	2.723147	-2.673122
H	-0.228174	3.177875	-4.030211
C	0.528834	4.729521	-1.859558
H	1.755993	3.216742	-2.684122
H	1.295859	5.162928	-1.208203
H	0.530122	5.297746	-2.796665
H	-0.443140	4.891717	-1.382649
