# Supplementary material for: HiREX: High-Throughput Reactivity Exploration for Extended Databases of Transition-Metal Catalysts
Source: J Chem Inf Model. 2023 Sep 22;63(19):6081–94. doi: 10.1021/acs.jcim.3c00660 (PMC10565810; doi:10.1021/acs.jcim.3c00660)
Supplement: Supplementary file 2 — ci3c00660_si_002.zip [file ci3c00660_si_002.zip › SI_structures/Reference_structures/Br-PNN-pincer-iPr-ph-1.xyz]

88
-5573.12823556
Mn	-0.064900	-0.376900	-0.010400
O	-0.199400	0.184300	2.963000
N	-0.169000	1.573400	-0.466400
C	-0.140400	0.007600	1.844400
C	-0.093500	-2.271200	-0.251400
O	-0.119700	-3.389200	-0.412700
C	-1.386900	2.404400	-0.090700
C	-2.721400	1.655300	-0.302000
H	-0.298100	1.526700	-1.482100
C	2.433200	1.783700	-0.649900
C	1.067600	2.432300	-0.330500
C	-2.826700	0.456900	0.650200
C	2.906700	0.878400	0.507000
Br	0.535800	-0.557600	-2.288500
P	2.152600	-0.759600	0.433100
H	-2.444800	0.807100	1.605700
H	-3.892600	0.276500	0.796700
H	-3.548600	2.331800	-0.073100
H	-2.848300	1.382700	-1.341000
H	-1.435200	3.187700	-0.862900
H	1.156000	2.747900	0.705800
H	2.395000	1.258800	-1.599600
H	3.176400	2.580800	-0.751200
H	3.992600	0.778800	0.455600
H	2.663300	1.347500	1.461900
N	-2.127700	-0.818800	0.255200
C	-2.297200	-1.834800	1.478500
C	-3.140900	-1.355900	2.711100
H	-2.726300	-0.448900	3.147600
H	-4.179500	-1.183200	2.424400
H	-3.124900	-2.121300	3.490400
C	-2.799400	-3.301200	1.222600
H	-1.295800	-1.990000	1.879400
H	-2.326000	-3.767000	0.364700
H	-2.552800	-3.917100	2.092600
H	-3.881400	-3.333400	1.096400
C	-2.828900	-1.406300	-0.990100
C	-4.393400	-1.428200	-0.910200
H	-4.740100	-1.723400	0.077100
H	-4.801100	-0.441900	-1.139200
H	-4.780700	-2.144500	-1.638800
C	-2.464800	-0.851700	-2.398000
H	-2.532800	-2.453300	-1.073700
H	-1.844300	-1.584500	-2.915800
H	-3.357800	-0.694800	-3.004400
H	-1.927400	0.085100	-2.344900
C	2.441900	-1.388900	2.122500
C	1.732800	-2.732800	2.444500
H	0.671700	-2.669000	2.226700
H	2.169200	-3.548700	1.872500
H	1.841900	-2.956300	3.507800
C	3.942600	-1.531500	2.506600
H	2.048600	-0.647500	2.822600
H	4.472900	-0.595200	2.332600
H	4.018200	-1.773100	3.569200
H	4.418300	-2.331300	1.941400
C	3.217200	-1.712500	-0.704200
C	2.734600	-3.119800	-1.141400
H	2.405500	-3.698200	-0.281000
H	1.933200	-3.048200	-1.875900
H	3.569400	-3.657400	-1.601600
C	3.821200	-0.974000	-1.936400
H	4.113800	-1.923400	-0.109600
H	4.385400	-0.097600	-1.618500
H	4.518100	-1.642000	-2.451200
H	3.059000	-0.673600	-2.649600
C	-1.459200	3.222900	1.213200
C	-0.678100	3.052200	2.299900
C	-0.860200	3.852500	3.516500
C	-1.812600	4.796700	3.570000
C	-2.646600	5.041200	2.390500
C	-2.473700	4.307000	1.278100
H	0.087600	2.346000	2.307300
H	-0.248500	3.674500	4.352700
H	-1.950100	5.365500	4.443600
H	-3.367900	5.805400	2.412600
H	-3.071300	4.516700	0.437300
C	0.980600	3.724100	-1.148700
C	0.854700	3.719700	-2.492800
C	0.772900	4.984100	-3.239700
C	0.821900	6.158800	-2.589200
C	0.960700	6.177700	-1.128600
C	1.036800	5.023000	-0.444400
H	0.809100	2.813600	-3.023800
H	0.675000	4.968000	-4.285500
H	0.764800	7.062300	-3.122800
H	1.002400	7.095300	-0.619100
H	1.137700	5.050500	0.601500
