# Supplementary material for: HiREX: High-Throughput Reactivity Exploration for Extended Databases of Transition-Metal Catalysts
Source: J Chem Inf Model. 2023 Sep 22;63(19):6081–94. doi: 10.1021/acs.jcim.3c00660 (PMC10565810; doi:10.1021/acs.jcim.3c00660)
Supplement: Supplementary file 2 — ci3c00660_si_002.zip [file ci3c00660_si_002.zip › SI_structures/Reference_structures/Br-PNN-pincer-iPr-tBut-1.xyz]

92
-5425.66615165
Mn	-0.013409	-0.588051	0.355396
O	-0.655806	-0.580416	3.187862
N	-0.070251	1.623070	-0.204093
C	-0.409592	-0.453208	2.044255
C	-0.067354	-2.315813	0.634300
O	-0.100345	-3.455501	0.889192
C	-1.057998	2.534507	0.501595
C	-2.500703	2.105364	0.202434
H	-0.576478	1.329200	-1.036062
C	2.388624	1.636245	-0.845331
C	1.093344	2.447322	-0.745398
C	-3.027856	0.717767	0.579719
C	2.933676	1.089089	0.475663
Br	0.370084	-1.159351	-2.068024
P	2.217157	-0.561571	0.861069
H	-2.788028	0.515694	1.621489
H	-4.121125	0.788154	0.526333
H	-3.149640	2.817703	0.720815
H	-2.687715	2.289727	-0.852546
H	-0.972803	3.473952	-0.034172
H	1.251078	3.229752	-0.001813
H	2.239444	0.820567	-1.551680
H	3.151382	2.285628	-1.280224
H	4.021924	0.993009	0.427134
H	2.718007	1.764926	1.302891
N	-2.563546	-0.465775	-0.188880
C	-3.026029	-1.709422	0.573226
C	-4.413308	-1.663224	1.247843
H	-4.488745	-0.878161	2.002693
H	-5.245313	-1.549117	0.552203
H	-4.550419	-2.617247	1.767845
C	-2.910537	-2.996317	-0.250516
H	-2.324221	-1.788051	1.401171
H	-1.988996	-3.047243	-0.829466
H	-2.915981	-3.846616	0.436743
H	-3.754389	-3.123896	-0.933719
C	-3.051968	-0.516867	-1.621084
C	-4.580034	-0.579220	-1.803207
H	-5.026794	-1.495442	-1.420421
H	-5.083040	0.272870	-1.334953
H	-4.803900	-0.535477	-2.874136
C	-2.539765	0.579578	-2.562326
H	-2.620977	-1.439557	-2.003820
H	-2.637068	0.204607	-3.586213
H	-3.126586	1.498911	-2.503455
H	-1.486263	0.803720	-2.429910
C	2.639586	-0.747298	2.679365
C	2.371794	-2.161940	3.205089
H	1.383283	-2.533621	2.930160
H	3.117461	-2.870028	2.831164
H	2.436154	-2.166594	4.298869
C	4.055162	-0.292968	3.053841
H	1.933038	-0.069303	3.168749
H	4.240211	0.752340	2.795369
H	4.194476	-0.393967	4.136472
H	4.824475	-0.904419	2.571086
C	3.430491	-1.736956	0.023202
C	2.885610	-3.162650	-0.115591
H	2.511543	-3.572208	0.822322
H	2.074119	-3.186838	-0.846228
H	3.686306	-3.819975	-0.474827
C	3.938067	-1.253679	-1.342600
H	4.286427	-1.757781	0.708914
H	4.429801	-0.279321	-1.297434
H	4.674269	-1.973523	-1.719604
H	3.115353	-1.203727	-2.058999
C	-0.800008	2.989838	2.006203
C	-0.973831	4.525783	2.002090
H	-1.968387	4.813030	1.641161
H	-0.857578	4.931755	3.012724
H	-0.230377	5.008196	1.357829
C	0.609500	2.683821	2.527073
H	1.377512	3.250296	1.996334
H	0.676708	2.963347	3.583959
H	0.845909	1.626094	2.448288
C	-1.809068	2.446136	3.040158
H	-2.843672	2.677011	2.774440
H	-1.719221	1.375452	3.200692
H	-1.613126	2.930412	4.003149
C	0.843431	3.194864	-2.124256
C	1.068005	2.259705	-3.330454
H	0.505367	1.327150	-3.242170
H	0.759392	2.764001	-4.252121
H	2.120012	1.985910	-3.445469
C	1.845600	4.366500	-2.207568
H	1.693382	5.074349	-1.384700
H	2.887674	4.037713	-2.181284
H	1.702142	4.912322	-3.146272
C	-0.554374	3.824297	-2.287106
H	-1.359149	3.089242	-2.246391
H	-0.752930	4.607562	-1.550074
H	-0.608675	4.296355	-3.273678
