# Supplementary material for: HiREX: High-Throughput Reactivity Exploration for Extended Databases of Transition-Metal Catalysts
Source: J Chem Inf Model. 2023 Sep 22;63(19):6081–94. doi: 10.1021/acs.jcim.3c00660 (PMC10565810; doi:10.1021/acs.jcim.3c00660)
Supplement: Supplementary file 2 — ci3c00660_si_002.zip [file ci3c00660_si_002.zip › SI_structures/Reference_structures/Br-PNN-pincer-ph-1.xyz]

72
-5563.44761060
Mn	-0.099700	-0.238600	-0.001900
O	-0.274900	0.137700	2.999200
N	0.013500	1.684000	-0.389100
C	-0.225600	0.002800	1.875000
C	-0.008700	-2.143500	0.038800
O	0.072300	-3.269500	0.052900
C	-1.207200	2.522000	-0.246800
C	-2.478800	1.797900	-0.701900
H	0.227500	1.784300	-1.384000
C	2.467100	2.172500	-0.348000
C	1.096800	2.420200	0.313700
C	-2.767300	0.712800	0.353100
C	3.158900	0.975300	0.315200
Br	0.004500	-0.385200	-2.343600
P	2.151200	-0.526000	0.358700
H	-2.346300	1.082500	1.285500
H	-3.841200	0.649400	0.521700
H	-3.305300	2.508600	-0.722500
H	-2.343500	1.391500	-1.702400
H	-1.326200	2.851000	0.789200
H	-1.106000	3.420300	-0.865700
H	0.921900	3.498700	0.261600
H	1.115600	2.140500	1.365300
H	2.364400	2.005100	-1.420800
H	3.094300	3.056100	-0.203000
H	4.085300	0.768100	-0.225800
H	3.448600	1.274100	1.319600
N	-2.179300	-0.631500	0.031000
C	-2.624900	-1.562100	1.144900
C	-2.775200	-2.898600	0.969400
C	-3.276600	-3.790500	2.030300
C	-3.676000	-3.293500	3.210300
C	-3.565400	-1.853900	3.440700
C	-3.053400	-1.054600	2.488200
H	-2.541200	-3.349700	0.054200
H	-3.315700	-4.827700	1.859400
H	-4.031100	-3.926500	3.972800
H	-3.855900	-1.444500	4.366200
H	-2.966800	-0.040500	2.734800
C	-2.843800	-1.118800	-1.248500
C	-2.333800	-2.088800	-2.046400
C	-3.007800	-2.557600	-3.268500
C	-4.191900	-2.047700	-3.637100
C	-4.815200	-1.041200	-2.784200
C	-4.202200	-0.630300	-1.660700
H	-1.424100	-2.546200	-1.816800
H	-2.555700	-3.304400	-3.854700
H	-4.681300	-2.388000	-4.502700
H	-5.763200	-0.659700	-3.027900
H	-4.731200	0.059200	-1.074600
C	2.411500	-1.237000	1.976800
C	2.297300	-2.563700	2.196400
C	2.548500	-3.156400	3.516800
C	2.888200	-2.376800	4.554300
C	2.963600	-0.926800	4.364700
C	2.735200	-0.388300	3.153100
H	2.058900	-3.218500	1.413900
H	2.475900	-4.197500	3.643200
H	3.083200	-2.798800	5.496800
H	3.170200	-0.303000	5.186000
H	2.748000	0.657200	3.072100
C	2.975700	-1.502300	-0.883000
C	3.766900	-2.555200	-0.584400
C	4.431800	-3.342100	-1.632600
C	4.321700	-2.981500	-2.921300
C	3.597100	-1.752400	-3.256700
C	2.987300	-1.044900	-2.289500
H	3.931500	-2.847400	0.406600
H	4.975700	-4.202400	-1.372700
H	4.773200	-3.554500	-3.678100
H	3.602600	-1.394500	-4.245100
H	2.560600	-0.121100	-2.544500
