# Supplementary material for: HiREX: High-Throughput Reactivity Exploration for Extended Databases of Transition-Metal Catalysts
Source: J Chem Inf Model. 2023 Sep 22;63(19):6081–94. doi: 10.1021/acs.jcim.3c00660 (PMC10565810; doi:10.1021/acs.jcim.3c00660)
Supplement: Supplementary file 2 — ci3c00660_si_002.zip [file ci3c00660_si_002.zip › SI_structures/Reference_structures/Br-PNN-pincer-ph-CF3-1.xyz]

78
-6237.44067494
Mn	-0.256000	-0.062500	0.274300
O	-0.056300	1.013800	3.097300
N	-0.365700	1.892500	-0.170900
C	-0.159400	0.617500	2.041500
C	-0.128700	-1.938700	0.610800
O	-0.040400	-3.042500	0.847400
C	-1.664900	2.569700	0.189700
C	-2.851000	1.805200	-0.428300
H	-0.404100	1.890700	-1.197700
C	2.164500	2.206800	-0.450400
C	0.832300	2.803300	0.085000
C	-3.196300	0.479800	0.271500
C	2.793000	1.250200	0.578100
Br	0.095400	-0.360300	-2.032500
P	1.997300	-0.353500	0.489400
H	-3.286300	0.665000	1.337100
H	-4.204700	0.202600	-0.052700
H	-3.737500	2.446300	-0.388300
H	-2.620300	1.637200	-1.479400
H	-1.678700	3.483000	-0.418900
H	0.952200	2.937600	1.159300
H	1.995600	1.725100	-1.413000
H	2.903300	2.994200	-0.608000
H	3.860200	1.143400	0.374600
H	2.687100	1.657000	1.584600
N	-2.267300	-0.674200	0.048400
C	-2.815700	-1.612800	1.097500
C	-3.949000	-2.326000	0.871800
C	-4.559000	-3.184500	1.896400
C	-4.015600	-3.266000	3.120600
C	-2.821900	-2.477600	3.421900
C	-2.273500	-1.692400	2.477700
H	-4.446300	-2.262200	-0.051500
H	-5.429400	-3.728900	1.669500
H	-4.448000	-3.874700	3.858600
H	-2.401000	-2.512400	4.385400
H	-1.442000	-1.129700	2.750000
C	-2.521800	-1.322600	-1.290900
C	-2.108500	-2.589000	-1.550600
C	-2.378100	-3.273900	-2.821900
C	-3.116800	-2.675300	-3.768500
C	-3.641000	-1.336100	-3.513700
C	-3.361700	-0.702600	-2.360700
H	-1.600800	-3.146100	-0.827400
H	-1.997200	-4.240700	-2.983800
H	-3.328900	-3.166200	-4.672100
H	-4.252200	-0.871400	-4.231800
H	-3.802600	0.237200	-2.230700
C	2.560100	-1.179300	1.960100
C	1.760600	-1.620200	2.953200
C	2.305000	-2.331900	4.116500
C	3.625900	-2.554100	4.214300
C	4.518800	-2.072400	3.156400
C	4.014800	-1.425300	2.090600
H	0.726400	-1.486500	2.917000
H	1.654300	-2.676200	4.867200
H	4.018100	-3.070600	5.041000
H	5.554200	-2.234000	3.232100
H	4.672800	-1.092500	1.341400
C	2.746100	-1.253900	-0.847400
C	2.673400	-2.600900	-0.888600
C	3.338500	-3.370700	-1.948800
C	4.073300	-2.740000	-2.879600
C	4.212300	-1.282000	-2.826100
C	3.579900	-0.579000	-1.869900
H	2.159300	-3.132400	-0.145200
H	3.240000	-4.417300	-1.973400
H	4.554500	-3.285900	-3.637500
H	4.808300	-0.786000	-3.536000
H	3.712400	0.459700	-1.856100
C	-1.959400	3.105200	1.638600
F	-0.796900	3.766900	2.294800
F	-3.022000	4.151800	1.526700
F	-2.472400	2.109100	2.619300
C	0.733600	4.246600	-0.547800
F	0.453700	4.165400	-2.011300
F	-0.289800	5.126600	0.087000
F	2.004600	5.011300	-0.359100
