# Supplementary material for: HiREX: High-Throughput Reactivity Exploration for Extended Databases of Transition-Metal Catalysts
Source: J Chem Inf Model. 2023 Sep 22;63(19):6081–94. doi: 10.1021/acs.jcim.3c00660 (PMC10565810; doi:10.1021/acs.jcim.3c00660)
Supplement: Supplementary file 2 — ci3c00660_si_002.zip [file ci3c00660_si_002.zip › SI_structures/Reference_structures/Br-PNN-pincer-ph-cy-1.xyz]

104
-6032.87003992
Mn	-0.303700	-0.007600	0.324900
O	-0.231900	0.915400	3.203300
N	-0.440400	1.956700	-0.122100
C	-0.280300	0.592300	2.119800
C	-0.160500	-1.888700	0.637800
O	-0.057500	-2.994500	0.856200
C	-1.738300	2.627400	0.270400
C	-2.867700	1.850100	-0.450200
H	-0.529400	1.896000	-1.140000
C	2.105700	2.259400	-0.416100
C	0.748800	2.912800	-0.036600
C	-3.251000	0.525100	0.240600
C	2.664400	1.368100	0.703500
Br	0.095300	-0.307600	-1.975300
P	1.943200	-0.266400	0.585700
H	-3.398300	0.715600	1.303100
H	-4.241300	0.248100	-0.137400
H	-3.763300	2.475500	-0.495500
H	-2.561400	1.679300	-1.480600
H	-1.743200	3.590300	-0.240700
H	0.862700	3.239600	0.992800
H	1.987900	1.724500	-1.356000
H	2.866300	3.030600	-0.568500
H	3.747500	1.294100	0.597800
H	2.446300	1.803500	1.680100
N	-2.309700	-0.631900	0.069000
C	-2.882100	-1.581400	1.099700
C	-4.014900	-2.285500	0.841600
C	-4.605300	-3.220600	1.809900
C	-4.048700	-3.376800	3.019900
C	-2.876400	-2.578100	3.369200
C	-2.343100	-1.730100	2.473600
H	-4.504600	-2.187900	-0.083700
H	-5.456500	-3.778400	1.546000
H	-4.458600	-4.052500	3.711900
H	-2.460000	-2.657300	4.331600
H	-1.522800	-1.173900	2.782800
C	-2.516100	-1.289700	-1.274700
C	-2.127100	-2.570100	-1.501300
C	-2.310200	-3.240900	-2.793600
C	-2.919500	-2.606000	-3.805800
C	-3.431400	-1.255800	-3.587200
C	-3.254000	-0.645000	-2.403800
H	-1.697700	-3.142000	-0.738700
H	-1.949100	-4.218300	-2.928900
H	-3.044700	-3.078700	-4.734900
H	-3.969900	-0.772500	-4.350500
H	-3.703900	0.292900	-2.293100
C	2.518500	-1.091200	2.051400
C	1.734700	-1.594500	3.026300
C	2.304600	-2.310700	4.176500
C	3.632000	-2.484600	4.274700
C	4.508500	-1.944000	3.232200
C	3.982400	-1.283200	2.185200
H	0.694200	-1.512700	2.983200
H	1.668300	-2.698900	4.918300
H	4.040700	-3.005200	5.091500
H	5.548900	-2.073800	3.306000
H	4.629100	-0.906600	1.447200
C	2.729200	-1.141000	-0.746000
C	2.681000	-2.489300	-0.792700
C	3.329100	-3.239800	-1.875200
C	4.007100	-2.592000	-2.835300
C	4.119700	-1.133300	-2.778000
C	3.528900	-0.449100	-1.782700
H	2.180600	-3.031900	-0.048200
H	3.256600	-4.287400	-1.900500
H	4.467700	-3.125700	-3.615000
H	4.685500	-0.623300	-3.501600
H	3.669500	0.587900	-1.752000
C	-2.135700	2.968100	1.766400
C	-1.116000	3.779400	2.620800
C	-3.098300	4.044800	4.275900
C	-1.564600	3.890300	4.108700
C	-3.499300	3.750500	1.772800
C	-3.727800	4.661500	3.008100
H	-3.547400	3.065400	4.457300
H	-1.069000	4.756300	4.555000
H	-1.009800	4.784500	2.210600
H	-2.298900	2.035100	2.304200
H	-3.565400	4.391900	0.889100
H	-4.801400	4.799900	3.159800
H	-4.316300	3.024300	1.727200
H	-3.278400	5.640600	2.824000
H	-3.305900	4.686400	5.135700
H	-1.247300	2.997900	4.654400
H	-0.141400	3.299700	2.627900
C	0.695100	4.243300	-0.924500
C	0.125400	4.069200	-2.368600
C	0.798100	6.567400	-2.498600
C	-0.025600	5.418000	-3.129800
C	0.086200	5.501400	-0.235300
C	0.402000	6.809000	-1.017400
H	1.861600	6.326800	-2.560700
H	-1.080000	5.706700	-3.131900
H	-0.860800	3.603600	-2.340600
H	1.741700	4.542500	-1.066000
H	-0.996600	5.415400	-0.158000
H	1.221300	7.335900	-0.523600
H	0.504000	5.601100	0.768900
H	-0.482000	7.451000	-0.986000
H	0.624600	7.485700	-3.064000
H	0.292900	5.280600	-4.164800
H	0.795200	3.414700	-2.932400
