# Supplementary material for: HiREX: High-Throughput Reactivity Exploration for Extended Databases of Transition-Metal Catalysts
Source: J Chem Inf Model. 2023 Sep 22;63(19):6081–94. doi: 10.1021/acs.jcim.3c00660 (PMC10565810; doi:10.1021/acs.jcim.3c00660)
Supplement: Supplementary file 2 — ci3c00660_si_002.zip [file ci3c00660_si_002.zip › SI_structures/Reference_structures/Br-PNN-pincer-ph-iPr-1.xyz]

90
-5799.35471376
Mn	-0.265600	-0.078700	0.306300
O	0.011900	0.711100	3.208800
N	-0.368800	1.942800	-0.128200
C	-0.135900	0.454700	2.116500
C	-0.131800	-1.966000	0.573600
O	-0.033700	-3.077700	0.770600
C	-1.701400	2.619500	0.109700
C	-2.821400	1.749200	-0.488800
H	-0.349500	1.897400	-1.152900
C	2.178300	2.232300	-0.260800
C	0.809100	2.876700	0.117400
C	-3.149500	0.505600	0.347000
C	2.716900	1.248700	0.786000
Br	0.082200	-0.336800	-2.004300
P	1.987600	-0.370200	0.545200
H	-3.102000	0.771600	1.400200
H	-4.195500	0.252300	0.143600
H	-3.731700	2.343300	-0.597500
H	-2.510600	1.467000	-1.493900
H	-1.703300	3.440600	-0.621000
H	0.843500	3.126900	1.180700
H	2.094600	1.766300	-1.243400
H	2.946400	3.008400	-0.333200
H	3.802300	1.176700	0.685800
H	2.495300	1.611700	1.789900
N	-2.280300	-0.684500	0.095200
C	-2.849500	-1.625000	1.128200
C	-4.025000	-2.268400	0.900100
C	-4.663200	-3.131900	1.902700
C	-4.100300	-3.293500	3.109700
C	-2.854200	-2.589900	3.410700
C	-2.281000	-1.801000	2.485000
H	-4.535600	-2.142700	-0.009700
H	-5.567500	-3.617600	1.675200
H	-4.552600	-3.905700	3.833800
H	-2.412200	-2.694100	4.358900
H	-1.407400	-1.311300	2.758800
C	-2.563200	-1.317800	-1.248700
C	-2.130600	-2.570700	-1.537900
C	-2.399000	-3.240200	-2.816300
C	-3.162100	-2.644300	-3.743300
C	-3.739100	-1.335300	-3.444100
C	-3.467300	-0.719400	-2.280100
H	-1.601200	-3.129900	-0.835300
H	-1.986700	-4.189200	-3.004300
H	-3.364700	-3.121100	-4.657900
H	-4.392600	-0.886100	-4.135100
H	-3.967600	0.184400	-2.105200
C	2.558200	-1.249600	1.984200
C	1.775600	-1.803100	2.933100
C	2.351500	-2.514300	4.083300
C	3.683400	-2.633200	4.206400
C	4.556900	-2.045200	3.187300
C	4.024500	-1.394400	2.138500
H	0.735300	-1.747700	2.880700
H	1.716300	-2.931400	4.808500
H	4.097700	-3.143700	5.026100
H	5.599800	-2.134500	3.277500
H	4.672200	-0.985700	1.417700
C	2.772300	-1.198000	-0.813900
C	2.699100	-2.542900	-0.920100
C	3.374800	-3.264400	-2.006600
C	4.116100	-2.591600	-2.901700
C	4.263500	-1.138600	-2.771000
C	3.630300	-0.479900	-1.784300
H	2.169000	-3.106900	-0.213700
H	3.273900	-4.308400	-2.082300
H	4.599900	-3.103200	-3.682400
H	4.876000	-0.613400	-3.446000
H	3.781800	0.553300	-1.704600
C	-2.068400	3.415800	1.431000
C	-3.499800	4.030100	1.361100
H	-3.652200	4.532600	0.404600
H	-4.253900	3.252700	1.486800
H	-3.623600	4.768700	2.155900
C	-1.884000	2.782200	2.829000
H	-1.402200	4.277900	1.464300
H	-0.824000	2.778900	3.071900
H	-2.378100	3.400300	3.581600
H	-2.297500	1.781400	2.888500
C	0.835500	4.250300	-0.710000
C	0.480400	4.124900	-2.222900
H	1.030500	3.300000	-2.675800
H	-0.586800	3.962500	-2.370600
H	0.761500	5.046100	-2.738200
C	0.112400	5.471800	-0.077500
H	1.877800	4.595500	-0.698400
H	0.320500	5.518200	0.991900
H	0.493000	6.388700	-0.533800
H	-0.961300	5.436900	-0.248400
