# Supplementary material for: HiREX: High-Throughput Reactivity Exploration for Extended Databases of Transition-Metal Catalysts
Source: J Chem Inf Model. 2023 Sep 22;63(19):6081–94. doi: 10.1021/acs.jcim.3c00660 (PMC10565810; doi:10.1021/acs.jcim.3c00660)
Supplement: Supplementary file 2 — ci3c00660_si_002.zip [file ci3c00660_si_002.zip › SI_structures/Reference_structures/Br-PNN-pincer-ph-ph-1.xyz]

92
-6025.59407124
Mn	-0.245800	-0.114700	0.278500
O	-0.405400	0.690900	3.184800
N	-0.313300	1.856500	-0.164500
C	-0.356400	0.419600	2.086700
C	-0.084500	-1.997900	0.567600
O	0.024600	-3.103700	0.778600
C	-1.634100	2.570600	0.033200
C	-2.730600	1.676800	-0.574700
H	-0.258200	1.834400	-1.188700
C	2.221700	2.263500	-0.370300
C	0.854900	2.758200	0.159400
C	-3.086600	0.493100	0.345200
C	2.837600	1.256700	0.612800
Br	0.081700	-0.424900	-2.029700
P	2.010200	-0.333200	0.512800
H	-2.977800	0.805400	1.386600
H	-4.148600	0.276000	0.197700
H	-3.632200	2.264900	-0.755900
H	-2.376100	1.333400	-1.546400
H	-1.616900	3.430400	-0.648300
H	0.961900	2.830200	1.237200
H	2.107000	1.839200	-1.366000
H	2.913900	3.107100	-0.437500
H	3.896400	1.128900	0.378800
H	2.770200	1.643500	1.631900
N	-2.261400	-0.733500	0.107200
C	-2.842100	-1.665800	1.146400
C	-4.057100	-2.235900	0.935100
C	-4.714100	-3.102800	1.922500
C	-4.127600	-3.344700	3.103800
C	-2.827800	-2.740800	3.384200
C	-2.234400	-1.952400	2.470500
H	-4.584200	-2.050800	0.045600
H	-5.651400	-3.525900	1.704300
H	-4.593300	-3.958100	3.817600
H	-2.354700	-2.925800	4.304800
H	-1.306600	-1.561900	2.726200
C	-2.568700	-1.367800	-1.229900
C	-2.140100	-2.619700	-1.527600
C	-2.409700	-3.270500	-2.816500
C	-3.161400	-2.657000	-3.741700
C	-3.751000	-1.359100	-3.422100
C	-3.489200	-0.765400	-2.244300
H	-1.597200	-3.177600	-0.832300
H	-1.999200	-4.216700	-3.016400
H	-3.351100	-3.115000	-4.668000
H	-4.420700	-0.911400	-4.097100
H	-4.007100	0.123600	-2.046200
C	2.605200	-1.166500	1.968200
C	1.825500	-1.666300	2.946800
C	2.398000	-2.375000	4.098500
C	3.726800	-2.541900	4.195300
C	4.600000	-2.007300	3.146300
C	4.070100	-1.353400	2.097200
H	0.788700	-1.584000	2.903500
H	1.762400	-2.757200	4.842500
H	4.139000	-3.052200	5.016100
H	5.640600	-2.136800	3.217000
H	4.715400	-0.981400	1.355400
C	2.757500	-1.240600	-0.821400
C	2.750200	-2.590600	-0.817100
C	3.384400	-3.362300	-1.893900
C	4.023800	-2.729200	-2.891000
C	4.090700	-1.265300	-2.890900
C	3.493900	-0.562300	-1.912600
H	2.302000	-3.121500	-0.031600
H	3.335300	-4.412300	-1.881900
H	4.480100	-3.277000	-3.662600
H	4.615500	-0.764500	-3.652100
H	3.583100	0.480800	-1.933200
C	-2.086000	3.201200	1.363800
C	-1.347300	3.289000	2.489500
C	-1.869400	3.893900	3.721500
C	-3.103800	4.418100	3.748700
C	-3.911300	4.402000	2.528000
C	-3.426600	3.845200	1.404200
H	-0.374200	2.922000	2.531500
H	-1.274400	3.904300	4.587500
H	-3.482200	4.847600	4.629800
H	-4.865400	4.842500	2.526700
H	-4.017100	3.887800	0.536300
C	0.689100	4.182700	-0.379600
C	0.601200	4.431400	-1.704400
C	0.428100	5.803300	-2.201800
C	0.359600	6.830300	-1.337400
C	0.465400	6.577500	0.104900
C	0.628100	5.322200	0.560000
H	0.644500	3.643500	-2.399600
H	0.350100	5.978200	-3.235600
H	0.232600	7.812300	-1.691200
H	0.413100	7.381200	0.780800
H	0.708800	5.157500	1.594800
