# Supplementary material for: HiREX: High-Throughput Reactivity Exploration for Extended Databases of Transition-Metal Catalysts
Source: J Chem Inf Model. 2023 Sep 22;63(19):6081–94. doi: 10.1021/acs.jcim.3c00660 (PMC10565810; doi:10.1021/acs.jcim.3c00660)
Supplement: Supplementary file 2 — ci3c00660_si_002.zip [file ci3c00660_si_002.zip › SI_structures/Reference_structures/Br-PNN-pincer-ph-tBut-1.xyz]

96
-5877.97362935
Mn	-0.274700	-0.004900	0.346900
O	-0.034800	0.949600	3.206700
N	-0.441400	2.014300	-0.064900
C	-0.165800	0.614800	2.133900
C	-0.165200	-1.894000	0.636900
O	-0.094300	-3.001000	0.846700
C	-1.746700	2.655600	0.420600
C	-2.930000	1.877600	-0.211100
H	-0.607500	1.976700	-1.076900
C	2.126500	2.173200	-0.341400
C	0.797400	2.937500	-0.061900
C	-3.219400	0.484300	0.373400
C	2.648100	1.313100	0.818600
Br	0.135000	-0.205500	-1.959200
P	1.965900	-0.331600	0.635800
H	-3.306900	0.594900	1.449700
H	-4.220700	0.201500	0.027200
H	-3.843000	2.467100	-0.105000
H	-2.736100	1.806100	-1.281000
H	-1.801600	3.544800	-0.201800
H	0.910900	3.330700	0.945500
H	2.005600	1.585500	-1.247400
H	2.931100	2.882300	-0.529800
H	3.736900	1.263200	0.767300
H	2.364100	1.746200	1.776800
N	-2.266800	-0.633000	0.077800
C	-2.804000	-1.643600	1.069600
C	-3.830300	-2.476200	0.760500
C	-4.378700	-3.445100	1.720900
C	-3.909200	-3.488800	2.976900
C	-2.863300	-2.548800	3.378700
C	-2.355700	-1.679900	2.486100
H	-4.271600	-2.452600	-0.191600
H	-5.137100	-4.108800	1.418500
H	-4.298000	-4.179300	3.666400
H	-2.520300	-2.542400	4.373400
H	-1.637200	-1.009400	2.829100
C	-2.482800	-1.202600	-1.301600
C	-2.047300	-2.445900	-1.626700
C	-2.253100	-3.042800	-2.952000
C	-2.912400	-2.366000	-3.901400
C	-3.455300	-1.047200	-3.583500
C	-3.270200	-0.510000	-2.364800
H	-1.559800	-3.045200	-0.923700
H	-1.878800	-4.002300	-3.155800
H	-3.054700	-2.783800	-4.855400
H	-4.026500	-0.534300	-4.299700
H	-3.737600	0.406900	-2.183000
C	2.480100	-1.192700	2.101100
C	1.651700	-1.684000	3.045900
C	2.164700	-2.426000	4.205200
C	3.484400	-2.626500	4.349100
C	4.406500	-2.097700	3.340000
C	3.932700	-1.418300	2.279900
H	0.615800	-1.567300	2.976700
H	1.494300	-2.806600	4.920200
H	3.851400	-3.161600	5.175900
H	5.439000	-2.250800	3.448800
H	4.611400	-1.048900	1.568600
C	2.753300	-1.168000	-0.717500
C	2.616900	-2.503000	-0.862600
C	3.237200	-3.220700	-1.984800
C	3.980000	-2.555600	-2.884200
C	4.199600	-1.117800	-2.710100
C	3.632900	-0.465200	-1.680900
H	2.050200	-3.059600	-0.180200
H	3.087400	-4.254800	-2.090500
H	4.413200	-3.063700	-3.695100
H	4.822300	-0.603100	-3.382200
H	3.842800	0.555400	-1.571700
C	-2.044200	3.325100	1.859000
C	-0.808900	4.001800	2.533600
H	-0.376600	4.758300	1.879100
H	-1.104500	4.501100	3.459700
H	-0.048000	3.268300	2.784400
C	-2.762400	2.439000	2.931600
H	-3.798200	2.249300	2.645000
H	-2.265700	1.489300	3.079400
H	-2.782700	2.957200	3.893500
C	-3.064200	4.508600	1.645500
H	-2.639000	5.280300	1.005100
H	-3.986600	4.150700	1.188000
H	-3.321600	4.967500	2.603100
C	0.844400	4.221200	-1.066700
C	1.197900	3.817900	-2.540100
H	0.494600	3.066200	-2.902200
H	1.138400	4.690100	-3.194700
H	2.210100	3.421400	-2.612000
C	1.921700	5.251100	-0.552800
H	1.686100	5.552600	0.470200
H	2.929100	4.838500	-0.569500
H	1.924500	6.143400	-1.183500
C	-0.447400	5.088800	-1.195400
H	-1.225500	4.547200	-1.734100
H	-0.800400	5.394300	-0.214000
H	-0.236900	5.996400	-1.767200
