# Supplementary material for: HiREX: High-Throughput Reactivity Exploration for Extended Databases of Transition-Metal Catalysts
Source: J Chem Inf Model. 2023 Sep 22;63(19):6081–94. doi: 10.1021/acs.jcim.3c00660 (PMC10565810; doi:10.1021/acs.jcim.3c00660)
Supplement: Supplementary file 2 — ci3c00660_si_002.zip [file ci3c00660_si_002.zip › SI_structures/Reference_structures/Br-PNN-pincer-tBut-1.xyz]

80
-5268.22014017
Mn	-0.124300	-0.235000	0.151000
O	-0.271100	0.908700	2.943600
N	-0.104000	1.644600	-0.426800
C	-0.200600	0.462100	1.905500
C	-0.094400	-2.091800	0.512800
O	-0.035000	-3.197600	0.743900
C	-1.153800	2.539100	0.139400
C	-2.588400	2.076800	-0.104600
H	-0.251200	1.666800	-1.436600
C	2.394400	1.883400	-0.917900
C	1.149700	2.419300	-0.195500
C	-2.903800	0.751800	0.611000
C	3.134400	0.900200	-0.003400
Br	0.132200	-0.673600	-2.133500
P	2.219400	-0.632100	0.339700
H	-2.676600	0.934800	1.661600
H	-3.987100	0.673600	0.535000
H	-3.250900	2.837900	0.320800
H	-2.798500	2.056800	-1.163400
H	-1.007300	2.701800	1.208700
H	-1.082800	3.519600	-0.346800
H	1.014500	3.435400	-0.584300
H	1.348700	2.510600	0.873800
H	2.127400	1.441700	-1.872100
H	3.066500	2.724900	-1.110000
H	4.100200	0.660100	-0.446900
H	3.357600	1.425900	0.921100
N	-2.264000	-0.568500	0.206000
C	-2.858000	-1.594400	1.458700
C	-2.061700	-1.522200	2.808300
H	-2.119700	-0.527300	3.243600
H	-2.484200	-2.212900	3.541900
H	-1.030800	-1.805100	2.672400
C	-2.982000	-3.129800	1.131400
H	-3.909500	-3.351400	0.607500
H	-2.162200	-3.501100	0.535700
H	-3.006300	-3.713500	2.055700
C	-4.314400	-1.238700	1.992100
H	-4.328400	-0.273300	2.500000
H	-5.055800	-1.219600	1.202200
H	-4.640500	-1.988000	2.720300
C	-2.930700	-1.030600	-1.246600
C	-2.389800	-2.405100	-1.791600
H	-3.001200	-3.238200	-1.446400
H	-2.422700	-2.434300	-2.881800
H	-1.369700	-2.594600	-1.484700
C	-2.804600	0.025400	-2.410600
H	-3.652600	0.713100	-2.401800
H	-1.901000	0.613500	-2.338100
H	-2.813700	-0.463500	-3.386200
C	-4.496000	-1.234300	-1.243900
H	-4.803300	-2.059600	-0.613200
H	-5.017500	-0.331100	-0.928600
H	-4.837100	-1.475100	-2.256100
C	2.753800	-0.965900	2.085900
C	2.650100	0.311600	2.998000
H	1.984800	1.055300	2.579700
H	2.299400	0.051800	3.997700
H	3.624600	0.796400	3.100600
C	4.249300	-1.392300	2.290900
H	4.402500	-2.432500	2.018200
H	4.921000	-0.746300	1.725700
H	4.517900	-1.313000	3.346700
C	1.946200	-2.114300	2.759100
H	0.916000	-1.814700	2.902600
H	1.989800	-3.019300	2.153800
H	2.356800	-2.347200	3.744700
C	2.971300	-1.776700	-0.923600
C	4.413200	-2.287600	-0.567800
H	4.367100	-3.063900	0.192400
H	4.881900	-2.741500	-1.445500
H	5.053000	-1.469300	-0.243100
C	3.244000	-1.107000	-2.325500
H	2.437800	-0.475500	-2.667900
H	4.142400	-0.487300	-2.290900
H	3.403100	-1.873900	-3.087800
C	2.196000	-3.114300	-1.150200
H	2.100000	-3.652900	-0.207500
H	1.213600	-2.951800	-1.581700
H	2.749400	-3.756900	-1.841300
