# Supplementary material for: HiREX: High-Throughput Reactivity Exploration for Extended Databases of Transition-Metal Catalysts
Source: J Chem Inf Model. 2023 Sep 22;63(19):6081–94. doi: 10.1021/acs.jcim.3c00660 (PMC10565810; doi:10.1021/acs.jcim.3c00660)
Supplement: Supplementary file 2 — ci3c00660_si_002.zip [file ci3c00660_si_002.zip › SI_structures/Reference_structures/Br-PNN-pincer-tBut-CF3-1.xyz]

86
-5942.18628601
Mn	-0.134800	-0.446100	0.195200
O	-0.228100	-0.695000	3.203600
N	-0.212000	1.504200	-0.144200
C	-0.187700	-0.610600	2.075000
C	-0.156700	-2.328800	-0.013300
O	-0.173400	-3.455200	-0.123000
C	-1.028000	2.380900	0.789800
C	-1.869500	1.605700	1.818600
H	-0.868600	1.455600	-0.914000
C	2.180400	1.548200	-1.294900
C	0.895100	2.283400	-0.849500
C	-2.757900	0.443900	1.322100
C	2.893300	0.890200	-0.108700
Br	-0.033300	-0.587400	-2.145200
P	2.186800	-0.707700	0.370100
H	-3.038900	-0.004700	2.274500
H	-3.659600	0.913400	0.935100
H	-1.244100	1.299600	2.652000
H	-2.579600	2.321000	2.254300
H	-1.765800	2.899800	0.164800
H	1.286700	3.012700	-0.139900
H	1.992400	0.851000	-2.099000
H	2.875300	2.297500	-1.687400
H	3.941200	0.761700	-0.376900
H	2.858900	1.585300	0.729000
N	-2.283500	-0.659700	0.368400
C	-2.895400	-2.099000	1.115700
C	-2.065200	-2.693000	2.314200
H	-2.066600	-2.006100	3.159400
H	-2.528500	-3.618100	2.668300
H	-1.045800	-2.939200	2.047000
C	-3.146500	-3.322500	0.154300
H	-4.066500	-3.203200	-0.412800
H	-2.336000	-3.480800	-0.541800
H	-3.256300	-4.244900	0.731900
C	-4.298900	-1.932800	1.857300
H	-4.172300	-1.548700	2.872800
H	-4.973500	-1.260700	1.344400
H	-4.797600	-2.902100	1.952200
C	-3.159700	-0.440500	-1.082100
C	-2.854400	-1.498000	-2.209200
H	-3.700500	-2.167500	-2.369400
H	-2.660700	-1.002800	-3.163500
H	-1.996800	-2.112100	-1.964300
C	-3.025500	0.972800	-1.763600
H	-3.164500	1.775900	-1.044400
H	-2.078400	1.085400	-2.277500
H	-3.789800	1.097500	-2.535900
C	-4.734900	-0.512900	-0.936300
H	-5.073900	-1.505100	-0.657200
H	-5.112200	0.212900	-0.218000
H	-5.213500	-0.292200	-1.895400
C	2.814700	-0.810100	2.109100
C	2.358600	0.422600	2.971600
H	1.457700	0.872600	2.576600
H	2.188100	0.128600	4.008900
H	3.119200	1.207300	2.971400
C	4.374500	-0.725300	2.293200
H	4.862300	-1.671000	2.083200
H	4.803400	0.056400	1.666200
H	4.617600	-0.490300	3.334100
C	2.407700	-2.166200	2.775600
H	1.375400	-2.428600	2.565900
H	3.035700	-2.975900	2.401400
H	2.541700	-2.114100	3.857900
C	3.054300	-1.932200	-0.724000
C	4.596300	-2.028900	-0.440100
H	4.777900	-2.633300	0.445700
H	5.112000	-2.533100	-1.261400
H	5.050300	-1.047500	-0.328000
C	3.026200	-1.618800	-2.258200
H	2.028100	-1.722800	-2.662200
H	3.416600	-0.625200	-2.466400
H	3.648800	-2.333200	-2.804600
C	2.573500	-3.411700	-0.585300
H	2.276900	-3.638700	0.435600
H	1.745800	-3.604900	-1.265300
H	3.374200	-4.100800	-0.867100
C	-0.319700	3.556100	1.560500
F	0.018200	4.691600	0.652500
F	-1.226900	4.169900	2.578600
F	0.906900	3.117800	2.279800
C	0.397600	3.119700	-2.089400
F	0.110100	2.250900	-3.268100
F	-0.831400	3.913800	-1.806900
F	1.442600	4.102200	-2.509900
