# Supplementary material for: HiREX: High-Throughput Reactivity Exploration for Extended Databases of Transition-Metal Catalysts
Source: J Chem Inf Model. 2023 Sep 22;63(19):6081–94. doi: 10.1021/acs.jcim.3c00660 (PMC10565810; doi:10.1021/acs.jcim.3c00660)
Supplement: Supplementary file 2 — ci3c00660_si_002.zip [file ci3c00660_si_002.zip › SI_structures/Reference_structures/Br-PNN-pincer-tBut-cy-1.xyz]

112
-5737.61545910
Mn	-0.174100	-0.555900	0.187500
O	-0.244400	-0.736300	3.196500
N	-0.247800	1.452300	0.069000
C	-0.228600	-0.654200	2.065600
C	-0.131500	-2.442500	0.021200
O	-0.101500	-3.572500	-0.044100
C	-1.201700	2.195900	0.998800
C	-2.621400	1.702700	0.622600
H	-0.754400	1.500000	-0.814800
C	2.112500	1.602500	-1.032500
C	0.942500	2.328400	-0.317800
C	-2.901400	0.230200	0.983200
C	2.912000	0.731400	-0.066800
Br	-0.025300	-0.563600	-2.146200
P	2.152300	-0.864900	0.344300
H	-2.609300	0.114600	2.027300
H	-3.989200	0.170200	0.967000
H	-3.369500	2.316000	1.127800
H	-2.786400	1.906300	-0.426100
H	-1.233100	3.228200	0.658300
H	1.381200	2.717100	0.598500
H	1.786500	1.061000	-1.909800
H	2.830800	2.355200	-1.380600
H	3.884400	0.579900	-0.526200
H	3.089500	1.313300	0.835300
N	-2.311900	-0.924100	0.185400
C	-2.884200	-2.287000	1.096800
C	-2.067800	-2.717100	2.373000
H	-2.107800	-1.936100	3.132300
H	-2.510000	-3.606000	2.831100
H	-1.038200	-2.972000	2.149600
C	-3.109100	-3.625400	0.295600
H	-4.027500	-3.587400	-0.282300
H	-2.289600	-3.862100	-0.369500
H	-3.213800	-4.472200	0.979900
C	-4.293700	-2.056500	1.795600
H	-4.214600	-1.327000	2.603700
H	-5.055400	-1.719300	1.103100
H	-4.649500	-2.989000	2.243300
C	-3.075400	-0.945300	-1.344200
C	-2.618900	-2.140300	-2.266500
H	-3.390500	-2.910200	-2.330900
H	-2.432600	-1.800300	-3.287200
H	-1.707700	-2.601400	-1.904700
C	-2.980000	0.356500	-2.235200
H	-3.706300	1.103500	-1.913300
H	-2.003800	0.811200	-2.219800
H	-3.221900	0.131700	-3.278900
C	-4.651200	-1.057600	-1.295300
H	-4.992500	-2.003600	-0.895300
H	-5.086300	-0.246600	-0.713600
H	-5.061400	-0.985000	-2.307700
C	2.772400	-1.075200	2.077200
C	2.439600	0.176900	2.971300
H	1.576000	0.709900	2.594600
H	2.252800	-0.115800	4.005700
H	3.267100	0.890500	2.976900
C	4.332700	-1.156000	2.219100
H	4.703600	-2.140900	1.947100
H	4.823500	-0.395700	1.610900
H	4.621700	-0.993900	3.262000
C	2.252000	-2.390100	2.752200
H	1.223600	-2.607700	2.482900
H	2.861300	-3.242400	2.450200
H	2.318200	-2.312600	3.839700
C	2.984700	-2.047600	-0.824900
C	4.560800	-1.986400	-0.762900
H	4.936300	-2.540200	0.091200
H	4.999100	-2.459000	-1.646100
H	4.938600	-0.970200	-0.728500
C	2.700400	-1.789900	-2.343600
H	1.735500	-2.201400	-2.629500
H	2.743300	-0.729300	-2.577300
H	3.439900	-2.290200	-2.973200
C	2.665200	-3.561600	-0.578900
H	2.439700	-3.756000	0.464000
H	1.828500	-3.890300	-1.193400
H	3.517700	-4.183300	-0.863500
C	-0.977900	2.313300	2.568100
C	0.291400	3.064500	3.097500
C	-1.142100	5.105300	3.845200
C	0.185200	4.609900	3.224400
C	-2.197900	2.880700	3.367700
C	-2.360700	4.408400	3.195600
H	-1.141300	4.895900	4.917400
H	0.308700	5.069100	2.250700
H	1.162600	2.831200	2.495100
H	-0.888800	1.308700	2.950200
H	-3.124100	2.377500	3.094600
H	-3.270300	4.735500	3.701800
H	-2.034500	2.668300	4.430000
H	-2.437100	4.673000	2.139700
H	-1.223300	6.185700	3.704600
H	1.009500	4.961300	3.850300
H	0.496100	2.679100	4.103100
C	0.641800	3.607200	-1.233100
C	-0.403800	3.392200	-2.362600
C	-0.093300	5.942600	-2.771700
C	-0.369500	4.549400	-3.399900
C	0.365600	4.939400	-0.466600
C	-0.461700	5.975900	-1.271200
H	0.968200	6.180100	-2.876200
H	-1.328900	4.570900	-3.922200
H	-1.403600	3.335400	-1.929600
H	1.573500	3.830800	-1.767500
H	-0.186800	4.756700	0.443200
H	-0.271300	6.973600	-0.868800
H	1.326700	5.386200	-0.197000
H	-1.526800	5.759600	-1.156800
H	-0.669200	6.704200	-3.300900
H	0.414000	4.347500	-4.134900
H	-0.193500	2.459200	-2.888400
