# Supplementary material for: HiREX: High-Throughput Reactivity Exploration for Extended Databases of Transition-Metal Catalysts
Source: J Chem Inf Model. 2023 Sep 22;63(19):6081–94. doi: 10.1021/acs.jcim.3c00660 (PMC10565810; doi:10.1021/acs.jcim.3c00660)
Supplement: Supplementary file 2 — ci3c00660_si_002.zip [file ci3c00660_si_002.zip › SI_structures/Reference_structures/Br-PNN-pincer-tBut-iPr-1.xyz]

98
-5504.11608056
Mn	-0.208900	-0.496400	0.280600
O	-0.302500	-0.610000	3.294400
N	-0.368800	1.494200	-0.021700
C	-0.261800	-0.559300	2.163000
C	-0.088200	-2.395100	0.297400
O	0.021100	-3.519400	0.339000
C	-1.256200	2.282700	0.936000
C	-2.200300	1.424400	1.799100
H	-0.969200	1.453500	-0.842800
C	2.094100	1.684000	-0.961800
C	0.754700	2.365600	-0.591500
C	-3.002400	0.338900	1.062700
C	2.771700	0.956600	0.206100
Br	0.097600	-0.700700	-2.027900
P	2.150300	-0.730400	0.430700
H	-3.599800	-0.043300	1.886100
H	-3.710000	0.872000	0.428600
H	-1.707900	1.039100	2.679800
H	-2.969700	2.096700	2.195400
H	-1.950900	2.822900	0.276000
H	1.075300	3.048400	0.195500
H	1.950100	1.034800	-1.809300
H	2.794800	2.466100	-1.275700
H	3.844500	0.912200	0.010400
H	2.639700	1.545600	1.109200
N	-2.353200	-0.825900	0.304300
C	-2.968000	-2.213700	1.130200
C	-2.259600	-2.546300	2.490900
H	-2.329000	-1.697600	3.169500
H	-2.755200	-3.387700	2.983500
H	-1.224900	-2.835500	2.356500
C	-2.995900	-3.569400	0.328300
H	-3.833200	-3.601400	-0.367800
H	-2.089300	-3.755400	-0.225900
H	-3.133900	-4.407200	1.018000
C	-4.482900	-2.094600	1.627500
H	-4.531700	-1.786900	2.675600
H	-5.059900	-1.370800	1.065400
H	-4.994600	-3.058000	1.556400
C	-3.068600	-0.806400	-1.221600
C	-2.594000	-1.968800	-2.164100
H	-3.361100	-2.737900	-2.264700
H	-2.391900	-1.593100	-3.168600
H	-1.698100	-2.446800	-1.784300
C	-2.891300	0.539300	-2.016800
H	-3.086000	1.411700	-1.397800
H	-1.900700	0.614800	-2.436000
H	-3.579200	0.580100	-2.865400
C	-4.642400	-0.944000	-1.251500
H	-4.966800	-1.920900	-0.903000
H	-5.129300	-0.164600	-0.665200
H	-5.006400	-0.851800	-2.280600
C	2.788500	-1.082400	2.136900
C	2.414600	0.032500	3.179700
H	1.552100	0.594900	2.859600
H	2.216000	-0.400700	4.161700
H	3.221400	0.762100	3.293600
C	4.352400	-1.091900	2.315200
H	4.794300	-2.029600	1.996000
H	4.810300	-0.261000	1.779900
H	4.614700	-0.991400	3.373000
C	2.317700	-2.488700	2.627800
H	1.235500	-2.551900	2.685000
H	2.675400	-3.263700	1.948300
H	2.722500	-2.697600	3.621800
C	3.031400	-1.727400	-0.881500
C	4.473900	-2.177300	-0.461400
H	4.424800	-2.944800	0.309400
H	5.006700	-2.622200	-1.306800
H	5.064500	-1.324800	-0.127900
C	3.355000	-0.971100	-2.224400
H	2.464300	-0.693800	-2.774400
H	3.957800	-0.083000	-2.033800
H	3.936100	-1.615900	-2.888500
C	2.362500	-3.081900	-1.289500
H	2.252700	-3.732500	-0.423500
H	1.396400	-2.930500	-1.761100
H	2.989700	-3.607400	-2.016200
C	-0.640100	3.443700	1.831100
C	-1.728100	4.291100	2.557600
H	-2.563200	4.486300	1.882900
H	-2.091500	3.772300	3.445600
H	-1.304700	5.249100	2.864900
C	0.424700	3.015200	2.875700
H	-0.155100	4.165500	1.172000
H	1.293400	2.602200	2.375500
H	0.756900	3.890400	3.438000
H	0.014400	2.284500	3.572300
C	0.409800	3.326400	-1.816800
C	0.031200	2.630500	-3.154100
H	0.679500	1.780100	-3.355900
H	-1.005500	2.305500	-3.135700
H	0.148400	3.343000	-3.974500
C	-0.614700	4.465600	-1.549400
H	1.343100	3.864800	-2.034200
H	-0.288400	5.084000	-0.714400
H	-0.674200	5.106500	-2.433100
H	-1.608600	4.069900	-1.354200
