# Supplementary material for: HiREX: High-Throughput Reactivity Exploration for Extended Databases of Transition-Metal Catalysts
Source: J Chem Inf Model. 2023 Sep 22;63(19):6081–94. doi: 10.1021/acs.jcim.3c00660 (PMC10565810; doi:10.1021/acs.jcim.3c00660)
Supplement: Supplementary file 2 — ci3c00660_si_002.zip [file ci3c00660_si_002.zip › SI_structures/Reference_structures/Br-PNN-pincer-tBut-ph-1.xyz]

100
-5730.34983915
Mn	0.890782	-0.159240	0.124446
O	0.762551	-0.226897	3.137997
N	-1.054842	-0.310348	-0.220686
C	0.803402	-0.187993	2.006007
C	2.776617	-0.005226	0.248602
O	3.897131	0.120273	0.361164
C	-1.843643	-1.364920	0.529394
C	-1.073986	-2.244417	1.521866
H	-1.030316	-0.697011	-1.159261
C	-1.285731	2.099047	-1.211253
C	-1.915146	0.911446	-0.450681
C	0.144377	-2.984795	0.965380
C	-0.486685	2.949757	-0.219295
Br	1.154310	0.072668	-2.186512
P	1.122348	2.219834	0.180708
H	0.528190	-3.457585	1.866987
H	-0.280021	-3.794604	0.377919
H	-0.828313	-1.694696	2.420982
H	-1.766087	-3.034046	1.847998
H	-2.210858	-2.057528	-0.238576
H	-2.189795	1.291388	0.534220
H	-0.693932	1.763778	-2.053472
H	-2.076063	2.744514	-1.605988
H	-0.340806	3.943802	-0.641909
H	-1.089643	3.087366	0.677420
N	1.275603	-2.293836	0.192136
C	2.666471	-2.847586	1.046249
C	2.951255	-2.112856	2.407351
H	2.094033	-2.208586	3.072284
H	3.805379	-2.573476	2.912126
H	3.192284	-1.065724	2.282097
C	4.014807	-2.852132	0.234759
H	4.061670	-3.707935	-0.437472
H	4.161493	-1.956283	-0.352802
H	4.865952	-2.939358	0.915519
C	2.588520	-4.353818	1.581037
H	2.179604	-4.399466	2.593616
H	1.968348	-4.994263	0.968044
H	3.584719	-4.800196	1.626875
C	1.274859	-3.038475	-1.332432
C	2.420731	-2.568461	-2.309634
H	3.170407	-3.349612	-2.448652
H	2.017897	-2.344114	-3.299664
H	2.934478	-1.686814	-1.941271
C	-0.094023	-2.921498	-2.107182
H	-0.921044	-3.312063	-1.518019
H	-0.321198	-1.910468	-2.406816
H	-0.053458	-3.505875	-3.029512
C	1.444610	-4.613556	-1.321530
H	2.431239	-4.911300	-0.976532
H	0.687061	-5.103325	-0.712634
H	1.339835	-5.009580	-2.336037
C	1.336342	2.891364	1.892099
C	0.120377	2.518437	2.822719
H	-0.481350	1.723507	2.393373
H	0.469525	2.216087	3.812052
H	-0.553656	3.368019	2.957473
C	1.353528	4.459724	2.020262
H	2.330601	4.875566	1.794539
H	0.599955	4.917020	1.379789
H	1.137723	4.756803	3.050409
C	2.682862	2.408732	2.521413
H	2.694699	1.333939	2.676225
H	3.516818	2.675027	1.871867
H	2.838599	2.888645	3.489917
C	2.218239	3.045437	-1.083283
C	2.557040	4.538241	-0.732198
H	3.229475	4.588135	0.121617
H	3.084763	5.011978	-1.564161
H	1.655003	5.119709	-0.548666
C	1.613554	3.204024	-2.530466
H	1.561603	2.267442	-3.069739
H	0.625978	3.657181	-2.508018
H	2.251925	3.858567	-3.130247
C	3.630593	2.408882	-1.257267
H	4.155065	2.391179	-0.302314
H	3.561904	1.405897	-1.670474
H	4.229587	3.002587	-1.952112
C	-3.097435	-0.941188	1.303045
C	-3.045891	-0.176280	2.415662
C	-4.270339	0.152921	3.157095
C	-5.455476	-0.332517	2.753712
C	-5.527608	-1.186566	1.562981
C	-4.408340	-1.483775	0.877865
H	-2.128411	0.180803	2.780709
H	-4.214161	0.761107	4.013564
H	-6.330382	-0.109124	3.292145
H	-6.458644	-1.546685	1.235158
H	-4.474584	-2.087478	0.019054
C	-3.223348	0.641841	-1.205382
C	-3.270106	-0.084466	-2.342459
C	-4.541743	-0.285434	-3.049990
C	-5.672837	0.266368	-2.578327
C	-5.636312	1.076679	-1.354860
C	-4.471732	1.268813	-0.711953
H	-2.397452	-0.508435	-2.745139
H	-4.563008	-0.863832	-3.928380
H	-6.581927	0.123389	-3.085747
H	-6.521046	1.505270	-0.982111
H	-4.454878	1.858626	0.158628
