# Supplementary material for: HiREX: High-Throughput Reactivity Exploration for Extended Databases of Transition-Metal Catalysts
Source: J Chem Inf Model. 2023 Sep 22;63(19):6081–94. doi: 10.1021/acs.jcim.3c00660 (PMC10565810; doi:10.1021/acs.jcim.3c00660)
Supplement: Supplementary file 2 — ci3c00660_si_002.zip [file ci3c00660_si_002.zip › SI_structures/Reference_structures/Br-PNN-pincer-tBut-tBut-1.xyz]

104
-5582.71748896
Mn	-0.177800	-0.447100	0.142700
O	-0.206200	-0.691100	3.146000
N	-0.310600	1.525800	0.154500
C	-0.194200	-0.561000	2.028000
C	-0.032400	-2.337100	0.030000
O	0.089800	-3.462300	-0.002800
C	-1.081700	2.166600	1.335600
C	-2.328000	1.281500	1.697100
H	-1.020800	1.586900	-0.574100
C	2.006000	1.755000	-1.083000
C	0.694800	2.432200	-0.558000
C	-2.928500	0.557700	0.461800
C	2.791200	0.986600	-0.010800
Br	-0.027500	-0.376500	-2.183200
P	2.135400	-0.651200	0.405400
H	-3.987500	0.423300	0.657800
H	-2.906400	1.305400	-0.328400
H	-2.145100	0.577900	2.499500
H	-3.106200	1.959500	2.061900
H	-1.578000	3.016400	0.853700
H	1.053200	3.109300	0.212700
H	1.842500	1.122400	-1.947100
H	2.682300	2.547100	-1.419000
H	3.820700	0.905700	-0.350700
H	2.829100	1.607800	0.872400
N	-2.313000	-0.750300	-0.041700
C	-2.922400	-2.059200	0.882300
C	-2.210900	-2.410400	2.238900
H	-2.325700	-1.599000	2.956300
H	-2.671200	-3.291900	2.699800
H	-1.167400	-2.664800	2.100800
C	-2.953800	-3.438000	0.119900
H	-3.806300	-3.509900	-0.545200
H	-2.061300	-3.601700	-0.465900
H	-3.033600	-4.272700	0.819700
C	-4.386500	-1.855000	1.435700
H	-4.439100	-0.978100	2.082800
H	-5.124200	-1.760800	0.649300
H	-4.677100	-2.722900	2.036700
C	-3.016000	-0.857400	-1.621100
C	-2.479700	-2.050200	-2.504200
H	-3.198500	-2.869500	-2.562100
H	-2.293600	-1.732100	-3.531600
H	-1.548600	-2.445900	-2.112700
C	-2.959700	0.451200	-2.519700
H	-3.804800	1.116000	-2.312000
H	-2.059900	1.021900	-2.359400
H	-3.025200	0.192700	-3.581800
C	-4.594300	-1.023200	-1.632600
H	-4.911400	-2.015700	-1.331000
H	-5.062800	-0.280900	-0.987400
H	-4.995400	-0.867700	-2.641900
C	2.772700	-0.909200	2.143100
C	2.559000	0.294600	3.131000
H	1.536200	0.636600	3.146000
H	2.822500	0.008500	4.153600
H	3.199700	1.135500	2.860800
C	4.337500	-0.992300	2.184300
H	4.693400	-1.925600	1.758600
H	4.773000	-0.149500	1.646400
H	4.695600	-0.947300	3.217800
C	2.280500	-2.223800	2.859000
H	1.291700	-2.523900	2.524400
H	2.964600	-3.053400	2.671100
H	2.247200	-2.091000	3.943600
C	2.984300	-1.858600	-0.722800
C	4.434900	-1.393400	-1.117700
H	4.995300	-1.025300	-0.264600
H	4.994900	-2.224900	-1.552800
H	4.389000	-0.597100	-1.866000
C	2.359000	-2.105000	-2.135900
H	1.362300	-2.532400	-2.066400
H	2.339300	-1.184900	-2.719800
H	2.971800	-2.819200	-2.693900
C	3.103200	-3.285000	-0.074100
H	2.320800	-3.442100	0.660400
H	3.001100	-4.074700	-0.823100
H	4.067800	-3.417200	0.417000
C	-0.417600	2.909900	2.619500
C	1.118800	3.167200	2.594300
H	1.365500	4.101800	2.085400
H	1.530000	3.221200	3.606900
H	1.596400	2.357700	2.075100
C	-0.768200	2.256900	3.999300
H	-0.333500	2.840700	4.815700
H	-1.847900	2.231300	4.144700
H	-0.375900	1.252700	4.080100
C	-1.009100	4.359100	2.740100
H	-0.669600	4.827300	3.669300
H	-0.669300	4.976200	1.905800
H	-2.098200	4.328900	2.742200
C	0.137000	3.455700	-1.674000
C	0.157800	2.884000	-3.128600
H	-0.508100	2.034100	-3.220300
H	-0.173700	3.647800	-3.834400
H	1.162600	2.580100	-3.417500
C	1.063100	4.721400	-1.681100
H	1.125900	5.153700	-0.680200
H	2.067200	4.461900	-2.017800
H	0.662500	5.476500	-2.360200
C	-1.309100	4.010400	-1.438400
H	-2.054400	3.216100	-1.446500
H	-1.368200	4.557000	-0.496900
H	-1.569200	4.706300	-2.241100
