# Supplementary material for: HiREX: High-Throughput Reactivity Exploration for Extended Databases of Transition-Metal Catalysts
Source: J Chem Inf Model. 2023 Sep 22;63(19):6081–94. doi: 10.1021/acs.jcim.3c00660 (PMC10565810; doi:10.1021/acs.jcim.3c00660)
Supplement: Supplementary file 2 — ci3c00660_si_002.zip [file ci3c00660_si_002.zip › SI_structures/Reference_structures/Br-PNP-pincer-CF3-1.xyz]

44
-6274.00895639
Mn	-0.016074	-0.451200	0.384326
O	0.208763	0.534776	3.137900
N	0.043930	1.750512	-0.254000
C	0.102964	0.096279	2.065629
C	-0.030522	-2.188590	0.782343
O	-0.013370	-3.318210	1.044723
C	-1.209937	2.538188	-0.093863
C	-2.411485	2.000108	-0.875238
H	0.178476	1.628046	-1.260554
C	2.549314	2.160812	-0.264641
C	1.172740	2.584704	0.241974
C	-3.259735	0.995892	-0.093817
C	3.187242	0.992218	0.491756
Br	-0.210580	-0.779851	-2.118103
P	2.223146	-0.549034	0.259429
P	-2.275792	-0.487624	0.369129
H	-3.612197	1.453710	0.835638
H	-4.141360	0.685530	-0.659686
H	-3.056088	2.848532	-1.123995
H	-2.080194	1.564756	-1.823135
H	-1.435888	2.594869	0.976778
H	-1.010591	3.561414	-0.433921
H	1.001749	3.618781	-0.080072
H	1.144169	2.581092	1.336021
H	2.500246	1.942676	-1.337780
H	3.215537	3.022240	-0.157565
H	4.223290	0.833607	0.182883
H	3.187907	1.191550	1.569414
C	-3.074684	-0.938373	2.025879
F	-2.581126	-0.138893	2.994532
F	-4.413848	-0.791547	2.049181
F	-2.790323	-2.214870	2.355337
C	-3.117373	-1.839661	-0.680846
F	-2.369125	-2.949345	-0.768983
F	-4.311719	-2.209460	-0.162124
F	-3.357345	-1.383071	-1.922129
C	3.093427	-1.305030	-1.246448
F	4.404467	-1.541721	-0.994521
F	2.544905	-2.471217	-1.613021
F	3.042375	-0.450458	-2.285024
C	3.040347	-1.667974	1.557263
F	2.412499	-1.539302	2.743930
F	2.961795	-2.961410	1.187371
F	4.339569	-1.376455	1.763230
