# Supplementary material for: HiREX: High-Throughput Reactivity Exploration for Extended Databases of Transition-Metal Catalysts
Source: J Chem Inf Model. 2023 Sep 22;63(19):6081–94. doi: 10.1021/acs.jcim.3c00660 (PMC10565810; doi:10.1021/acs.jcim.3c00660)
Supplement: Supplementary file 2 — ci3c00660_si_002.zip [file ci3c00660_si_002.zip › SI_structures/Reference_structures/Br-PNP-pincer-CF3-CF3-1.xyz]

50
-6948.07835567
Mn	0.013146	-0.354733	0.437225
O	0.089234	0.123430	3.330935
N	-0.009008	1.907572	-0.071702
C	0.031075	-0.042456	2.184889
C	-0.026462	-2.108857	0.746072
O	-0.075422	-3.237757	1.003626
C	-1.227507	2.708610	0.263538
C	-2.467684	2.260686	-0.536813
H	-0.094997	1.745851	-1.077934
C	2.342441	2.030152	-0.912561
C	1.314817	2.602347	0.097909
C	-3.275797	1.044864	-0.072122
C	3.247667	0.959957	-0.313334
Br	0.131412	-0.514249	-2.088771
P	2.263216	-0.469246	0.302414
P	-2.237858	-0.444538	0.241309
H	-3.822797	1.265059	0.844517
H	-4.019472	0.804004	-0.834776
H	-3.153025	3.112235	-0.552766
H	-2.141277	2.116781	-1.571596
H	-1.074123	3.736222	-0.056401
H	1.657686	2.451413	1.123852
H	1.819465	1.635498	-1.785554
H	2.988241	2.831977	-1.269171
H	3.968793	0.609820	-1.054203
H	3.812534	1.372039	0.526745
C	-3.143828	-1.242773	1.708063
F	-2.666519	-0.786637	2.878625
F	-4.470745	-1.008966	1.702689
F	-2.957364	-2.578906	1.681803
C	-2.925764	-1.630982	-1.079987
F	-2.178872	-2.738643	-1.198793
F	-4.186209	-2.027641	-0.787082
F	-2.980705	-1.015163	-2.273996
C	2.982299	-1.903915	-0.736365
F	4.149911	-2.358834	-0.234801
F	2.144652	-2.949500	-0.795352
F	3.225697	-1.489737	-1.992396
C	3.151753	-0.780447	1.942927
F	2.874475	0.264559	2.756128
F	2.703018	-1.903306	2.534927
F	4.491581	-0.859933	1.859747
C	-1.476957	2.831678	1.766748
F	-0.335936	3.010006	2.463780
F	-2.276546	3.892304	1.998326
F	-2.091993	1.758919	2.320827
C	1.289407	4.125328	-0.114569
F	0.777765	4.439226	-1.328703
F	0.579894	4.810919	0.808718
F	2.541487	4.624764	-0.054889
