# Supplementary material for: HiREX: High-Throughput Reactivity Exploration for Extended Databases of Transition-Metal Catalysts
Source: J Chem Inf Model. 2023 Sep 22;63(19):6081–94. doi: 10.1021/acs.jcim.3c00660 (PMC10565810; doi:10.1021/acs.jcim.3c00660)
Supplement: Supplementary file 2 — ci3c00660_si_002.zip [file ci3c00660_si_002.zip › SI_structures/Reference_structures/Br-PNP-pincer-CF3-cy-1.xyz]

76
-6743.45152714
Mn	-0.065092	-0.144919	0.364671
O	-0.850868	-0.601618	3.151059
N	-0.130768	2.176421	0.138155
C	-0.554914	-0.338601	2.056090
C	-0.013211	-1.914406	0.198941
O	-0.001284	-3.067483	0.080768
C	-1.277630	2.885382	0.838423
C	-2.608543	2.603822	0.113692
H	-0.425123	2.056052	-0.829350
C	2.419275	2.429419	-0.199320
C	1.059666	3.121198	0.014615
C	-3.279579	1.245787	0.357827
C	2.924951	1.572075	0.958583
Br	0.676515	-0.034391	-2.047857
P	2.088132	-0.050410	0.972094
P	-2.238985	-0.137281	-0.247228
H	-3.441246	1.055666	1.423043
H	-4.255179	1.212994	-0.132266
H	-3.323725	3.375274	0.407430
H	-2.461991	2.739010	-0.959615
H	-1.098818	3.951209	0.712079
H	1.127371	3.631752	0.973586
H	2.424362	1.849101	-1.123105
H	3.151738	3.230095	-0.328399
H	4.003675	1.412782	0.881916
H	2.738813	2.053152	1.923199
C	-3.244187	-1.631104	0.352887
F	-2.911339	-1.941437	1.620469
F	-4.573708	-1.412716	0.333440
F	-2.991843	-2.709555	-0.414412
C	-2.784795	-0.250651	-2.062767
F	-2.242581	-1.303891	-2.687203
F	-4.130392	-0.371187	-2.170458
F	-2.440212	0.871190	-2.724298
C	3.333185	-1.107908	-0.011446
F	4.435234	-1.426458	0.704230
F	2.786673	-2.262601	-0.423376
F	3.755250	-0.425326	-1.092076
C	2.520336	-0.636883	2.720372
F	1.818316	0.093030	3.613139
F	2.192689	-1.933702	2.889919
F	3.819297	-0.492174	3.044807
C	-1.378322	2.616322	2.356665
C	-0.077598	2.833030	3.151235
C	-0.870885	5.095247	3.996025
C	0.284596	4.310500	3.364134
C	-2.504805	3.441654	3.021143
C	-2.158385	4.926727	3.181495
H	-1.044554	4.726715	5.016589
H	0.540414	4.784296	2.408468
H	0.744004	2.290339	2.682679
H	-1.652951	1.571819	2.484612
H	-3.451962	3.323306	2.487350
H	-2.989331	5.448556	3.670184
H	-2.666790	3.016895	4.020359
H	-2.034978	5.396472	2.196217
H	-0.605575	6.155354	4.083192
H	1.181278	4.379612	3.991366
H	-0.215884	2.366932	4.134918
C	0.955982	4.238107	-1.085037
C	0.750622	3.723015	-2.533107
C	-1.324617	5.141822	-2.864917
C	-0.693979	3.759627	-3.046618
C	0.097169	5.500755	-0.794561
C	-1.317754	5.549365	-1.388650
H	-0.755214	5.877494	-3.450560
H	-1.304946	3.011810	-2.531332
H	1.140312	2.706219	-2.632468
H	1.977476	4.628551	-1.060641
H	0.069553	5.694190	0.284416
H	-1.710644	6.566651	-1.272905
H	0.645836	6.345402	-1.231442
H	-2.002445	4.897851	-0.840623
H	-2.349055	5.151324	-3.255349
H	-0.701862	3.469656	-4.103831
H	1.352833	4.356178	-3.196865
