# Supplementary material for: HiREX: High-Throughput Reactivity Exploration for Extended Databases of Transition-Metal Catalysts
Source: J Chem Inf Model. 2023 Sep 22;63(19):6081–94. doi: 10.1021/acs.jcim.3c00660 (PMC10565810; doi:10.1021/acs.jcim.3c00660)
Supplement: Supplementary file 2 — ci3c00660_si_002.zip [file ci3c00660_si_002.zip › SI_structures/Reference_structures/Br-PNP-pincer-CF3-iPr-1.xyz]

62
-6509.92033362
Mn	0.077099	-0.491148	0.183202
O	-0.121048	-0.760066	3.100058
N	-0.078756	1.951535	0.018778
C	-0.061771	-0.620294	1.948564
C	0.242584	-2.248679	-0.014086
O	0.372217	-3.390780	-0.164215
C	-1.418075	2.636077	0.163077
C	-2.544487	1.960569	-0.639226
H	0.011301	1.780451	-0.985289
C	2.445163	2.414443	0.224033
C	1.009311	2.950459	0.342773
C	-3.253984	0.736883	-0.058516
C	2.876267	1.250270	1.117089
Br	0.288388	-0.178508	-2.311829
P	2.286602	-0.326146	0.433159
P	-2.149039	-0.716697	-0.090114
H	-3.559222	0.897236	0.977535
H	-4.161596	0.515809	-0.626289
H	-3.310351	2.725301	-0.791951
H	-2.165613	1.720559	-1.638555
H	-1.322823	3.581872	-0.367020
H	0.861348	3.236638	1.386754
H	2.673056	2.193613	-0.822457
H	3.089295	3.253457	0.498824
H	3.964373	1.230405	1.216597
H	2.446709	1.330378	2.121969
C	-3.018718	-1.845595	1.157580
F	-2.705359	-1.473807	2.415229
F	-4.362469	-1.809136	1.068498
F	-2.625768	-3.125150	0.991397
C	-2.755051	-1.600908	-1.664590
F	-1.930836	-2.594409	-2.029313
F	-3.983553	-2.146212	-1.506663
F	-2.850120	-0.718827	-2.676506
C	3.468914	-0.653486	-1.023593
F	4.758701	-0.726899	-0.620115
F	3.168390	-1.823970	-1.611053
F	3.410066	0.318038	-1.950439
C	3.107389	-1.577911	1.607372
F	2.417196	-1.688458	2.755405
F	3.154325	-2.797027	1.032995
F	4.366740	-1.231537	1.943311
C	-1.756420	3.060759	1.612828
C	-3.145620	3.707606	1.684464
H	-3.267098	4.486555	0.923637
H	-3.954963	2.982385	1.553253
H	-3.285155	4.177355	2.663279
C	-1.563955	1.999420	2.692997
H	-1.050736	3.862142	1.855408
H	-0.519340	1.694281	2.751706
H	-1.840263	2.412389	3.669364
H	-2.164391	1.101565	2.539385
C	0.989071	4.250928	-0.554764
C	0.612879	3.979526	-2.018834
H	1.174161	3.135852	-2.433879
H	-0.452786	3.767867	-2.154315
H	0.844736	4.859562	-2.626934
C	0.243208	5.463511	0.025136
H	2.036102	4.569386	-0.581320
H	0.514787	5.626818	1.073407
H	0.525528	6.364566	-0.530814
H	-0.845700	5.383775	-0.030688
