# Supplementary material for: HiREX: High-Throughput Reactivity Exploration for Extended Databases of Transition-Metal Catalysts
Source: J Chem Inf Model. 2023 Sep 22;63(19):6081–94. doi: 10.1021/acs.jcim.3c00660 (PMC10565810; doi:10.1021/acs.jcim.3c00660)
Supplement: Supplementary file 2 — ci3c00660_si_002.zip [file ci3c00660_si_002.zip › SI_structures/Reference_structures/Br-PNP-pincer-CF3-ph-1.xyz]

64
-6736.18524002
Mn	0.042178	-0.488226	0.444994
O	0.595871	0.149677	3.253248
N	0.024530	1.751928	-0.175880
C	0.349000	-0.104891	2.144446
C	0.067700	-2.241269	0.753985
O	0.116955	-3.380111	0.963343
C	-1.251991	2.566713	-0.259058
C	-2.473037	1.802272	-0.808550
H	0.212800	1.522716	-1.154246
C	2.549299	2.135015	-0.218652
C	1.178004	2.619044	0.298494
C	-3.215364	0.920499	0.194047
C	3.187517	0.945871	0.501423
Br	-0.340331	-0.791470	-2.029532
P	2.256438	-0.579385	0.144214
P	-2.202315	-0.536204	0.642052
H	-3.422960	1.472171	1.114568
H	-4.173054	0.587315	-0.211812
H	-3.174569	2.570823	-1.147015
H	-2.181840	1.222703	-1.687799
H	-1.059258	3.327468	-1.016537
H	1.172596	2.567032	1.389003
H	2.489507	1.946287	-1.295504
H	3.238315	2.974364	-0.100987
H	4.233378	0.831298	0.207048
H	3.158214	1.088130	1.587040
C	-2.865907	-0.938389	2.367801
F	-2.294035	-0.119134	3.274719
F	-4.197855	-0.785999	2.491036
F	-2.557563	-2.207961	2.706515
C	-3.118224	-1.911561	-0.311807
F	-2.372933	-3.015989	-0.464532
F	-4.255777	-2.286846	0.317551
F	-3.473092	-1.467586	-1.530692
C	3.044965	-1.123700	-1.493468
F	4.384834	-1.278616	-1.361575
F	2.550522	-2.289879	-1.928579
F	2.849432	-0.188280	-2.442141
C	3.167939	-1.838088	1.238467
F	2.604031	-1.889843	2.461538
F	3.103491	-3.072634	0.703483
F	4.468086	-1.531334	1.412437
C	-1.610697	3.325687	1.003540
C	-1.392634	2.844719	2.296390
C	-1.777175	3.592886	3.411498
C	-2.397407	4.830493	3.247624
C	-2.632391	5.315148	1.958208
C	-2.239988	4.568782	0.850323
H	-0.914688	1.890334	2.447634
H	-1.590102	3.200855	4.406778
H	-2.694452	5.413554	4.114030
H	-3.109086	6.280457	1.816455
H	-2.398095	4.963763	-0.149535
C	1.070968	4.084581	-0.103579
C	1.035995	4.461410	-1.452729
C	0.985033	5.807271	-1.812410
C	0.986898	6.796077	-0.825130
C	1.039580	6.429129	0.519938
C	1.078153	5.080471	0.875860
H	1.032179	3.696527	-2.225033
H	0.945851	6.084120	-2.861697
H	0.947270	7.844651	-1.104333
H	1.038478	7.190653	1.293955
H	1.091013	4.795601	1.923624
