# Supplementary material for: HiREX: High-Throughput Reactivity Exploration for Extended Databases of Transition-Metal Catalysts
Source: J Chem Inf Model. 2023 Sep 22;63(19):6081–94. doi: 10.1021/acs.jcim.3c00660 (PMC10565810; doi:10.1021/acs.jcim.3c00660)
Supplement: Supplementary file 2 — ci3c00660_si_002.zip [file ci3c00660_si_002.zip › SI_structures/Reference_structures/Br-PNP-pincer-CF3-tBut-1.xyz]

68
-6588.55446660
Mn	0.044058	-0.692640	0.094642
O	0.118665	-1.755194	2.816867
N	-0.212847	1.611727	0.204575
C	0.056029	-1.234566	1.776650
C	0.113249	-2.400162	-0.402019
O	0.135157	-3.516315	-0.712269
C	-1.089615	2.229877	1.294617
C	-2.580389	1.914240	1.080803
H	-0.816362	1.554289	-0.613588
C	2.161475	2.102973	-0.739984
C	0.822360	2.655720	-0.234394
C	-3.092594	0.472885	1.173958
C	2.961782	1.204311	0.203102
Br	0.110557	-0.232010	-2.385348
P	2.285811	-0.490565	0.147221
P	-2.203896	-0.696655	0.086635
H	-2.990753	0.056731	2.174782
H	-4.155354	0.452424	0.920716
H	-3.135070	2.495101	1.823757
H	-2.882230	2.316037	0.110515
H	-1.043074	3.296248	1.089673
H	1.039556	3.203515	0.679228
H	2.024614	1.583072	-1.685003
H	2.787282	2.974913	-0.948552
H	4.012893	1.172781	-0.099219
H	2.925982	1.543621	1.240794
C	-3.004275	-2.322417	0.634835
F	-2.428420	-2.758673	1.772946
F	-4.324742	-2.210711	0.876158
F	-2.838370	-3.271800	-0.305113
C	-3.190399	-0.472488	-1.515287
F	-2.855895	-1.364144	-2.455123
F	-4.523898	-0.588352	-1.313733
F	-2.975294	0.773719	-1.991298
C	3.280672	-1.249521	-1.289330
F	4.555655	-1.541671	-0.956663
F	2.717288	-2.389821	-1.717824
F	3.335710	-0.380288	-2.316118
C	3.212748	-1.291858	1.590662
F	2.774976	-0.745221	2.746848
F	2.976811	-2.616863	1.628380
F	4.544260	-1.108819	1.565573
C	-0.628111	2.154301	2.809582
C	0.873638	1.885388	2.986847
H	1.494411	2.655500	2.525150
H	1.117060	1.877649	4.054758
H	1.160028	0.918687	2.583327
C	-1.399486	1.145036	3.680909
H	-2.458383	1.405501	3.761552
H	-1.314853	0.121674	3.323739
H	-0.987756	1.171411	4.695655
C	-0.922873	3.549390	3.400432
H	-0.307485	4.317232	2.919225
H	-1.974694	3.831123	3.273208
H	-0.702216	3.564769	4.472736
C	0.303405	3.740289	-1.293194
C	0.728214	3.410313	-2.744121
H	0.385798	2.413995	-3.037789
H	0.281596	4.141202	-3.424984
H	1.809425	3.455104	-2.893898
C	0.940012	5.081490	-0.878082
H	2.027614	5.001921	-0.776751
H	0.734562	5.853142	-1.627860
H	0.538077	5.427540	0.080838
C	-1.225619	3.942941	-1.351728
H	-1.747322	3.055360	-1.722749
H	-1.668993	4.244750	-0.400974
H	-1.438757	4.744305	-2.065667
