# Supplementary material for: HiREX: High-Throughput Reactivity Exploration for Extended Databases of Transition-Metal Catalysts
Source: J Chem Inf Model. 2023 Sep 22;63(19):6081–94. doi: 10.1021/acs.jcim.3c00660 (PMC10565810; doi:10.1021/acs.jcim.3c00660)
Supplement: Supplementary file 2 — ci3c00660_si_002.zip [file ci3c00660_si_002.zip › SI_structures/Reference_structures/Br-PNP-pincer-cy-1.xyz]

96
-5864.80627921
Mn	0.060096	-0.225490	0.559532
O	-0.207107	2.274899	2.043395
N	0.146249	-1.460223	2.467658
C	-0.102555	1.288829	1.414663
C	0.042527	0.407325	-1.082128
O	0.036158	0.727091	-2.206599
C	1.236438	-1.240734	3.454023
C	2.654222	-1.369375	2.908614
H	0.362799	-2.338859	1.990419
C	-2.302797	-2.208823	2.493139
C	-1.080411	-1.725118	3.267132
C	3.147738	-0.096933	2.226719
C	-3.111694	-1.064098	1.886685
Br	0.371498	-2.597367	-0.429526
P	-2.304637	-0.358283	0.387060
P	2.372706	0.155355	0.571628
H	2.876235	0.766745	2.843437
H	4.236698	-0.093377	2.143180
H	3.306682	-1.590368	3.760844
H	2.723637	-2.234826	2.237672
H	1.093699	-0.249439	3.898472
H	1.115471	-1.972061	4.264416
H	-0.829792	-2.483364	4.021501
H	-1.325608	-0.806760	3.812383
H	-2.002691	-2.934846	1.728649
H	-2.936964	-2.750044	3.204935
H	-4.132895	-1.376741	1.656815
H	-3.187747	-0.254493	2.620703
C	2.877674	1.947685	0.309780
C	2.084223	2.735247	-0.745927
C	3.966678	4.436944	-0.904282
C	2.461166	4.222984	-0.721706
C	4.389959	2.155218	0.109161
C	4.758650	3.644754	0.140519
H	4.260000	4.101711	-1.908949
H	2.150296	4.650666	0.241655
H	1.012740	2.637761	-0.561567
H	2.613604	2.385338	1.283104
H	4.960255	1.618897	0.873220
H	5.836476	3.762305	-0.023606
H	4.684998	1.737912	-0.859661
H	4.544991	4.047806	1.140326
H	4.212092	5.503819	-0.842763
H	1.900410	4.756666	-1.498242
H	2.271982	2.325005	-1.743605
C	3.361747	-0.958722	-0.552517
C	3.098039	-0.634982	-2.042951
C	4.586431	-2.655838	-2.373109
C	4.129373	-1.320458	-2.965496
C	4.866514	-1.153977	-0.308280
C	5.339351	-2.430748	-1.041896
H	3.702575	-3.282690	-2.201401
H	5.004622	-0.671395	-3.098215
H	3.123653	0.443578	-2.219262
H	2.877055	-1.920066	-0.350143
H	5.420425	-0.288083	-0.679611
H	5.197721	-3.301155	-0.390440
H	5.103838	-1.242665	0.753743
H	6.416848	-2.352663	-1.229617
H	5.221242	-3.201805	-3.079399
H	3.695712	-1.460470	-3.961590
H	2.090931	-0.975605	-2.294389
C	-2.878162	-1.476304	-1.019366
C	-4.057904	-2.427824	-0.761401
C	-5.531369	-1.218463	-2.407748
C	-5.430991	-1.793521	-0.989636
C	-3.014404	-0.802494	-2.399577
C	-4.402297	-0.220805	-2.690643
H	-5.472456	-2.046010	-3.128792
H	-5.602098	-0.996157	-0.254035
H	-3.992311	-2.883501	0.230181
H	-1.990580	-2.109348	-1.077565
H	-2.245622	-0.040353	-2.537920
H	-4.441296	0.100877	-3.738504
H	-2.805435	-1.580575	-3.147422
H	-4.563395	0.679608	-2.088529
H	-6.505298	-0.738154	-2.560051
H	-6.215695	-2.542450	-0.830107
H	-3.941947	-3.257026	-1.474678
C	-3.081862	1.351079	0.418677
C	-4.607145	1.424248	0.599013
C	-4.597141	3.824365	-0.219531
C	-5.059056	2.865207	0.881945
C	-2.610162	2.313252	-0.684218
C	-3.078671	3.747792	-0.406349
H	-5.091979	3.553929	-1.162999
H	-4.641711	3.191827	1.844743
H	-4.931443	0.773445	1.416627
H	-2.642371	1.716107	1.357383
H	-1.522758	2.300682	-0.757711
H	-2.758941	4.404291	-1.224331
H	-2.996400	1.987935	-1.656747
H	-2.582729	4.112981	0.503496
H	-4.902818	4.851171	0.013991
H	-6.150441	2.894866	0.984266
H	-5.110932	1.069797	-0.307337
