# Supplementary material for: HiREX: High-Throughput Reactivity Exploration for Extended Databases of Transition-Metal Catalysts
Source: J Chem Inf Model. 2023 Sep 22;63(19):6081–94. doi: 10.1021/acs.jcim.3c00660 (PMC10565810; doi:10.1021/acs.jcim.3c00660)
Supplement: Supplementary file 2 — ci3c00660_si_002.zip [file ci3c00660_si_002.zip › SI_structures/Reference_structures/Br-PNP-pincer-cy-CF3-1.xyz]

102
-6538.88754594
Mn	-0.076290	-0.810976	0.386697
O	-0.123222	-0.729544	3.304881
N	-0.116311	1.561220	-0.372422
C	-0.082451	-0.699385	2.134005
C	-0.088304	-2.560485	0.413339
O	-0.069339	-3.727015	0.344535
C	-1.012120	2.548608	0.281314
C	-2.496643	2.172631	0.192179
H	-0.654727	1.088260	-1.100764
C	2.268762	1.443904	-1.273479
C	0.998575	2.266631	-1.072685
C	-2.998692	1.008814	1.045980
C	2.852700	0.919435	0.044497
Br	-0.160149	-1.057437	-2.158778
P	2.265821	-0.791235	0.391279
P	-2.412560	-0.679512	0.558450
H	-2.707662	1.147498	2.088409
H	-4.090914	1.018409	1.027767
H	-3.064955	3.067283	0.462252
H	-2.702935	1.989384	-0.868485
H	-0.927121	3.508218	-0.233120
H	1.258152	3.136486	-0.469923
H	2.053567	0.628114	-1.965291
H	2.994847	2.098153	-1.764062
H	3.943919	0.943351	0.009347
H	2.544387	1.546662	0.886703
C	-3.169509	-1.613787	2.004497
C	-2.569862	-2.997409	2.305490
C	-4.676148	-3.639587	3.579798
C	-3.146296	-3.576624	3.605048
C	-4.707084	-1.691940	1.964216
C	-5.271055	-2.262219	3.272584
H	-4.996524	-4.350737	2.805384
H	-2.824759	-2.945482	4.445526
H	-1.487311	-2.927007	2.403742
H	-2.892106	-0.966121	2.847689
H	-5.143868	-0.707614	1.773649
H	-6.364241	-2.320585	3.208858
H	-5.012397	-2.340669	1.135412
H	-5.037896	-1.573067	4.096208
H	-5.059366	-4.018319	4.534727
H	-2.723458	-4.572841	3.780574
H	-2.769985	-3.685492	1.477092
C	-3.350877	-1.055320	-1.004613
C	-3.307431	-2.570439	-1.318695
C	-4.495328	-1.786645	-3.414372
C	-4.311479	-2.945288	-2.430615
C	-4.769104	-0.501646	-1.204596
C	-5.126428	-0.564064	-2.708787
H	-3.514419	-1.516681	-3.824563
H	-5.285028	-3.193759	-1.988330
H	-3.527113	-3.161510	-0.425530
H	-2.711194	-0.566302	-1.748342
H	-5.486589	-1.089190	-0.625764
H	-4.788984	0.354864	-3.202823
H	-4.859095	0.530729	-0.856460
H	-6.217522	-0.592460	-2.813366
H	-5.113505	-2.091564	-4.265822
H	-3.968361	-3.847415	-2.948882
H	-2.289553	-2.819305	-1.628999
C	3.051004	-1.819166	-0.978595
C	4.292364	-1.273006	-1.714193
C	5.754120	-3.150737	-0.886535
C	5.632648	-1.634657	-1.072690
C	3.222544	-3.320362	-0.655200
C	4.585313	-3.697235	-0.060305
H	5.760124	-3.631987	-1.874818
H	5.732648	-1.134022	-0.103104
H	4.222783	-0.194405	-1.869449
H	2.225481	-1.759811	-1.693017
H	2.414439	-3.670232	-0.009148
H	4.651799	-4.789263	0.016285
H	3.105766	-3.862448	-1.603645
H	4.670237	-3.312264	0.959511
H	6.706634	-3.404472	-0.406162
H	6.449965	-1.262451	-1.702150
H	4.268099	-1.718124	-2.719410
C	2.960368	-1.082000	2.101614
C	4.447255	-0.775107	2.340954
C	4.376177	-2.145072	4.477014
C	4.767989	-0.805545	3.843205
C	2.579789	-2.444028	2.713548
C	2.902283	-2.472937	4.212689
H	5.004020	-2.941051	4.052332
H	4.219834	0.005414	4.342709
H	4.713882	0.203042	1.929464
H	2.394031	-0.318800	2.654143
H	1.520691	-2.657302	2.560845
H	2.649785	-3.456279	4.626903
H	3.134533	-3.243038	2.213968
H	2.265814	-1.739886	4.725886
H	4.576263	-2.128042	5.554951
H	5.835395	-0.607162	3.997439
H	5.068697	-1.516165	1.830152
C	-0.547268	2.892087	1.692344
F	-0.615173	1.888358	2.587042
F	0.744915	3.316215	1.705079
F	-1.298450	3.906172	2.180392
C	0.562138	2.833463	-2.431615
F	0.437986	1.885430	-3.380303
F	-0.630556	3.483073	-2.387622
F	1.476172	3.727724	-2.875464
