# Supplementary material for: HiREX: High-Throughput Reactivity Exploration for Extended Databases of Transition-Metal Catalysts
Source: J Chem Inf Model. 2023 Sep 22;63(19):6081–94. doi: 10.1021/acs.jcim.3c00660 (PMC10565810; doi:10.1021/acs.jcim.3c00660)
Supplement: Supplementary file 2 — ci3c00660_si_002.zip [file ci3c00660_si_002.zip › SI_structures/Reference_structures/Br-PNP-pincer-cy-cy-1.xyz]

128
-6334.25109039
Mn	-0.145663	-0.443685	0.383937
O	-0.371389	-0.669468	3.284823
N	-0.077576	1.881939	0.067540
C	-0.270705	-0.529847	2.122886
C	-0.173204	-2.188956	0.244012
O	-0.142382	-3.351835	0.115647
C	-1.132617	2.684089	0.780774
C	-2.483517	2.499919	0.063594
H	-0.465812	1.652861	-0.845438
C	2.351926	1.942501	-0.650084
C	1.110703	2.752528	-0.262327
C	-3.313700	1.291751	0.494242
C	2.937820	1.111886	0.493007
Br	-0.042649	-0.362250	-2.191444
P	2.186932	-0.562982	0.565449
P	-2.524403	-0.380996	0.284776
H	-3.565883	1.381844	1.553004
H	-4.263879	1.310260	-0.043210
H	-3.091383	3.396075	0.228171
H	-2.302988	2.460448	-1.017646
H	-0.868989	3.729955	0.664633
H	1.355003	3.290388	0.655751
H	2.120861	1.308204	-1.509919
H	3.109479	2.659674	-0.982683
H	4.021990	1.024072	0.390990
H	2.752945	1.599608	1.455410
C	-3.330954	-1.231752	1.752113
C	-2.856285	-2.662268	2.057028
C	-4.910913	-3.040156	3.506757
C	-3.383857	-3.131358	3.420501
C	-4.869687	-1.182963	1.786660
C	-5.398886	-1.630461	3.156542
H	-5.354643	-3.757367	2.801851
H	-2.937278	-2.504964	4.204962
H	-1.768905	-2.722235	2.055585
H	-2.964833	-0.597683	2.572572
H	-5.242302	-0.181273	1.555225
H	-6.494933	-1.592560	3.162347
H	-5.267290	-1.855543	1.019360
H	-5.053437	-0.923323	3.923732
H	-5.255342	-3.327615	4.507334
H	-3.051091	-4.158662	3.610937
H	-3.214831	-3.344373	1.277258
C	-3.275858	-0.993604	-1.311484
C	-2.843644	-2.442235	-1.642284
C	-4.128403	-1.950520	-3.770465
C	-3.682195	-3.041944	-2.793583
C	-4.787899	-0.854575	-1.549740
C	-5.069636	-0.946165	-3.066008
H	-3.238332	-1.430069	-4.144877
H	-4.571500	-3.545638	-2.393071
H	-2.932672	-3.081811	-0.760492
H	-2.768281	-0.333558	-2.026616
H	-5.312575	-1.661702	-1.030278
H	-4.954748	0.045534	-3.519824
H	-5.198556	0.079877	-1.160522
H	-6.115282	-1.240690	-3.215997
H	-4.623462	-2.385727	-4.645536
H	-3.098348	-3.812412	-3.309313
H	-1.790322	-2.423664	-1.922848
C	2.988079	-1.486897	-0.874689
C	4.250298	-0.881835	-1.518697
C	5.696224	-2.802719	-0.776422
C	5.557642	-1.276868	-0.830932
C	3.155080	-3.012002	-0.696802
C	4.491146	-3.446053	-0.080620
H	5.772597	-3.187591	-1.803252
H	5.585202	-0.865788	0.185106
H	4.169180	0.203521	-1.609832
H	2.184263	-1.350907	-1.602189
H	2.320384	-3.429570	-0.130392
H	4.567914	-4.539266	-0.127043
H	3.086633	-3.451195	-1.701917
H	4.517740	-3.183622	0.980165
H	6.622813	-3.087735	-0.263736
H	6.406385	-0.838608	-1.369862
H	4.280092	-1.263201	-2.549905
C	2.741424	-1.108988	2.267959
C	4.215648	-0.887096	2.645565
C	3.956193	-2.517377	4.574960
C	4.429517	-1.123415	4.148498
C	2.274182	-2.517217	2.677887
C	2.493960	-2.748830	4.178135
H	4.586230	-3.275691	4.088884
H	3.870407	-0.363956	4.712940
H	4.532578	0.127594	2.387667
H	2.161569	-0.398284	2.873362
H	1.220430	-2.660413	2.434632
H	2.181564	-3.765242	4.445980
H	2.830486	-3.272303	2.115008
H	1.849376	-2.060564	4.741069
H	4.084247	-2.648062	5.656139
H	5.488557	-0.985717	4.397824
H	4.856964	-1.571159	2.082708
C	-1.205800	2.426477	2.299882
C	0.152583	2.547376	3.016743
C	-0.409643	4.871809	3.872900
C	0.641964	3.992753	3.187014
C	-2.228161	3.356786	2.992107
C	-1.745055	4.806942	3.123827
H	-0.560340	4.520459	4.903464
H	0.878115	4.431316	2.209729
H	0.899846	1.946148	2.493675
H	-1.554859	1.404523	2.447318
H	-3.194316	3.328527	2.479147
H	-2.504304	5.402648	3.644353
H	-2.405942	2.959634	4.000493
H	-1.627220	5.257026	2.128771
H	-0.055736	5.907463	3.940495
H	1.577205	3.997271	3.759885
H	0.044826	2.097778	4.011731
C	0.874667	3.829123	-1.372394
C	0.522125	3.228316	-2.757121
C	0.461727	5.646221	-3.495247
C	-0.139302	4.253147	-3.698506
C	-0.066668	5.007798	-1.063830
C	0.174759	6.159561	-2.064081
H	1.544857	5.586911	-3.662022
H	-1.219120	4.297361	-3.505477
H	-0.131615	2.358026	-2.651560
H	1.866043	4.292993	-1.466133
H	-1.112597	4.691757	-1.129465
H	1.014734	6.773866	-1.718580
H	0.090681	5.378191	-0.044690
H	-0.705816	6.812392	-2.068850
H	0.074649	6.353151	-4.237262
H	-0.027786	3.926306	-4.738310
H	1.437554	2.845281	-3.221218
