# Supplementary material for: HiREX: High-Throughput Reactivity Exploration for Extended Databases of Transition-Metal Catalysts
Source: J Chem Inf Model. 2023 Sep 22;63(19):6081–94. doi: 10.1021/acs.jcim.3c00660 (PMC10565810; doi:10.1021/acs.jcim.3c00660)
Supplement: Supplementary file 2 — ci3c00660_si_002.zip [file ci3c00660_si_002.zip › SI_structures/Reference_structures/Br-PNP-pincer-cy-iPr-1.xyz]

114
-6100.72920731
Mn	-0.103405	-0.690606	0.395439
O	-0.209457	-0.651604	3.313271
N	-0.124050	1.766621	-0.283913
C	-0.149151	-0.618598	2.141578
C	-0.099835	-2.439343	0.360922
O	-0.077795	-3.603533	0.253273
C	-1.207704	2.704447	0.145878
C	-2.605018	2.096444	-0.030866
H	-0.462302	1.317162	-1.134512
C	2.324870	1.714679	-0.927943
C	1.071307	2.565908	-0.717163
C	-3.064440	1.014139	0.944492
C	2.856052	1.024397	0.333313
Br	-0.115709	-0.834477	-2.173081
P	2.237569	-0.695337	0.483377
P	-2.427755	-0.660376	0.522843
H	-2.732140	1.234685	1.959958
H	-4.156967	0.987046	0.976035
H	-3.314630	2.927232	0.017508
H	-2.671288	1.720302	-1.059920
H	-1.222475	3.528825	-0.571845
H	1.298271	3.242469	0.111035
H	2.140245	0.994675	-1.731628
H	3.100558	2.393906	-1.294769
H	3.948989	1.027882	0.337558
H	2.535459	1.564929	1.230648
C	-3.169489	-1.602371	1.969855
C	-2.542150	-2.968539	2.294150
C	-4.633014	-3.633501	3.580112
C	-3.104792	-3.534034	3.605639
C	-4.703558	-1.724723	1.919455
C	-5.261582	-2.279428	3.237143
H	-4.934257	-4.371323	2.823150
H	-2.798658	-2.878309	4.432929
H	-1.460277	-2.880060	2.384069
H	-2.917520	-0.937053	2.807723
H	-5.166940	-0.758700	1.700118
H	-6.352510	-2.368558	3.169162
H	-4.981822	-2.402775	1.104409
H	-5.051900	-1.565335	4.045786
H	-5.009259	-3.997841	4.543451
H	-2.659850	-4.516661	3.802407
H	-2.736480	-3.674733	1.479514
C	-3.323661	-1.102986	-1.046564
C	-3.197306	-2.613378	-1.353836
C	-4.386416	-1.889991	-3.472755
C	-4.157138	-3.039377	-2.487113
C	-4.767647	-0.629088	-1.267115
C	-5.094056	-0.703689	-2.777140
H	-3.414806	-1.566947	-3.866262
H	-5.123919	-3.342484	-2.064538
H	-3.408284	-3.212021	-0.463371
H	-2.701064	-0.584128	-1.784104
H	-5.459512	-1.261808	-0.704681
H	-4.794483	0.233072	-3.262068
H	-4.922599	0.393221	-0.912597
H	-6.180048	-0.788148	-2.903330
H	-4.972736	-2.226682	-4.334785
H	-3.755416	-3.919739	-3.000793
H	-2.162287	-2.815091	-1.640569
C	3.068314	-1.595724	-0.947830
C	4.348584	-1.002580	-1.570921
C	5.742483	-2.983945	-0.874351
C	5.654085	-1.454407	-0.914750
C	3.201058	-3.125392	-0.776025
C	4.527949	-3.589027	-0.162119
H	5.787632	-3.365074	-1.904491
H	5.721351	-1.052899	0.102238
H	4.300834	0.087474	-1.616573
H	2.275526	-1.447135	-1.685755
H	2.358680	-3.524740	-0.207287
H	4.574974	-4.684254	-0.197693
H	3.121440	-3.564125	-1.780376
H	4.568731	-3.314932	0.895602
H	6.667772	-3.302834	-0.379630
H	6.504125	-1.040413	-1.470679
H	4.361369	-1.342335	-2.616895
C	2.868082	-1.155462	2.184626
C	4.355051	-0.914772	2.491281
C	4.188686	-2.456898	4.498685
C	4.631099	-1.079173	3.993554
C	2.430291	-2.549042	2.672139
C	2.714633	-2.717636	4.170017
H	4.807019	-3.230219	4.021376
H	4.088326	-0.299337	4.545893
H	4.662125	0.084818	2.169497
H	2.308543	-0.422809	2.782900
H	1.368175	-2.708996	2.482449
H	2.423798	-3.724997	4.490995
H	2.966667	-3.323135	2.115204
H	2.085675	-2.012912	4.730413
H	4.359701	-2.539399	5.578645
H	5.698104	-0.922948	4.192854
H	4.970949	-1.630108	1.939378
C	-0.906035	3.405393	1.499123
C	-2.103691	4.238390	1.972725
H	-2.474034	4.900570	1.181979
H	-2.936178	3.607078	2.300646
H	-1.813985	4.866802	2.821473
C	-0.370781	2.514818	2.620908
H	-0.108482	4.126046	1.278672
H	0.502222	1.947197	2.295365
H	-0.070125	3.136012	3.472484
H	-1.110160	1.800122	2.985094
C	0.848536	3.444497	-2.008107
C	-0.192314	2.891655	-2.990841
H	-0.030082	1.829666	-3.197215
H	-1.218431	3.005540	-2.625286
H	-0.128420	3.434600	-3.939834
C	0.616881	4.933472	-1.708560
H	1.805465	3.403553	-2.541012
H	1.382819	5.321375	-1.027772
H	0.669629	5.519770	-2.633212
H	-0.359928	5.130848	-1.256036
