# Supplementary material for: HiREX: High-Throughput Reactivity Exploration for Extended Databases of Transition-Metal Catalysts
Source: J Chem Inf Model. 2023 Sep 22;63(19):6081–94. doi: 10.1021/acs.jcim.3c00660 (PMC10565810; doi:10.1021/acs.jcim.3c00660)
Supplement: Supplementary file 2 — ci3c00660_si_002.zip [file ci3c00660_si_002.zip › SI_structures/Reference_structures/Br-PNP-pincer-cy-ph-1.xyz]

116
-6326.99172150
Mn	-0.142927	-0.596632	0.406914
O	-0.391823	-0.631871	3.315712
N	-0.171088	1.714624	-0.140786
C	-0.265082	-0.569740	2.151259
C	-0.110989	-2.348092	0.329306
O	-0.057229	-3.507937	0.191753
C	-1.180589	2.646857	0.440901
C	-2.621655	2.201452	0.144055
H	-0.570391	1.384798	-1.019188
C	2.268466	1.772737	-0.937328
C	1.010029	2.557431	-0.562239
C	-3.139926	1.041459	0.987331
C	2.917867	1.057815	0.249182
Br	-0.084891	-0.694956	-2.184825
P	2.200266	-0.614495	0.524187
P	-2.480097	-0.598151	0.466232
H	-2.842189	1.182696	2.030985
H	-4.232552	1.022547	0.971776
H	-3.268456	3.069360	0.302020
H	-2.689161	1.973112	-0.927022
H	-1.081143	3.599772	-0.093725
H	1.261520	3.175244	0.303842
H	2.036540	1.073226	-1.745247
H	2.975157	2.503594	-1.343956
H	3.997550	0.976967	0.105585
H	2.769797	1.639139	1.165394
C	-3.265764	-1.630966	1.826499
C	-2.625839	-3.000948	2.103892
C	-4.763088	-3.776762	3.243685
C	-3.240298	-3.653112	3.350372
C	-4.793948	-1.771319	1.699868
C	-5.400311	-2.414260	2.954569
H	-5.013237	-4.470747	2.428828
H	-2.988025	-3.042271	4.228650
H	-1.552485	-2.893807	2.256254
H	-3.063233	-1.009893	2.709975
H	-5.261803	-0.799156	1.520795
H	-6.485252	-2.515691	2.830807
H	-5.026514	-2.400092	0.832769
H	-5.240269	-1.748013	3.813741
H	-5.177768	-4.206622	4.163238
H	-2.785519	-4.637791	3.511126
H	-2.759994	-3.662515	1.241047
C	-3.322296	-0.939867	-1.157097
C	-3.189272	-2.430746	-1.547997
C	-4.308676	-1.584889	-3.657727
C	-4.117907	-2.787729	-2.729398
C	-4.754723	-0.442970	-1.399385
C	-5.031004	-0.432463	-2.921310
H	-3.322708	-1.248895	-4.001643
H	-5.099046	-3.104688	-2.352429
H	-3.423165	-3.080563	-0.700182
H	-2.672555	-0.381994	-1.841011
H	-5.469965	-1.098178	-0.895178
H	-4.709439	0.526890	-3.344022
H	-4.912601	0.560408	-0.995361
H	-6.112745	-0.500659	-3.087369
H	-4.869084	-1.869572	-4.555017
H	-3.706981	-3.642741	-3.277498
H	-2.146716	-2.614988	-1.819033
C	2.993138	-1.678589	-0.822375
C	4.212174	-1.107870	-1.571781
C	5.759287	-2.858657	-0.640474
C	5.548736	-1.358026	-0.872384
C	3.231770	-3.162917	-0.467712
C	4.599427	-3.464119	0.158209
H	5.832355	-3.360314	-1.615748
H	5.573510	-0.828418	0.087566
H	4.080050	-0.047390	-1.797426
H	2.165797	-1.660435	-1.535731
H	2.430105	-3.544606	0.167261
H	4.723434	-4.550883	0.239696
H	3.159422	-3.721667	-1.411172
H	4.637494	-3.075835	1.179260
H	6.708131	-3.039476	-0.121282
H	6.366413	-0.949200	-1.478114
H	4.237742	-1.615799	-2.546821
C	2.797123	-0.953267	2.265528
C	4.263334	-0.634452	2.602048
C	4.071038	-2.047634	4.704292
C	4.490149	-0.693696	4.120572
C	2.390142	-2.326987	2.828891
C	2.618532	-2.380291	4.344608
H	4.729752	-2.830982	4.303558
H	3.903945	0.103196	4.599963
H	4.540191	0.356481	2.230870
H	2.192551	-0.205430	2.799059
H	1.343926	-2.542545	2.604485
H	2.348218	-3.372100	4.726055
H	2.981680	-3.113682	2.352217
H	1.946437	-1.660193	4.830103
H	4.205354	-2.049853	5.792530
H	5.543611	-0.489187	4.346216
H	4.928316	-1.352102	2.112864
C	-0.922823	2.967929	1.904875
C	0.150875	2.431674	2.620771
C	0.374224	2.780890	3.954060
C	-0.476041	3.677627	4.597715
C	-1.548069	4.229596	3.891106
C	-1.763539	3.882313	2.559052
H	0.812618	1.729340	2.136476
H	1.213129	2.342895	4.487267
H	-0.306699	3.947898	5.635674
H	-2.215596	4.935159	4.377242
H	-2.594425	4.329516	2.021409
C	0.633159	3.492304	-1.705573
C	0.144178	2.984428	-2.917697
C	-0.178978	3.845607	-3.965741
C	-0.013992	5.225353	-3.821142
C	0.477624	5.738707	-2.620363
C	0.797808	4.875313	-1.570703
H	0.019278	1.911226	-3.037291
H	-0.557946	3.437449	-4.898280
H	-0.267895	5.894308	-4.638047
H	0.606667	6.810062	-2.496936
H	1.174487	5.276783	-0.633481
