# Supplementary material for: HiREX: High-Throughput Reactivity Exploration for Extended Databases of Transition-Metal Catalysts
Source: J Chem Inf Model. 2023 Sep 22;63(19):6081–94. doi: 10.1021/acs.jcim.3c00660 (PMC10565810; doi:10.1021/acs.jcim.3c00660)
Supplement: Supplementary file 2 — ci3c00660_si_002.zip [file ci3c00660_si_002.zip › SI_structures/Reference_structures/Br-PNP-pincer-cy-tBut-1.xyz]

120
-6179.36338308
Mn	-0.095388	-0.719298	0.472087
O	-0.342301	-1.000842	3.363818
N	-0.147997	1.730891	-0.130578
C	-0.213484	-0.814390	2.211325
C	-0.054185	-2.462370	0.344695
O	0.006429	-3.620556	0.193277
C	-1.045029	2.721278	0.561252
C	-2.508128	2.255028	0.446909
H	-0.719821	1.299530	-0.851758
C	2.257029	1.689757	-0.958400
C	0.935712	2.454348	-0.891639
C	-2.967551	1.030967	1.240195
C	2.763734	1.145429	0.383795
Br	-0.047939	-0.823344	-2.089925
P	2.237436	-0.602898	0.609925
P	-2.426383	-0.600214	0.559100
H	-2.610329	1.069206	2.270438
H	-4.059857	1.036042	1.295055
H	-3.146155	3.098002	0.720753
H	-2.705583	2.080978	-0.616216
H	-1.026610	3.639143	-0.038230
H	1.142067	3.330461	-0.285935
H	2.171541	0.878198	-1.679304
H	3.002627	2.383503	-1.360628
H	3.853363	1.212627	0.435646
H	2.369127	1.720659	1.225343
C	-3.267936	-1.692397	1.835926
C	-2.706820	-3.117126	1.973854
C	-4.879327	-3.873375	3.061526
C	-3.351008	-3.852474	3.157480
C	-4.803283	-1.729214	1.720262
C	-5.434454	-2.453138	2.917244
H	-5.178979	-4.466895	2.186260
H	-3.054866	-3.348332	4.088273
H	-1.628762	-3.085990	2.125211
H	-3.019425	-1.167222	2.768623
H	-5.214598	-0.718826	1.641467
H	-6.524839	-2.476219	2.802487
H	-5.083271	-2.257594	0.802027
H	-5.224137	-1.885177	3.834282
H	-5.311318	-4.366416	3.940506
H	-2.955728	-4.873616	3.213931
H	-2.882073	-3.682008	1.051375
C	-3.313714	-0.736920	-1.069766
C	-3.309296	-2.193500	-1.589703
C	-4.350780	-1.058613	-3.604967
C	-4.255002	-2.358839	-2.801017
C	-4.705253	-0.111199	-1.244092
C	-4.984105	0.067700	-2.754877
H	-3.341611	-0.766571	-3.920382
H	-5.259466	-2.637339	-2.456634
H	-3.612177	-2.889821	-0.802905
H	-2.629245	-0.176989	-1.717805
H	-5.464236	-0.759738	-0.798320
H	-4.591671	1.036863	-3.085737
H	-4.788327	0.855692	-0.741503
H	-6.068132	0.096798	-2.917391
H	-4.929681	-1.209858	-4.522659
H	-3.906019	-3.182777	-3.433092
H	-2.284044	-2.446396	-1.870915
C	3.142114	-1.517792	-0.768354
C	4.402002	-0.886351	-1.398317
C	5.884320	-2.766447	-0.614209
C	5.719463	-1.246559	-0.710543
C	3.351474	-3.029481	-0.526143
C	4.695080	-3.396660	0.117122
H	5.954213	-3.183499	-1.628908
H	5.751326	-0.807445	0.293098
H	4.304131	0.197091	-1.486217
H	2.355749	-1.443136	-1.524760
H	2.524725	-3.445407	0.053907
H	4.795162	-4.488669	0.137777
H	3.303608	-3.517185	-1.509579
H	4.716747	-3.065901	1.159136
H	6.820169	-3.021502	-0.102643
H	6.554350	-0.807514	-1.270160
H	4.446098	-1.264122	-2.430277
C	2.850912	-0.971440	2.336832
C	4.302075	-0.604089	2.684043
C	4.182035	-2.103447	4.729739
C	4.536111	-0.709573	4.198926
C	2.518197	-2.389282	2.839745
C	2.748212	-2.493657	4.352489
H	4.879019	-2.838075	4.302286
H	3.915692	0.040411	4.709299
H	4.538743	0.409493	2.346570
H	2.212207	-0.277909	2.902834
H	1.487556	-2.656880	2.602760
H	2.528756	-3.512973	4.691986
H	3.154390	-3.119943	2.333239
H	2.039960	-1.829607	4.865488
H	4.314621	-2.140411	5.817615
H	5.580012	-0.466230	4.430671
H	4.991240	-1.280511	2.169631
C	-0.583500	3.226946	1.981819
C	-0.144566	2.128785	2.953616
H	0.660115	1.526193	2.533220
H	0.228794	2.586466	3.877237
H	-0.956329	1.459155	3.231344
C	-1.746200	4.015741	2.619129
H	-2.099423	4.817755	1.960665
H	-2.597941	3.375720	2.864443
H	-1.406905	4.480382	3.550777
C	0.596620	4.218387	1.859482
H	1.534555	3.724417	1.595819
H	0.398570	4.999952	1.117783
H	0.758509	4.711144	2.824441
C	0.529576	3.028646	-2.331857
C	1.229273	2.301710	-3.500530
H	0.974261	1.239786	-3.509388
H	0.892999	2.740719	-4.446198
H	2.317309	2.400790	-3.467931
C	0.968568	4.504821	-2.356217
H	0.411804	5.097591	-1.621702
H	2.035671	4.603353	-2.125280
H	0.800790	4.948897	-3.343978
C	-0.978872	2.962915	-2.637636
H	-1.340634	1.930181	-2.662005
H	-1.587655	3.536113	-1.936400
H	-1.157203	3.384726	-3.632306
