# Supplementary material for: HiREX: High-Throughput Reactivity Exploration for Extended Databases of Transition-Metal Catalysts
Source: J Chem Inf Model. 2023 Sep 22;63(19):6081–94. doi: 10.1021/acs.jcim.3c00660 (PMC10565810; doi:10.1021/acs.jcim.3c00660)
Supplement: Supplementary file 2 — ci3c00660_si_002.zip [file ci3c00660_si_002.zip › SI_structures/Reference_structures/Br-PNP-pincer-H-1.xyz]

32
-4925.85655631
Mn	-0.000006	-0.494121	0.477351
O	0.000242	0.463846	3.240800
N	0.000074	1.646723	-0.265294
C	0.000111	0.063189	2.141069
C	-0.000032	-2.196589	0.920850
O	-0.000108	-3.327867	1.208641
C	-1.198883	2.480092	0.028362
C	-2.517832	1.979303	-0.565493
H	0.000109	1.468166	-1.272622
C	2.517990	1.979339	-0.565290
C	1.198991	2.480113	0.028455
C	-3.242858	0.941143	0.292483
C	3.242868	0.941043	0.292644
Br	-0.000187	-1.000013	-2.030211
P	2.267381	-0.621254	0.384067
P	-2.267412	-0.621161	0.384284
H	-2.930474	-1.295326	1.435554
H	-2.788547	-1.346294	-0.709254
H	-3.357249	1.318685	1.314364
H	-4.242902	0.730140	-0.096903
H	-3.172966	2.849847	-0.677616
H	-2.347340	1.591051	-1.577584
H	-1.281689	2.573262	1.116809
H	-1.015079	3.488297	-0.364542
H	1.015212	3.488317	-0.364462
H	1.281711	2.573279	1.116908
H	2.347609	1.591217	-1.577451
H	3.173168	2.849874	-0.677229
H	4.242967	0.730086	-0.096624
H	3.357109	1.318429	1.314601
H	2.930474	-1.295716	1.435127
H	2.788451	-1.346102	-0.709694
