# Supplementary material for: HiREX: High-Throughput Reactivity Exploration for Extended Databases of Transition-Metal Catalysts
Source: J Chem Inf Model. 2023 Sep 22;63(19):6081–94. doi: 10.1021/acs.jcim.3c00660 (PMC10565810; doi:10.1021/acs.jcim.3c00660)
Supplement: Supplementary file 2 — ci3c00660_si_002.zip [file ci3c00660_si_002.zip › SI_structures/Reference_structures/Br-PNP-pincer-H-CF3-1.xyz]

38
-5599.92936860
Mn	0.050961	-0.349526	0.646822
O	0.231365	0.301201	3.490019
N	0.000115	1.820926	-0.081923
C	0.125838	0.071848	2.350216
C	0.040210	-2.066520	1.013636
O	0.023556	-3.211877	1.234445
C	-1.247574	2.614943	0.138311
C	-2.441989	2.072123	-0.675931
H	-0.051318	1.553522	-1.067771
C	2.393043	1.893421	-0.819228
C	1.301345	2.554154	0.065271
C	-3.253417	0.889664	-0.135685
C	3.290960	0.933261	-0.042281
Br	0.008650	-0.785770	-1.873402
P	2.310721	-0.528716	0.527289
P	-2.221779	-0.507173	0.524675
H	-2.915830	-0.806545	1.716797
H	-2.664891	-1.590642	-0.261050
H	-3.914936	1.218454	0.667071
H	-3.885040	0.505178	-0.939783
H	-3.129093	2.911409	-0.817082
H	-2.050576	1.831751	-1.669214
H	-1.103695	3.619441	-0.251858
H	1.593448	2.528143	1.116766
H	1.917133	1.374580	-1.656360
H	3.024214	2.669310	-1.252730
H	4.124590	0.597111	-0.663817
H	3.710734	1.435552	0.834364
H	3.012797	-0.915878	1.690639
H	2.758706	-1.540624	-0.348113
C	-1.562270	2.855175	1.614194
F	-0.457558	3.154513	2.330585
F	-2.415226	3.897842	1.717985
F	-2.154176	1.816781	2.252384
C	1.257560	4.043994	-0.310540
F	0.776181	4.222493	-1.564310
F	0.508783	4.807961	0.518229
F	2.497159	4.578720	-0.268721
