# Supplementary material for: HiREX: High-Throughput Reactivity Exploration for Extended Databases of Transition-Metal Catalysts
Source: J Chem Inf Model. 2023 Sep 22;63(19):6081–94. doi: 10.1021/acs.jcim.3c00660 (PMC10565810; doi:10.1021/acs.jcim.3c00660)
Supplement: Supplementary file 2 — ci3c00660_si_002.zip [file ci3c00660_si_002.zip › SI_structures/Reference_structures/Br-PNP-pincer-H-cy-1.xyz]

64
-5395.29515744
Mn	1.759942	-0.684436	-0.135081
O	1.317464	-3.565030	-0.004423
N	-0.357745	0.225778	0.157148
C	1.410070	-2.399671	-0.087613
C	3.443845	-1.058823	-0.453855
O	4.566273	-1.300249	-0.664126
C	-1.472881	-0.400511	-0.657764
C	-1.342843	-0.033497	-2.154739
H	-0.035046	1.036756	-0.366929
C	0.118704	1.034908	2.563431
C	-0.914914	0.832351	1.434865
C	-0.329736	-0.826363	-2.986433
C	0.759133	-0.225620	3.144639
Br	2.429382	1.777519	-0.120992
P	2.149357	-0.765723	2.076030
P	1.385649	-0.532952	-2.378114
H	2.126292	-1.399906	-3.212842
H	1.693858	0.696812	-3.004977
H	-0.519106	-1.901658	-2.933500
H	-0.399412	-0.536194	-4.038707
H	-2.327807	-0.151457	-2.614739
H	-1.110035	1.031968	-2.243965
H	-2.398259	0.063776	-0.321993
H	-1.637333	0.109283	1.811521
H	0.900770	1.730166	2.245500
H	-0.419835	1.525464	3.379176
H	1.139935	-0.031323	4.151690
H	0.037006	-1.043779	3.222366
H	2.505551	-2.008292	2.650363
H	3.210492	0.025871	2.571330
C	-1.629656	-1.926630	-0.461969
C	-1.709490	-2.398820	1.000896
C	-4.233745	-2.660273	0.872849
C	-3.054778	-2.109783	1.683172
C	-2.850404	-2.487129	-1.228590
C	-4.192377	-2.144061	-0.569818
H	-4.185617	-3.758168	0.860160
H	-3.197313	-1.029428	1.807458
H	-0.880980	-1.977675	1.572741
H	-0.747725	-2.398158	-0.893569
H	-2.843119	-2.165765	-2.273907
H	-5.012617	-2.578010	-1.153617
H	-2.747570	-3.580196	-1.247228
H	-4.350336	-1.056914	-0.574483
H	-5.182126	-2.390940	1.352584
H	-3.051681	-2.537248	2.693016
H	-1.550616	-3.484643	1.000889
C	-1.682984	2.196280	1.294768
C	-0.856535	3.366130	0.702606
C	-2.529892	3.765294	-1.157757
C	-1.049820	3.613323	-0.797760
C	-3.134118	2.191655	0.741591
C	-3.324195	2.521720	-0.745524
H	-2.934753	4.645753	-0.638538
H	-0.609068	2.795658	-1.379720
H	0.207594	3.219952	0.904080
H	-1.824951	2.449722	2.349708
H	-3.628521	1.245480	0.993486
H	-4.393145	2.674325	-0.937935
H	-3.674152	2.965098	1.304081
H	-3.020418	1.685026	-1.377004
H	-2.648748	3.950729	-2.231896
H	-0.492782	4.513111	-1.084386
H	-1.156406	4.281562	1.229189
