# Supplementary material for: HiREX: High-Throughput Reactivity Exploration for Extended Databases of Transition-Metal Catalysts
Source: J Chem Inf Model. 2023 Sep 22;63(19):6081–94. doi: 10.1021/acs.jcim.3c00660 (PMC10565810; doi:10.1021/acs.jcim.3c00660)
Supplement: Supplementary file 2 — ci3c00660_si_002.zip [file ci3c00660_si_002.zip › SI_structures/Reference_structures/Br-PNP-pincer-H-iPr-1.xyz]

50
-5161.77126006
Mn	0.015624	-0.450992	0.349066
O	-0.468048	-0.813857	3.203989
N	0.002446	1.968960	-0.036981
C	-0.297494	-0.582842	2.069628
C	0.062303	-2.198330	0.239744
O	0.099342	-3.361140	0.156184
C	-1.210758	2.812365	0.261362
C	-2.516060	2.214026	-0.292765
H	-0.110020	1.666783	-1.005482
C	2.569141	2.142084	-0.112738
C	1.216593	2.868639	-0.059518
C	-3.153097	0.998286	0.386954
C	2.907379	1.250468	1.084904
Br	0.516183	-0.387833	-2.146859
P	2.216074	-0.419088	0.796848
P	-2.204715	-0.505495	-0.066398
H	-2.937732	-1.531603	0.571828
H	-2.642495	-0.704622	-1.396932
H	-3.156531	1.090882	1.474875
H	-4.192018	0.887237	0.062481
H	-3.248065	3.025765	-0.292616
H	-2.347741	1.978253	-1.352856
H	-1.113147	3.715502	-0.343659
H	1.204860	3.406775	0.891081
H	2.658681	1.579040	-1.049901
H	3.324953	2.931705	-0.157355
H	3.989523	1.183092	1.228138
H	2.473940	1.648338	2.008807
H	2.665038	-1.146442	1.923030
H	3.109617	-0.919396	-0.177956
C	-1.249724	3.354539	1.715434
C	-2.560124	4.103590	1.991130
H	-2.777505	4.841958	1.211281
H	-3.415218	3.423003	2.058854
H	-2.491414	4.639340	2.943503
C	-0.945513	2.349050	2.823984
H	-0.458473	4.112489	1.764947
H	0.032574	1.886070	2.683750
H	-0.935764	2.860108	3.793407
H	-1.686715	1.550370	2.883579
C	1.212824	3.932605	-1.225083
C	0.476319	3.485914	-2.495383
H	0.767514	2.475833	-2.799703
H	-0.612711	3.496942	-2.379142
H	0.716437	4.167334	-3.318145
C	0.797322	5.344586	-0.784029
H	2.264595	4.025402	-1.517157
H	1.346708	5.653306	0.112210
H	1.024223	6.068154	-1.575310
H	-0.271228	5.431647	-0.565232
