# Supplementary material for: HiREX: High-Throughput Reactivity Exploration for Extended Databases of Transition-Metal Catalysts
Source: J Chem Inf Model. 2023 Sep 22;63(19):6081–94. doi: 10.1021/acs.jcim.3c00660 (PMC10565810; doi:10.1021/acs.jcim.3c00660)
Supplement: Supplementary file 2 — ci3c00660_si_002.zip [file ci3c00660_si_002.zip › SI_structures/Reference_structures/Br-PNP-pincer-H-ph-1.xyz]

52
-5388.03309232
Mn	0.083147	-0.501694	0.565806
O	0.981537	0.095897	3.277998
N	0.035409	1.661169	-0.191830
C	0.613589	-0.113142	2.184876
C	0.073541	-2.218121	0.941938
O	0.063362	-3.359081	1.182212
C	-1.238286	2.474664	-0.181654
C	-2.473468	1.706982	-0.700028
H	0.130925	1.395281	-1.174043
C	2.542004	2.004482	-0.511292
C	1.239804	2.519073	0.147273
C	-3.219273	0.845106	0.317071
C	3.235863	0.820870	0.164989
Br	-0.623412	-1.041174	-1.824523
P	2.234128	-0.693569	-0.086198
P	-2.138513	-0.456946	1.073735
H	-2.517467	-0.387762	2.433975
H	-2.818715	-1.644868	0.730630
H	-3.615001	1.464931	1.124911
H	-4.066704	0.351874	-0.165515
H	-3.171922	2.469584	-1.061474
H	-2.179124	1.103588	-1.561574
H	-1.088888	3.264812	-0.918872
H	1.353151	2.471725	1.232795
H	2.346280	1.773656	-1.567255
H	3.243107	2.842934	-0.512412
H	4.243992	0.688438	-0.238006
H	3.324148	0.992547	1.243112
H	3.019337	-1.690143	0.536352
H	2.516481	-0.991531	-1.439377
C	-1.536291	3.186388	1.123150
C	-1.191150	2.697783	2.385187
C	-1.533192	3.400944	3.543096
C	-2.236183	4.601225	3.456115
C	-2.592956	5.096339	2.198763
C	-2.242817	4.395600	1.047691
H	-0.636072	1.777718	2.476661
H	-1.243913	3.004493	4.512020
H	-2.500109	5.149158	4.355629
H	-3.133071	6.034815	2.115251
H	-2.500248	4.798944	0.071953
C	1.095509	3.985031	-0.240031
C	0.962068	4.370603	-1.581461
C	0.864814	5.717300	-1.927489
C	0.915578	6.700960	-0.935873
C	1.061381	6.327007	0.399984
C	1.146945	4.976502	0.742734
H	0.915958	3.610491	-2.357173
H	0.750728	6.000017	-2.969843
H	0.840507	7.750342	-1.204704
H	1.098759	7.083691	1.177959
H	1.236521	4.686170	1.785262
