# Supplementary material for: HiREX: High-Throughput Reactivity Exploration for Extended Databases of Transition-Metal Catalysts
Source: J Chem Inf Model. 2023 Sep 22;63(19):6081–94. doi: 10.1021/acs.jcim.3c00660 (PMC10565810; doi:10.1021/acs.jcim.3c00660)
Supplement: Supplementary file 2 — ci3c00660_si_002.zip [file ci3c00660_si_002.zip › SI_structures/Reference_structures/Br-PNP-pincer-H-tBut-1.xyz]

56
-5240.40499270
Mn	-0.040584	-0.171582	0.348376
O	-0.901565	-0.593538	3.098256
N	-0.043668	2.115361	0.036554
C	-0.604343	-0.323764	1.996181
C	-0.028526	-1.923691	0.249623
O	-0.026797	-3.088050	0.181706
C	-1.151778	2.962591	0.649145
C	-2.526646	2.652643	0.015578
H	-0.361356	1.921573	-0.910684
C	2.544791	2.282112	-0.106739
C	1.185636	2.995590	-0.192858
C	-3.192779	1.275639	0.164124
C	2.868779	1.523563	1.181897
Br	0.840970	-0.196027	-2.039940
P	2.079322	-0.135970	1.112488
P	-2.146660	-0.082784	-0.498758
H	-2.990507	-1.202420	-0.326098
H	-2.298131	0.096532	-1.894274
H	-3.400817	1.024764	1.203452
H	-4.150018	1.289402	-0.366185
H	-3.223782	3.403192	0.402173
H	-2.442179	2.859347	-1.056690
H	-0.945930	3.966422	0.281715
H	1.160435	3.704201	0.634163
H	2.661575	1.600416	-0.950650
H	3.301004	3.063072	-0.230506
H	3.950381	1.393233	1.280265
H	2.520186	2.045527	2.073240
H	2.342074	-0.652056	2.402902
H	3.039159	-0.865734	0.374677
C	-1.182100	3.176551	2.222261
C	0.136903	2.838409	2.932582
H	0.966212	3.458244	2.586819
H	0.021502	3.027499	4.005199
H	0.411436	1.791539	2.814164
C	-2.312241	2.431153	2.958384
H	-3.300131	2.722030	2.591589
H	-2.217507	1.349522	2.897850
H	-2.274210	2.696681	4.020432
C	-1.445920	4.685266	2.429217
H	-0.625728	5.290503	2.027657
H	-2.371066	5.002180	1.934567
H	-1.544673	4.916586	3.495035
C	1.157970	3.883934	-1.526444
C	1.988352	3.269301	-2.674929
H	1.655850	2.253545	-2.903356
H	1.864624	3.882439	-3.573609
H	3.057421	3.237869	-2.452725
C	1.765667	5.250704	-1.156869
H	1.134130	5.783598	-0.437123
H	2.762282	5.145305	-0.715373
H	1.865387	5.881041	-2.047198
C	-0.241013	4.139642	-2.121938
H	-0.732952	3.216084	-2.443567
H	-0.911354	4.680033	-1.451385
H	-0.126789	4.756979	-3.018371
