# Supplementary material for: HiREX: High-Throughput Reactivity Exploration for Extended Databases of Transition-Metal Catalysts
Source: J Chem Inf Model. 2023 Sep 22;63(19):6081–94. doi: 10.1021/acs.jcim.3c00660 (PMC10565810; doi:10.1021/acs.jcim.3c00660)
Supplement: Supplementary file 2 — ci3c00660_si_002.zip [file ci3c00660_si_002.zip › SI_structures/Reference_structures/Br-PNP-pincer-iPr-1.xyz]

68
-5397.77671233
Mn	-0.001806	-0.466650	0.295679
O	-0.006247	0.311496	3.109922
N	0.000877	1.722422	-0.315145
C	-0.004554	-0.032995	1.987628
C	-0.003739	-2.212821	0.536721
O	-0.004655	-3.375131	0.648820
C	-1.189075	2.560781	-0.014932
C	-2.502208	2.070075	-0.616848
H	0.001178	1.570166	-1.326647
C	2.505614	2.064487	-0.611355
C	1.191802	2.559143	-0.014256
C	-3.229539	1.057394	0.261621
C	3.228211	1.052039	0.271303
Br	0.002750	-0.767470	-2.252708
P	2.353781	-0.576124	0.385206
P	-2.357875	-0.572214	0.376851
H	-3.300439	1.460196	1.278043
H	-4.254002	0.901411	-0.087550
H	-3.149526	2.945099	-0.745684
H	-2.321424	1.670517	-1.620914
H	-1.274540	2.645136	1.074236
H	-0.996645	3.572015	-0.397002
H	1.002221	3.569727	-0.399502
H	1.274658	2.646210	1.074908
H	2.327001	1.663322	-1.615153
H	3.155071	2.937966	-0.739924
H	4.253782	0.894152	-0.073723
H	3.295809	1.456087	1.287456
C	-3.007205	-1.095363	2.068892
C	-4.537803	-1.142284	2.165552
H	-5.021209	-0.251020	1.757641
H	-4.944063	-2.016382	1.646938
H	-4.833831	-1.225346	3.217581
C	-2.409748	-2.387934	2.630790
H	-2.653908	-0.268736	2.697814
H	-1.324686	-2.340117	2.717963
H	-2.814233	-2.565452	3.634111
H	-2.664836	-3.256073	2.016953
C	-3.340493	-1.617104	-0.839123
C	-3.570670	-0.913824	-2.183684
H	-4.123612	0.023243	-2.080065
H	-2.618723	-0.710794	-2.676802
H	-4.161862	-1.570005	-2.833900
C	-2.714964	-2.997770	-1.059354
H	-4.317046	-1.747714	-0.359141
H	-2.558110	-3.540373	-0.125531
H	-3.376056	-3.601116	-1.692908
H	-1.752006	-2.900610	-1.565718
C	3.339148	-1.623870	-0.826173
C	2.712123	-3.003649	-1.047687
H	2.550533	-3.545158	-0.114041
H	1.751413	-2.905292	-1.558070
H	3.374736	-3.608702	-1.678019
C	3.575939	-0.922319	-2.170506
H	4.313576	-1.755815	-0.342256
H	4.129945	0.013979	-2.065666
H	4.168726	-1.580141	-2.817601
H	2.626329	-0.718339	-2.667709
C	2.996056	-1.098805	2.080017
C	2.395658	-2.391015	2.639611
H	1.310208	-2.342897	2.721763
H	2.653348	-3.259375	2.027159
H	2.795483	-2.568386	3.644821
C	4.526220	-1.146371	2.183013
H	2.640530	-0.271844	2.707243
H	5.011643	-0.255258	1.777172
H	4.817875	-1.229622	3.236249
H	4.934298	-2.020581	1.666020
