# Supplementary material for: HiREX: High-Throughput Reactivity Exploration for Extended Databases of Transition-Metal Catalysts
Source: J Chem Inf Model. 2023 Sep 22;63(19):6081–94. doi: 10.1021/acs.jcim.3c00660 (PMC10565810; doi:10.1021/acs.jcim.3c00660)
Supplement: Supplementary file 2 — ci3c00660_si_002.zip [file ci3c00660_si_002.zip › SI_structures/Reference_structures/Br-PNP-pincer-iPr-CF3-1.xyz]

74
-6071.85486496
Mn	-0.000025	-0.550230	0.430923
O	-0.047066	-0.597947	3.347490
N	-0.051500	1.775493	-0.135924
C	-0.042580	-0.503916	2.180036
C	-0.056100	-2.303235	0.448622
O	-0.094622	-3.469338	0.419398
C	-1.033458	2.669675	0.539911
C	-2.483817	2.397832	0.125089
H	-0.502494	1.398802	-0.972162
C	2.395058	1.837182	-0.902050
C	1.100177	2.596695	-0.625935
C	-3.187839	1.161919	0.685020
C	2.984362	1.157948	0.334937
Br	0.162029	-0.699886	-2.114736
P	2.329711	-0.547981	0.570493
P	-2.369214	-0.498367	0.449508
H	-3.333183	1.286165	1.758275
H	-4.186181	1.113485	0.241176
H	-3.070329	3.276066	0.414146
H	-2.483974	2.380189	-0.969329
H	-0.837645	3.695294	0.228392
H	1.304927	3.351668	0.134994
H	2.215176	1.118645	-1.700051
H	3.110902	2.570331	-1.283499
H	4.073550	1.120556	0.255506
H	2.747733	1.725557	1.240890
C	-3.106768	-1.320219	1.983126
C	-4.641388	-1.338121	1.992289
H	-5.086185	-0.371187	1.745651
H	-5.034224	-2.082244	1.292442
H	-4.993817	-1.616177	2.991921
C	-2.573771	-2.715207	2.321370
H	-2.768574	-0.641139	2.774620
H	-1.498696	-2.723132	2.491380
H	-3.052999	-3.061908	3.244337
H	-2.802931	-3.444060	1.540304
C	-3.360029	-1.192933	-0.981442
C	-3.384105	-0.236177	-2.180882
H	-3.837262	0.728297	-1.936107
H	-2.375048	-0.069440	-2.562042
H	-3.980991	-0.680836	-2.986049
C	-2.874201	-2.585583	-1.395712
H	-4.383439	-1.276084	-0.598581
H	-2.869758	-3.290139	-0.561352
H	-3.536558	-2.988758	-2.170893
H	-1.863970	-2.527717	-1.805990
C	3.417812	-1.608043	-0.545555
C	2.791990	-2.977954	-0.827664
H	2.499888	-3.505644	0.080459
H	1.906528	-2.864558	-1.456652
H	3.516030	-3.603380	-1.363108
C	3.826463	-0.946393	-1.867486
H	4.329518	-1.759893	0.043570
H	4.345364	0.004648	-1.725724
H	4.512077	-1.616082	-2.399999
H	2.952351	-0.785379	-2.501925
C	2.989580	-0.943844	2.281188
C	2.704968	-2.395499	2.684578
H	1.661780	-2.677579	2.529483
H	3.332926	-3.093197	2.121950
H	2.931295	-2.535044	3.747389
C	4.467446	-0.601083	2.502437
H	2.397896	-0.289201	2.929032
H	4.681152	0.456420	2.329199
H	4.738684	-0.824482	3.540740
H	5.130423	-1.191847	1.862255
C	-0.803223	2.756723	2.045958
F	0.520013	2.771999	2.345362
F	-1.331009	3.915776	2.507130
F	-1.355704	1.774176	2.784975
C	0.733082	3.362455	-1.908441
F	0.605201	2.537808	-2.968387
F	-0.433365	4.053058	-1.827068
F	1.692751	4.266002	-2.209809
