# Supplementary material for: HiREX: High-Throughput Reactivity Exploration for Extended Databases of Transition-Metal Catalysts
Source: J Chem Inf Model. 2023 Sep 22;63(19):6081–94. doi: 10.1021/acs.jcim.3c00660 (PMC10565810; doi:10.1021/acs.jcim.3c00660)
Supplement: Supplementary file 2 — ci3c00660_si_002.zip [file ci3c00660_si_002.zip › SI_structures/Reference_structures/Br-PNP-pincer-iPr-cy-1.xyz]

100
-5867.22018803
Mn	-0.041876	-0.307502	0.430908
O	-0.401736	-0.574520	3.313472
N	-0.061346	2.040231	0.129282
C	-0.260480	-0.412164	2.158751
C	-0.074457	-2.055955	0.277633
O	-0.094925	-3.215672	0.141203
C	-1.142088	2.806737	0.853673
C	-2.509953	2.565650	0.187481
H	-0.424261	1.836715	-0.799887
C	2.434572	2.190271	-0.387981
C	1.124176	2.946563	-0.127243
C	-3.264228	1.301628	0.587872
C	2.962636	1.355581	0.777450
Br	0.355078	-0.239815	-2.103839
P	2.260545	-0.341870	0.793852
P	-2.401145	-0.309526	0.248084
H	-3.482199	1.320186	1.658172
H	-4.232437	1.288863	0.078648
H	-3.153924	3.421505	0.414288
H	-2.377365	2.583070	-0.895644
H	-0.922799	3.863947	0.710250
H	1.268842	3.507876	0.796289
H	2.330922	1.574518	-1.281496
H	3.189702	2.947543	-0.619599
H	4.053208	1.287811	0.728224
H	2.725390	1.832364	1.733201
C	-3.248241	-1.296081	1.621608
C	-4.777148	-1.335966	1.492388
H	-5.218718	-0.356667	1.293004
H	-5.090561	-2.018444	0.696052
H	-5.211112	-1.708871	2.427096
C	-2.717908	-2.708813	1.878816
H	-2.998087	-0.690604	2.501212
H	-1.661516	-2.718870	2.140663
H	-3.268248	-3.145359	2.720670
H	-2.862510	-3.366479	1.018221
C	-3.256519	-0.866370	-1.323901
C	-3.186277	0.200514	-2.424697
H	-3.677128	1.132620	-2.132235
H	-2.149170	0.411448	-2.690773
H	-3.698009	-0.169984	-3.321138
C	-2.719285	-2.211388	-1.823296
H	-4.308651	-0.989990	-1.043498
H	-2.791908	-2.994949	-1.065963
H	-3.297323	-2.535849	-2.696855
H	-1.673769	-2.114717	-2.123128
C	3.454949	-1.303212	-0.305083
C	2.887263	-2.656448	-0.744874
H	2.531803	-3.260420	0.090302
H	2.056046	-2.509299	-1.437669
H	3.668293	-3.225267	-1.263498
C	3.951831	-0.533185	-1.535751
H	4.319845	-1.485651	0.343639
H	4.453873	0.402794	-1.280024
H	4.676757	-1.155818	-2.073713
H	3.121465	-0.317958	-2.211141
C	2.745539	-0.901836	2.519189
C	2.408159	-2.374959	2.774780
H	1.384220	-2.626488	2.492370
H	3.083731	-3.036357	2.223576
H	2.524211	-2.602933	3.840294
C	4.198154	-0.607393	2.911237
H	2.100417	-0.289950	3.158470
H	4.443561	0.454885	2.838811
H	4.362379	-0.912267	3.951403
H	4.912624	-1.163945	2.296201
C	-1.191303	2.553783	2.377395
C	0.155341	2.695777	3.109199
C	-0.461076	4.998374	3.985814
C	0.616326	4.147237	3.304286
C	-2.236871	3.451606	3.078495
C	-1.788039	4.911220	3.223784
H	-0.614826	4.636036	5.012065
H	0.858621	4.604965	2.337509
H	0.917635	2.108402	2.594899
H	-1.515636	1.523500	2.519994
H	-3.204378	3.401970	2.570568
H	-2.564123	5.486231	3.742716
H	-2.399588	3.040886	4.083962
H	-1.672307	5.371925	2.233331
H	-0.129310	6.040476	4.064843
H	1.542764	4.161368	3.891117
H	0.039964	2.235667	4.098835
C	0.988212	4.013436	-1.274306
C	0.696528	3.442016	-2.685785
C	-1.377166	4.876687	-2.963651
C	-0.772725	3.479329	-3.121972
C	0.178204	5.311464	-1.006679
C	-1.270023	5.356580	-1.512652
H	-0.840813	5.576728	-3.620358
H	-1.361293	2.759105	-2.544333
H	1.061651	2.414681	-2.761893
H	2.019293	4.377216	-1.320519
H	0.221673	5.567233	0.058941
H	-1.641531	6.385036	-1.425476
H	0.714909	6.117264	-1.525625
H	-1.923590	4.744493	-0.888682
H	-2.425058	4.881099	-3.286960
H	-0.842340	3.148332	-4.165129
H	1.270293	4.037269	-3.408244
