# Supplementary material for: HiREX: High-Throughput Reactivity Exploration for Extended Databases of Transition-Metal Catalysts
Source: J Chem Inf Model. 2023 Sep 22;63(19):6081–94. doi: 10.1021/acs.jcim.3c00660 (PMC10565810; doi:10.1021/acs.jcim.3c00660)
Supplement: Supplementary file 2 — ci3c00660_si_002.zip [file ci3c00660_si_002.zip › SI_structures/Reference_structures/Br-PNP-pincer-iPr-iPr-1.xyz]

86
-5633.69352542
Mn	-0.021440	-0.522233	0.440685
O	-0.169132	-0.673893	3.350436
N	-0.014887	1.991033	-0.047488
C	-0.112445	-0.552568	2.185381
C	-0.038821	-2.270170	0.378597
O	-0.046120	-3.436480	0.311534
C	-1.178506	2.858912	0.315293
C	-2.514770	2.257904	-0.139743
H	-0.231097	1.607054	-0.967765
C	2.466584	2.046602	-0.520134
C	1.193836	2.855205	-0.263376
C	-3.156103	1.121202	0.651610
C	2.961276	1.186714	0.643738
Br	0.154535	-0.482558	-2.111582
P	2.298826	-0.526230	0.647645
P	-2.368350	-0.537462	0.444214
H	-3.151824	1.347142	1.719897
H	-4.207083	1.037184	0.357685
H	-3.231593	3.084889	-0.163796
H	-2.386910	1.956236	-1.184459
H	-1.115605	3.748992	-0.312427
H	1.347597	3.408875	0.667763
H	2.330330	1.452022	-1.425930
H	3.253318	2.773000	-0.745221
H	4.053937	1.142021	0.634308
H	2.671928	1.639517	1.599632
C	-3.103938	-1.356614	1.978917
C	-4.636362	-1.306678	2.044787
H	-5.041662	-0.307172	1.872336
H	-5.093280	-1.989206	1.321354
H	-4.964749	-1.626145	3.040453
C	-2.623437	-2.783320	2.259039
H	-2.714001	-0.714037	2.777089
H	-1.540313	-2.855510	2.340549
H	-3.047661	-3.123510	3.210833
H	-2.955146	-3.482501	1.486565
C	-3.341361	-1.284364	-0.978310
C	-3.476067	-0.332871	-2.174094
H	-4.027775	0.576709	-1.923918
H	-2.492190	-0.060675	-2.561936
H	-4.028279	-0.838541	-2.975318
C	-2.756721	-2.627661	-1.428381
H	-4.344238	-1.456467	-0.571418
H	-2.660370	-3.341196	-0.608390
H	-3.411045	-3.073999	-2.186633
H	-1.770344	-2.479013	-1.873020
C	3.424780	-1.461799	-0.537784
C	2.827897	-2.809618	-0.957706
H	2.541632	-3.429940	-0.107936
H	1.943899	-2.653305	-1.580021
H	3.567457	-3.365546	-1.546149
C	3.835864	-0.668327	-1.783966
H	4.331402	-1.652517	0.047849
H	4.356909	0.260901	-1.541565
H	4.519781	-1.280253	-2.384250
H	2.961689	-0.438244	-2.396768
C	2.900245	-1.102631	2.333763
C	2.570998	-2.573373	2.611840
H	1.522198	-2.811793	2.430003
H	3.181857	-3.240309	1.995683
H	2.787139	-2.807744	3.660206
C	4.379627	-0.824798	2.627763
H	2.307778	-0.487663	3.019231
H	4.634769	0.234025	2.542594
H	4.606670	-1.134408	3.654544
H	5.045436	-1.389801	1.967592
C	-1.096012	3.429056	1.754100
C	-2.355129	4.234072	2.100616
H	-2.594630	4.964588	1.319635
H	-3.230056	3.589925	2.236462
H	-2.205736	4.785538	3.034798
C	-0.748212	2.426968	2.852414
H	-0.272293	4.154219	1.732754
H	0.206411	1.939617	2.649865
H	-0.663158	2.943163	3.815608
H	-1.501350	1.645207	2.964925
C	1.060028	3.900183	-1.438797
C	0.190499	3.420298	-2.609452
H	0.434591	2.394483	-2.903033
H	-0.879393	3.451218	-2.379180
H	0.350114	4.066071	-3.479356
C	0.699294	5.326684	-0.994424
H	2.074698	3.984053	-1.843444
H	1.333179	5.649298	-0.161028
H	0.859689	6.028918	-1.820741
H	-0.343101	5.434347	-0.680047
