# Supplementary material for: HiREX: High-Throughput Reactivity Exploration for Extended Databases of Transition-Metal Catalysts
Source: J Chem Inf Model. 2023 Sep 22;63(19):6081–94. doi: 10.1021/acs.jcim.3c00660 (PMC10565810; doi:10.1021/acs.jcim.3c00660)
Supplement: Supplementary file 2 — ci3c00660_si_002.zip [file ci3c00660_si_002.zip › SI_structures/Reference_structures/Br-PNP-pincer-iPr-ph-1.xyz]

88
-5859.95402369
Mn	-1.134415	0.034354	0.111595
O	-1.012436	0.834607	2.915415
N	1.243149	-0.245901	-0.326827
C	-1.032519	0.519134	1.784352
C	-2.885534	0.146418	0.114195
O	-4.051119	0.210345	0.098908
C	2.174009	0.907048	-0.545330
C	1.587970	2.027244	-1.418806
H	0.948882	-0.522622	-1.266842
C	1.296768	-2.747288	0.104921
C	2.033108	-1.404792	0.221237
C	0.627774	2.987724	-0.727448
C	0.248180	-3.006912	1.181878
Br	-1.179493	-0.703754	-2.338901
P	-1.363158	-2.170776	0.875227
P	-1.066703	2.304479	-0.493406
H	1.015250	3.245192	0.262593
H	0.560226	3.922150	-1.291179
H	2.448010	2.603258	-1.777649
H	1.133495	1.573578	-2.304716
H	3.005544	0.527718	-1.143627
H	2.207624	-1.194532	1.278872
H	0.872616	-2.842825	-0.898399
H	2.058332	-3.528345	0.186991
H	0.080087	-4.082600	1.286287
H	0.619367	-2.648215	2.148625
C	-1.643472	3.445913	0.889398
C	-1.460652	4.940911	0.596928
H	-0.447789	5.191599	0.273885
H	-2.159649	5.292410	-0.168614
H	-1.666139	5.514686	1.507929
C	-3.069914	3.182120	1.379879
H	-0.953513	3.177189	1.698384
H	-3.229069	2.146888	1.679588
H	-3.275932	3.812846	2.252227
H	-3.810308	3.432438	0.614458
C	-1.967907	2.943059	-2.017760
C	-1.160779	2.782096	-3.313100
H	-0.207683	3.315823	-3.286176
H	-0.971896	1.726525	-3.517437
H	-1.740806	3.193474	-4.147850
C	-3.358556	2.323347	-2.187891
H	-2.086190	4.016321	-1.828889
H	-3.982476	2.434043	-1.300205
H	-3.873042	2.812057	-3.023772
H	-3.275351	1.258421	-2.416745
C	-2.326743	-3.463865	-0.093043
C	-3.636222	-2.907650	-0.662344
H	-4.266294	-2.448465	0.100746
H	-3.428773	-2.159800	-1.430986
H	-4.206348	-3.722755	-1.123520
C	-1.506532	-4.130809	-1.205099
H	-2.568818	-4.233289	0.648750
H	-0.626960	-4.654901	-0.823162
H	-2.133058	-4.873763	-1.712951
H	-1.189400	-3.392280	-1.943868
C	-2.072463	-2.290243	2.618056
C	-3.440176	-1.626739	2.801603
H	-3.442969	-0.579219	2.503488
H	-4.219234	-2.144696	2.234975
H	-3.722897	-1.668544	3.859724
C	-2.101273	-3.711480	3.195733
H	-1.341161	-1.711962	3.194549
H	-1.141726	-4.227004	3.112934
H	-2.355904	-3.661930	4.260625
H	-2.863652	-4.329938	2.711881
C	2.799929	1.436869	0.728550
C	2.183697	1.353472	1.979086
C	2.792810	1.891358	3.114858
C	4.031931	2.523713	3.014766
C	4.661381	2.605992	1.769896
C	4.051401	2.062112	0.640860
H	1.230493	0.856449	2.069670
H	2.294027	1.812343	4.076531
H	4.507281	2.941918	3.896992
H	5.631993	3.085066	1.680224
H	4.553501	2.113689	-0.321676
C	3.394518	-1.574105	-0.446630
C	3.493930	-1.861342	-1.815901
C	4.738481	-2.053638	-2.412461
C	5.904752	-1.969139	-1.646318
C	5.815093	-1.687315	-0.283306
C	4.566156	-1.488737	0.310008
H	2.593032	-1.915079	-2.421936
H	4.799695	-2.269455	-3.475140
H	6.874591	-2.119356	-2.111116
H	6.715790	-1.615897	0.319416
H	4.499265	-1.256758	1.369073
