# Supplementary material for: HiREX: High-Throughput Reactivity Exploration for Extended Databases of Transition-Metal Catalysts
Source: J Chem Inf Model. 2023 Sep 22;63(19):6081–94. doi: 10.1021/acs.jcim.3c00660 (PMC10565810; doi:10.1021/acs.jcim.3c00660)
Supplement: Supplementary file 2 — ci3c00660_si_002.zip [file ci3c00660_si_002.zip › SI_structures/Reference_structures/Br-PNP-pincer-iPr-tBut-1.xyz]

92
-5712.32771746
Mn	-0.043538	-0.356686	0.476442
O	-0.330647	-0.643118	3.361670
N	-0.092985	1.964080	0.071685
C	-0.226908	-0.452235	2.206715
C	-0.077280	-2.108744	0.359421
O	-0.102788	-3.269857	0.239974
C	-1.046022	2.870692	0.830012
C	-2.506594	2.612162	0.420327
H	-0.598568	1.689339	-0.768286
C	2.391985	2.068809	-0.604998
C	1.062816	2.810172	-0.451156
C	-3.219638	1.298254	0.753457
C	2.949808	1.368601	0.633505
Br	0.313427	-0.429254	-2.063645
P	2.275471	-0.335829	0.792051
P	-2.395058	-0.318042	0.340857
H	-3.442213	1.247945	1.816460
H	-4.187922	1.312699	0.242850
H	-3.104006	3.420650	0.857982
H	-2.565861	2.764760	-0.659007
H	-0.854329	3.862215	0.420049
H	1.215455	3.556808	0.328176
H	2.305865	1.351211	-1.416448
H	3.122890	2.816994	-0.927356
H	4.040092	1.309506	0.568277
H	2.721656	1.918537	1.546689
C	-3.244535	-1.328273	1.698505
C	-4.772624	-1.370532	1.560356
H	-5.216917	-0.389643	1.374620
H	-5.079351	-2.041398	0.751700
H	-5.209990	-1.759256	2.486980
C	-2.710884	-2.742123	1.942382
H	-3.001293	-0.737099	2.589416
H	-1.660772	-2.747594	2.229041
H	-3.276810	-3.194788	2.765239
H	-2.829850	-3.387837	1.069390
C	-3.297080	-0.798702	-1.229199
C	-3.166498	0.281421	-2.311222
H	-3.572590	1.243566	-1.987304
H	-2.122166	0.412559	-2.600109
H	-3.727923	-0.026064	-3.201697
C	-2.854747	-2.169899	-1.748791
H	-4.352539	-0.855417	-0.940248
H	-2.990442	-2.957410	-1.003722
H	-3.449344	-2.439398	-2.630034
H	-1.803338	-2.144062	-2.042064
C	3.457170	-1.360495	-0.265114
C	2.888759	-2.741473	-0.607573
H	2.534420	-3.286692	0.267182
H	2.056246	-2.642604	-1.307043
H	3.668753	-3.344857	-1.087269
C	3.936444	-0.677468	-1.553060
H	4.331858	-1.497395	0.381752
H	4.432123	0.279081	-1.372443
H	4.662312	-1.332466	-2.049760
H	3.098876	-0.520955	-2.235943
C	2.811455	-0.782186	2.534397
C	2.548586	-2.256878	2.861519
H	1.538775	-2.573455	2.591707
H	3.258448	-2.908700	2.343087
H	2.673470	-2.426924	3.936747
C	4.254604	-0.399845	2.882656
H	2.149671	-0.174295	3.159691
H	4.441481	0.670289	2.764739
H	4.456491	-0.655871	3.929369
H	4.984560	-0.941471	2.272292
C	-0.812432	3.096577	2.379711
C	0.618613	2.775615	2.829842
H	1.357554	3.412971	2.339008
H	0.708351	2.947782	3.907756
H	0.875281	1.736506	2.636284
C	-1.782006	2.335682	3.302850
H	-2.812759	2.675989	3.172007
H	-1.747563	1.258723	3.160222
H	-1.509516	2.532195	4.345551
C	-1.054576	4.601341	2.630267
H	-0.319335	5.215738	2.098898
H	-2.052787	4.908590	2.298821
H	-0.975661	4.831165	3.698349
C	0.786862	3.638950	-1.795335
C	1.363214	2.953105	-3.054210
H	0.969312	1.939600	-3.162614
H	1.077370	3.530979	-3.939435
H	2.454053	2.896396	-3.045113
C	1.477952	5.004576	-1.617021
H	2.538863	4.892528	-1.369171
H	1.415580	5.592295	-2.539527
H	1.005832	5.585233	-0.816268
C	-0.695459	3.901565	-2.119868
H	-1.242974	2.973918	-2.311162
H	-1.218702	4.470232	-1.349687
H	-0.750482	4.490788	-3.040830
