# Supplementary material for: HiREX: High-Throughput Reactivity Exploration for Extended Databases of Transition-Metal Catalysts
Source: J Chem Inf Model. 2023 Sep 22;63(19):6081–94. doi: 10.1021/acs.jcim.3c00660 (PMC10565810; doi:10.1021/acs.jcim.3c00660)
Supplement: Supplementary file 2 — ci3c00660_si_002.zip [file ci3c00660_si_002.zip › SI_structures/Reference_structures/Br-PNP-pincer-ph-1.xyz]

72
-5850.26264659
Mn	-0.016815	-0.401864	0.333497
O	-0.277070	0.470889	3.108209
N	0.150311	1.831306	-0.135971
C	-0.149903	0.051358	2.020531
C	-0.039599	-2.148231	0.569221
O	-0.011046	-3.308222	0.706800
C	-1.092284	2.645461	-0.109025
C	-2.238638	2.122293	-0.975465
H	0.414980	1.740263	-1.119791
C	2.639482	2.191398	0.203683
C	1.212981	2.617186	0.541770
C	-3.150445	1.132094	-0.250090
C	3.135554	0.966541	0.973572
Br	0.048721	-0.499163	-2.212297
P	2.291614	-0.580937	0.448382
P	-2.312552	-0.469053	0.140359
H	-3.460259	1.563668	0.707110
H	-4.059581	0.940093	-0.826505
H	-2.846249	2.984723	-1.270500
H	-1.836144	1.683372	-1.894083
H	-1.412693	2.729165	0.935570
H	-0.838269	3.659362	-0.445597
H	1.099115	3.670848	0.254551
H	1.040993	2.559794	1.621552
H	2.723650	2.035165	-0.879039
H	3.294996	3.035606	0.443157
H	4.219893	0.847321	0.891441
H	2.910348	1.084802	2.038627
C	-3.265852	-1.059178	1.606336
C	-2.657002	-1.804282	2.624550
C	-3.404428	-2.278897	3.704293
C	-4.770835	-2.014052	3.782834
C	-5.391086	-1.278971	2.769890
C	-4.646079	-0.811121	1.689253
H	-1.598399	-2.024920	2.582597
H	-2.913272	-2.854438	4.483144
H	-5.350786	-2.380231	4.624685
H	-6.456455	-1.073967	2.818687
H	-5.147544	-0.257043	0.902567
C	-2.938897	-1.631659	-1.137048
C	-2.975607	-3.002660	-0.850327
C	-3.381387	-3.917778	-1.820912
C	-3.759549	-3.473126	-3.089136
C	-3.725963	-2.108779	-3.380704
C	-3.309800	-1.193713	-2.413972
H	-2.693423	-3.358657	0.134101
H	-3.406864	-4.977271	-1.583472
H	-4.078908	-4.185138	-3.844393
H	-4.014580	-1.754956	-4.366224
H	-3.267997	-0.140731	-2.665626
C	3.179798	-1.131337	-1.056426
C	4.231823	-0.410454	-1.631294
C	4.864483	-0.879215	-2.785808
C	4.460740	-2.079227	-3.368698
C	3.414231	-2.808425	-2.797674
C	2.770005	-2.332133	-1.659853
H	4.570581	0.520252	-1.191393
H	5.676385	-0.305653	-3.223201
H	4.955808	-2.445389	-4.263197
H	3.090681	-3.742601	-3.246809
H	1.950477	-2.899247	-1.233416
C	2.901326	-1.761305	1.730592
C	3.754456	-2.833501	1.440882
C	4.175168	-3.699482	2.452490
C	3.756975	-3.503453	3.767903
C	2.915261	-2.430560	4.069167
C	2.490038	-1.569401	3.059559
H	4.094466	-3.001207	0.426309
H	4.833006	-4.528076	2.207078
H	4.084148	-4.178818	4.552721
H	2.585946	-2.263823	5.090545
H	1.835518	-0.744219	3.311328
