# Supplementary material for: HiREX: High-Throughput Reactivity Exploration for Extended Databases of Transition-Metal Catalysts
Source: J Chem Inf Model. 2023 Sep 22;63(19):6081–94. doi: 10.1021/acs.jcim.3c00660 (PMC10565810; doi:10.1021/acs.jcim.3c00660)
Supplement: Supplementary file 2 — ci3c00660_si_002.zip [file ci3c00660_si_002.zip › SI_structures/Reference_structures/Br-PNP-pincer-ph-CF3-1.xyz]

78
-6524.33763556
Mn	0.007964	-0.467941	0.366049
O	0.109992	-0.359137	3.287698
N	-0.004573	1.868900	-0.124094
C	0.024854	-0.358936	2.123838
C	-0.067183	-2.219717	0.389410
O	-0.123421	-3.386628	0.352584
C	-1.079768	2.718826	0.461808
C	-2.470350	2.415773	-0.114403
H	-0.347247	1.513212	-1.021756
C	2.515057	1.975682	-0.603374
C	1.184443	2.715951	-0.455428
C	-3.213276	1.166008	0.364645
C	2.915260	1.199738	0.655647
Br	0.133789	-0.491676	-2.166218
P	2.287790	-0.513799	0.509406
P	-2.312124	-0.455631	0.232306
H	-3.480073	1.271484	1.416095
H	-4.150755	1.085492	-0.191653
H	-3.104865	3.279228	0.108048
H	-2.348067	2.401813	-1.202184
H	-0.882592	3.757156	0.196033
H	1.294733	3.448701	0.345208
H	2.471208	1.316369	-1.473646
H	3.272536	2.732898	-0.819295
H	3.996818	1.215992	0.807424
H	2.456965	1.640625	1.544420
C	-3.236241	-1.434007	1.494620
C	-2.595825	-2.192982	2.479900
C	-3.339928	-2.925122	3.408550
C	-4.732369	-2.908263	3.363662
C	-5.383196	-2.160562	2.378599
C	-4.641662	-1.434563	1.450464
H	-1.517321	-2.227258	2.534817
H	-2.823708	-3.508284	4.165086
H	-5.309255	-3.476968	4.086735
H	-6.467947	-2.147902	2.329997
H	-5.159933	-0.875627	0.677785
C	-2.982711	-1.207536	-1.301130
C	-3.021276	-2.604557	-1.404280
C	-3.472728	-3.212734	-2.573916
C	-3.888818	-2.432244	-3.654857
C	-3.845789	-1.040868	-3.559879
C	-3.388357	-0.431172	-2.391493
H	-2.703971	-3.218306	-0.568396
H	-3.502525	-4.296395	-2.639729
H	-4.243332	-2.906122	-4.565358
H	-4.161791	-0.427086	-4.398358
H	-3.340788	0.651059	-2.343278
C	3.292960	-1.259574	-0.836799
C	4.509952	-0.703842	-1.253170
C	5.259739	-1.311166	-2.261913
C	4.807594	-2.487105	-2.860092
C	3.598966	-3.051019	-2.447371
C	2.842792	-2.437868	-1.450948
H	4.886835	0.205269	-0.798674
H	6.197950	-0.863787	-2.576382
H	5.391137	-2.960038	-3.644284
H	3.235842	-3.963869	-2.909884
H	1.897668	-2.876972	-1.159895
C	2.930578	-1.375044	1.996714
C	2.866723	-2.775796	2.051322
C	3.281822	-3.459173	3.192107
C	3.764438	-2.752930	4.296480
C	3.828324	-1.360741	4.250932
C	3.412124	-0.673815	3.108983
H	2.494872	-3.337198	1.201749
H	3.228813	-4.543473	3.217938
H	4.087031	-3.285410	5.186056
H	4.200276	-0.803705	5.105752
H	3.461224	0.408952	3.100457
C	-1.027931	2.772548	1.985933
F	-1.598151	1.733800	2.630203
F	0.248152	2.858477	2.435371
F	-1.679029	3.881528	2.409533
C	0.959738	3.519414	-1.747618
F	0.973811	2.732584	-2.842076
F	-0.219093	4.191752	-1.780811
F	1.935000	4.443518	-1.899226
