# Supplementary material for: HiREX: High-Throughput Reactivity Exploration for Extended Databases of Transition-Metal Catalysts
Source: J Chem Inf Model. 2023 Sep 22;63(19):6081–94. doi: 10.1021/acs.jcim.3c00660 (PMC10565810; doi:10.1021/acs.jcim.3c00660)
Supplement: Supplementary file 2 — ci3c00660_si_002.zip [file ci3c00660_si_002.zip › SI_structures/Reference_structures/Br-PNP-pincer-ph-cy-1.xyz]

104
-6319.70411171
Mn	0.054161	-0.180731	0.307848
O	-0.326868	-0.310176	3.202508
N	0.155519	2.131733	-0.037876
C	-0.190458	-0.200327	2.044873
C	-0.055342	-1.932185	0.226234
O	-0.123404	-3.095166	0.131995
C	-0.859466	2.983883	0.692818
C	-2.265510	2.773448	0.096558
H	-0.239828	1.941555	-0.955971
C	2.672619	2.096296	-0.550260
C	1.401479	2.942771	-0.350516
C	-3.023775	1.513196	0.520453
C	3.129432	1.316947	0.683758
Br	0.466463	-0.162849	-2.206541
P	2.304207	-0.320018	0.725548
P	-2.235636	-0.052843	-0.051154
H	-3.087436	1.434613	1.608772
H	-4.053705	1.549830	0.152355
H	-2.877613	3.640029	0.361893
H	-2.185245	2.800281	-0.992014
H	-0.601936	4.021605	0.482615
H	1.582184	3.548975	0.537512
H	2.559456	1.420439	-1.401848
H	3.471114	2.797034	-0.810021
H	4.213256	1.179869	0.675483
H	2.888307	1.869580	1.593078
C	-3.308073	-1.286435	0.809357
C	-2.837552	-2.098627	1.847980
C	-3.695226	-2.987963	2.499300
C	-5.034589	-3.076414	2.123991
C	-5.516297	-2.269725	1.090109
C	-4.660402	-1.384638	0.438932
H	-1.804024	-2.052249	2.158787
H	-3.308905	-3.612752	3.299005
H	-5.699137	-3.770812	2.629384
H	-6.557440	-2.332867	0.787731
H	-5.042479	-0.774218	-0.372843
C	-2.830796	-0.266511	-1.774080
C	-2.624725	-1.518629	-2.373528
C	-3.042925	-1.755454	-3.678485
C	-3.661657	-0.738790	-4.412419
C	-3.863747	0.509722	-3.827299
C	-3.454314	0.744437	-2.511294
H	-2.126672	-2.305289	-1.816133
H	-2.879886	-2.730661	-4.127668
H	-3.982655	-0.921568	-5.433603
H	-4.345541	1.304758	-4.388896
H	-3.635639	1.719024	-2.074287
C	3.423682	-1.367145	-0.305920
C	4.808196	-1.333409	-0.070701
C	5.674029	-2.155054	-0.789025
C	5.166590	-3.036922	-1.746433
C	3.792049	-3.093109	-1.971574
C	2.924205	-2.267612	-1.253536
H	5.217203	-0.676071	0.690378
H	6.741996	-2.112157	-0.596378
H	5.839546	-3.678592	-2.307603
H	3.387148	-3.781367	-2.707751
H	1.864065	-2.307094	-1.454888
C	2.691336	-1.009237	2.384018
C	2.570054	-2.396016	2.565558
C	2.766488	-2.966496	3.820710
C	3.090764	-2.159333	4.914470
C	3.212893	-0.781150	4.742284
C	3.009906	-0.207358	3.485259
H	2.325506	-3.030621	1.719553
H	2.670012	-4.041062	3.944948
H	3.246523	-2.603309	5.893081
H	3.463945	-0.146534	5.587172
H	3.096712	0.867712	3.378766
C	-0.866285	2.814426	2.229029
C	0.504222	2.953934	2.913089
C	-0.007890	5.329025	3.652852
C	1.017906	4.398456	2.994932
C	-1.858392	3.781018	2.916369
C	-1.366110	5.233160	2.948056
H	-0.133007	5.043445	4.706759
H	1.238701	4.782054	1.991387
H	1.229462	2.306223	2.420329
H	-1.218418	1.806708	2.437968
H	-2.850764	3.722349	2.460369
H	-2.104318	5.863774	3.457424
H	-1.981040	3.437065	3.951961
H	-1.277041	5.624948	1.925670
H	0.357849	6.362654	3.646559
H	1.964649	4.421202	3.548095
H	0.402203	2.564463	3.934037
C	1.325595	3.949707	-1.553275
C	1.026203	3.328009	-2.938654
C	-1.053979	4.733046	-3.264224
C	-0.452230	3.327428	-3.343673
C	0.553800	5.283842	-1.370482
C	-0.901045	5.327149	-1.859285
H	-0.540783	5.380414	-3.989719
H	-1.022372	2.634970	-2.714919
H	1.412317	2.308080	-2.989858
H	2.370906	4.272719	-1.600914
H	0.619121	5.617900	-0.327787
H	-1.243062	6.369428	-1.852659
H	1.104493	6.032798	-1.955643
H	-1.559536	4.791291	-1.174327
H	-2.112215	4.716379	-3.552113
H	-0.543391	2.932051	-4.362293
H	1.574106	3.915993	-3.687290
