# Supplementary material for: HiREX: High-Throughput Reactivity Exploration for Extended Databases of Transition-Metal Catalysts
Source: J Chem Inf Model. 2023 Sep 22;63(19):6081–94. doi: 10.1021/acs.jcim.3c00660 (PMC10565810; doi:10.1021/acs.jcim.3c00660)
Supplement: Supplementary file 2 — ci3c00660_si_002.zip [file ci3c00660_si_002.zip › SI_structures/Reference_structures/Br-PNP-pincer-ph-iPr-1.xyz]

90
-6086.17599471
Mn	-0.006182	-0.167012	-0.010916
O	0.308214	-1.472163	-2.619696
N	-0.171753	2.187044	-0.741709
C	0.174389	-0.926625	-1.587748
C	-0.012272	-1.685611	0.871546
O	-0.057644	-2.667621	1.516901
C	1.066836	2.932505	-1.156895
C	2.263815	2.674367	-0.225658
H	-0.230752	2.325322	0.269100
C	-2.700939	2.155863	-1.046326
C	-1.379613	2.888462	-1.305013
C	3.112607	1.419613	-0.432085
C	-2.815550	0.747948	-1.635756
Br	-0.085448	1.037119	2.235318
P	-2.263885	-0.452501	-0.366953
P	2.295340	-0.117620	0.157063
H	3.339718	1.279894	-1.488240
H	4.071133	1.533364	0.082636
H	2.929355	3.535327	-0.340654
H	1.897937	2.714679	0.805706
H	0.864988	3.987971	-0.969944
H	-1.246545	2.907908	-2.389459
H	-2.916472	2.145436	0.029689
H	-3.482021	2.772918	-1.498730
H	-3.845194	0.530134	-1.933336
H	-2.181788	0.648050	-2.521665
C	3.213395	-1.437608	-0.748342
C	2.658231	-2.716154	-0.906815
C	3.371707	-3.730654	-1.544818
C	4.651636	-3.483839	-2.041150
C	5.218183	-2.218153	-1.885045
C	4.508005	-1.206356	-1.239261
H	1.664404	-2.931954	-0.535985
H	2.920792	-4.711921	-1.657630
H	5.204371	-4.271863	-2.543657
H	6.216619	-2.016767	-2.261798
H	4.976698	-0.236875	-1.114260
C	2.958989	-0.354649	1.856256
C	2.988015	-1.643682	2.404995
C	3.426628	-1.848096	3.712268
C	3.842283	-0.766100	4.490296
C	3.815143	0.520448	3.951292
C	3.370993	0.726474	2.645207
H	2.674875	-2.495075	1.812309
H	3.446240	-2.854247	4.120632
H	4.185197	-0.924910	5.508373
H	4.132993	1.369263	4.549801
H	3.341146	1.736863	2.255373
C	-3.646447	-0.356724	0.851825
C	-4.946837	-0.692296	0.434904
C	-6.014859	-0.625630	1.325364
C	-5.798854	-0.230225	2.649292
C	-4.512111	0.098509	3.071075
C	-3.438672	0.036334	2.177551
H	-5.122113	-1.018228	-0.585861
H	-7.014376	-0.887012	0.990320
H	-6.631551	-0.182204	3.344940
H	-4.335720	0.405218	4.098029
H	-2.441427	0.311143	2.498787
C	-2.614770	-2.102066	-1.094839
C	-2.740563	-3.206750	-0.238199
C	-2.951832	-4.483119	-0.754911
C	-3.044513	-4.673870	-2.135872
C	-2.925631	-3.580602	-2.993641
C	-2.709710	-2.301483	-2.477356
H	-2.682784	-3.065472	0.835621
H	-3.047738	-5.327963	-0.079375
H	-3.210557	-5.668302	-2.539216
H	-2.999454	-3.720222	-4.068129
H	-2.610533	-1.466011	-3.160410
C	1.342879	2.873525	-2.680861
C	2.649726	3.596544	-3.034922
H	2.688166	4.596692	-2.588784
H	3.535811	3.047868	-2.701618
H	2.728571	3.715859	-4.120472
C	1.258185	1.489524	-3.324712
H	0.548126	3.468190	-3.146084
H	0.265287	1.059604	-3.193124
H	1.445020	1.570062	-4.401644
H	1.978700	0.775476	-2.921218
C	-1.575878	4.369118	-0.802350
C	-1.150499	4.589301	0.655836
H	-1.549214	3.814720	1.318614
H	-0.063100	4.601338	0.782056
H	-1.525708	5.555026	1.010085
C	-1.027060	5.458412	-1.737663
H	-2.661683	4.515074	-0.817364
H	-1.339751	5.280686	-2.772351
H	-1.420493	6.436828	-1.438953
H	0.063745	5.535111	-1.727481
