# Supplementary material for: HiREX: High-Throughput Reactivity Exploration for Extended Databases of Transition-Metal Catalysts
Source: J Chem Inf Model. 2023 Sep 22;63(19):6081–94. doi: 10.1021/acs.jcim.3c00660 (PMC10565810; doi:10.1021/acs.jcim.3c00660)
Supplement: Supplementary file 2 — ci3c00660_si_002.zip [file ci3c00660_si_002.zip › SI_structures/Reference_structures/Br-PNP-pincer-ph-ph-1.xyz]

92
-6312.43865571
Mn	-0.002148	-0.594628	0.305015
O	0.212711	0.154132	3.115862
N	0.279135	1.613316	-0.351420
C	0.094107	-0.132038	1.982750
C	-0.149671	-2.297082	0.738036
O	-0.257049	-3.418574	1.031520
C	-0.909197	2.412206	-0.827422
C	-1.845244	1.604657	-1.746915
H	0.795515	1.433897	-1.212077
C	2.664909	1.998007	0.525562
C	1.195299	2.467926	0.507480
C	-2.938543	0.804155	-1.042403
C	2.996726	0.684825	1.235291
Br	-0.037619	-1.328183	-2.127822
P	2.301138	-0.734149	0.293998
P	-2.320332	-0.510352	0.110872
H	-3.554705	1.491713	-0.462571
H	-3.592267	0.340714	-1.783734
H	-2.347645	2.335626	-2.390144
H	-1.246633	0.960348	-2.393869
H	-0.507348	3.204369	-1.462302
H	0.802315	2.412468	1.523178
H	3.049013	1.980069	-0.499716
H	3.219063	2.792604	1.033626
H	4.082399	0.578349	1.322730
H	2.572006	0.683485	2.241641
C	-3.337119	-0.277542	1.634462
C	-2.866968	-0.768995	2.860089
C	-3.619080	-0.619975	4.026340
C	-4.857995	0.019088	3.984153
C	-5.350053	0.486571	2.764062
C	-4.600849	0.330799	1.599044
H	-1.909375	-1.269912	2.913415
H	-3.231577	-1.001479	4.966216
H	-5.440097	0.144277	4.892164
H	-6.320523	0.971565	2.716942
H	-5.013059	0.689033	0.662531
C	-3.079264	-2.058878	-0.542143
C	-3.413820	-3.094457	0.340931
C	-3.928062	-4.299193	-0.137488
C	-4.115743	-4.487027	-1.507477
C	-3.782478	-3.462586	-2.394376
C	-3.264001	-2.259103	-1.917102
H	-3.281128	-2.963365	1.408680
H	-4.184004	-5.088857	0.562804
H	-4.518138	-5.424079	-1.880910
H	-3.920707	-3.599850	-3.462911
H	-2.983960	-1.487612	-2.622402
C	3.400095	-0.668794	-1.190404
C	4.702756	-1.187146	-1.120735
C	5.589472	-1.033173	-2.186254
C	5.191928	-0.349242	-3.336286
C	3.902430	0.177142	-3.413571
C	3.014163	0.019164	-2.349315
H	5.028117	-1.716385	-0.231851
H	6.591145	-1.446736	-2.115430
H	5.881416	-0.230364	-4.166785
H	3.580793	0.706357	-4.305699
H	2.001924	0.387267	-2.446246
C	2.912331	-2.223648	1.158303
C	2.878897	-3.450630	0.477210
C	3.275982	-4.621806	1.116743
C	3.695762	-4.585676	2.449184
C	3.717557	-3.372126	3.136071
C	3.329463	-2.193671	2.494200
H	2.541930	-3.485339	-0.554346
H	3.250760	-5.564427	0.578317
H	4.001281	-5.500037	2.948844
H	4.041663	-3.337494	4.171974
H	3.358981	-1.257874	3.041052
C	-1.685998	3.116000	0.268880
C	-1.837345	2.623877	1.567176
C	-2.617652	3.303280	2.505162
C	-3.264176	4.487390	2.156233
C	-3.121965	4.989332	0.859382
C	-2.338901	4.309611	-0.070221
H	-1.350606	1.708649	1.863601
H	-2.722418	2.893156	3.504916
H	-3.871328	5.016406	2.884638
H	-3.613267	5.915462	0.575797
H	-2.215109	4.715630	-1.070622
C	1.227545	3.935188	0.097201
C	1.666460	4.319656	-1.177065
C	1.727526	5.666599	-1.531660
C	1.364499	6.650877	-0.608785
C	0.939754	6.277594	0.666715
C	0.869451	4.927529	1.013152
H	1.948033	3.560450	-1.902284
H	2.059536	5.948381	-2.526557
H	1.411817	7.700279	-0.883876
H	0.652293	7.034993	1.389862
H	0.514172	4.637620	1.997391
