# Supplementary material for: HiREX: High-Throughput Reactivity Exploration for Extended Databases of Transition-Metal Catalysts
Source: J Chem Inf Model. 2023 Sep 22;63(19):6081–94. doi: 10.1021/acs.jcim.3c00660 (PMC10565810; doi:10.1021/acs.jcim.3c00660)
Supplement: Supplementary file 2 — ci3c00660_si_002.zip [file ci3c00660_si_002.zip › SI_structures/Reference_structures/Br-PNP-pincer-ph-tBut-1.xyz]

96
-6164.81428830
Mn	-0.022773	-0.491206	0.354674
O	-0.446350	-0.860577	3.219580
N	-0.131670	1.928034	-0.200313
C	-0.309257	-0.615729	2.084585
C	0.007375	-2.238265	0.304266
O	-0.010621	-3.406101	0.246271
C	-1.215520	2.831364	0.334011
C	-2.597077	2.276511	-0.067753
H	-0.525835	1.491581	-1.030064
C	2.393680	2.109655	-0.555202
C	1.017713	2.757393	-0.733320
C	-3.132203	1.006645	0.603314
C	2.645016	1.534065	0.844418
Br	0.525031	-0.530189	-2.123371
P	2.200952	-0.243218	0.833053
P	-2.305623	-0.533080	0.026040
H	-2.995947	1.051967	1.682782
H	-4.209291	0.915491	0.431829
H	-3.330230	3.069848	0.089638
H	-2.571957	2.121839	-1.150312
H	-1.152887	3.763986	-0.238177
H	1.030676	3.627532	-0.085761
H	2.548722	1.332753	-1.303531
H	3.138414	2.886130	-0.756430
H	3.683173	1.667745	1.159637
H	2.018090	2.024661	1.591264
C	-3.156804	-1.826410	1.028172
C	-3.535595	-3.059011	0.478925
C	-4.115220	-4.045699	1.276733
C	-4.327514	-3.818175	2.636452
C	-3.955093	-2.594256	3.193316
C	-3.372055	-1.608712	2.398050
H	-3.392445	-3.254049	-0.576417
H	-4.402897	-4.992944	0.830249
H	-4.779311	-4.586627	3.256382
H	-4.114624	-2.403597	4.250427
H	-3.078590	-0.674489	2.859285
C	-2.962119	-0.820224	-1.663181
C	-2.438129	-1.895359	-2.400781
C	-2.904679	-2.169089	-3.684071
C	-3.881891	-1.357467	-4.263894
C	-4.400590	-0.280902	-3.545177
C	-3.948959	-0.017754	-2.250035
H	-1.667057	-2.521265	-1.969317
H	-2.493915	-3.008875	-4.236370
H	-4.235467	-1.563121	-5.269829
H	-5.162764	0.354330	-3.986603
H	-4.380289	0.815114	-1.707614
C	3.465606	-1.016852	-0.256290
C	4.675442	-0.382042	-0.566936
C	5.620318	-1.011653	-1.378960
C	5.372862	-2.288359	-1.883198
C	4.172597	-2.930958	-1.574395
C	3.223405	-2.296552	-0.775899
H	4.893133	0.608210	-0.183765
H	6.549809	-0.501908	-1.615079
H	6.107988	-2.777899	-2.515037
H	3.967292	-3.922866	-1.965938
H	2.287493	-2.797844	-0.568672
C	2.697553	-0.863089	2.487151
C	2.747926	-2.248424	2.702820
C	3.044271	-2.758083	3.964508
C	3.287338	-1.889788	5.031985
C	3.233721	-0.511584	4.827124
C	2.940054	0.000934	3.561595
H	2.552293	-2.931268	1.882481
H	3.081797	-3.832775	4.115851
H	3.515092	-2.286742	6.016649
H	3.419994	0.169642	5.652236
H	2.899375	1.075606	3.424017
C	-1.070174	3.330687	1.821770
C	-0.761235	2.244665	2.854266
H	0.179371	1.741010	2.635277
H	-0.666542	2.701902	3.846054
H	-1.540543	1.487656	2.922436
C	-2.383827	4.033155	2.224891
H	-2.656574	4.820444	1.512825
H	-3.222927	3.336267	2.301086
H	-2.260493	4.504326	3.205364
C	0.044842	4.394171	1.944372
H	1.045446	3.964520	1.857985
H	-0.057703	5.183617	1.191924
H	-0.012167	4.867418	2.930683
C	0.840962	3.340845	-2.213521
C	-0.576642	3.174040	-2.793122
H	-1.343243	3.686347	-2.208617
H	-0.600353	3.608386	-3.797967
H	-0.852209	2.119680	-2.896859
C	1.800259	2.701369	-3.239439
H	2.851739	2.884730	-3.003325
H	1.638468	1.623458	-3.306142
H	1.609722	3.137198	-4.226188
C	1.160920	4.845534	-2.132807
H	0.434048	5.374408	-1.506047
H	2.156562	5.015876	-1.706987
H	1.143541	5.304132	-3.127893
