# Supplementary material for: HiREX: High-Throughput Reactivity Exploration for Extended Databases of Transition-Metal Catalysts
Source: J Chem Inf Model. 2023 Sep 22;63(19):6081–94. doi: 10.1021/acs.jcim.3c00660 (PMC10565810; doi:10.1021/acs.jcim.3c00660)
Supplement: Supplementary file 2 — ci3c00660_si_002.zip [file ci3c00660_si_002.zip › SI_structures/Reference_structures/Br-PNP-pincer-tBut-1.xyz]

80
-5555.01507165
Mn	-0.005902	0.180820	0.114225
O	-0.149198	3.100610	-0.006772
N	0.011227	-0.094551	2.313272
C	-0.069001	1.922439	0.104981
C	-0.007602	0.263270	-1.646470
O	0.030127	0.380954	-2.801227
C	1.217256	0.330384	3.065141
C	2.430011	-0.553731	2.776214
H	0.032755	-1.114982	2.328272
C	-2.423835	-0.616475	2.786324
C	-1.215426	0.291703	3.065600
C	3.345563	-0.039824	1.670441
C	-3.343552	-0.096590	1.682186
Br	0.089387	-2.375231	0.248464
P	-2.519067	0.123368	0.028758
P	2.508629	0.157725	0.022074
H	3.729047	0.939155	1.971645
H	4.215662	-0.687796	1.565943
H	3.018059	-0.618951	3.698514
H	2.090215	-1.571264	2.555886
H	1.424249	1.381519	2.842334
H	0.999367	0.269963	4.139627
H	-0.988334	0.243353	4.138235
H	-1.454762	1.335534	2.835991
H	-2.075468	-1.628779	2.564068
H	-3.012065	-0.690096	3.708388
H	-4.212951	-0.745437	1.575812
H	-3.725580	0.880240	1.991919
C	3.305963	1.841770	-0.478460
C	2.737031	2.276003	-1.838108
H	1.652400	2.427670	-1.809579
H	3.198523	3.226322	-2.134261
H	2.959168	1.545352	-2.617944
C	4.845903	1.891894	-0.573578
H	5.333274	1.394903	0.269539
H	5.236986	1.476433	-1.495334
H	5.145449	2.946309	-0.545989
C	2.956249	2.855218	0.647195
H	2.009274	2.675352	1.146067
H	3.735286	2.860141	1.415400
H	2.915590	3.863979	0.223672
C	3.249709	-1.284060	-1.035122
C	2.344223	-1.560374	-2.240312
H	2.228136	-0.683071	-2.874668
H	2.794800	-2.358703	-2.844005
H	1.350964	-1.894201	-1.919503
C	3.314447	-2.546632	-0.153031
H	4.133050	-2.500041	0.566775
H	2.367174	-2.729518	0.374561
H	3.507172	-3.407548	-0.804055
C	4.662233	-1.040179	-1.579183
H	5.375724	-0.757999	-0.801003
H	5.015971	-1.979355	-2.023410
H	4.679041	-0.290163	-2.365540
C	-3.304982	-1.286695	-1.027275
C	-2.391068	-1.528549	-2.242234
H	-1.403925	-1.856386	-1.933617
H	-2.828099	-2.315801	-2.869001
H	-2.291170	-0.613704	-2.848573
C	-4.725819	-1.020540	-1.533209
H	-5.420572	-0.751214	-0.734082
H	-4.750366	-0.248236	-2.304550
H	-5.096474	-1.946500	-1.992041
C	-3.407016	-2.578238	-0.184968
H	-2.489999	-2.808350	0.328115
H	-4.226905	-2.531360	0.536200
H	-3.624789	-3.411855	-0.865219
C	-3.291396	1.813899	-0.467109
C	-2.944700	2.815933	0.658379
H	-2.001314	2.621252	1.157761
H	-2.885447	3.825703	0.236803
H	-3.729903	2.830550	1.419893
C	-4.826501	1.879615	-0.597144
H	-5.197187	1.468541	-1.535058
H	-5.341653	1.384328	0.230928
H	-5.117487	2.936941	-0.573790
C	-2.709655	2.251445	-1.789734
H	-1.621488	2.396127	-1.734829
H	-2.923714	1.521702	-2.582528
H	-3.166331	3.205368	-2.080154
