# Supplementary material for: HiREX: High-Throughput Reactivity Exploration for Extended Databases of Transition-Metal Catalysts
Source: J Chem Inf Model. 2023 Sep 22;63(19):6081–94. doi: 10.1021/acs.jcim.3c00660 (PMC10565810; doi:10.1021/acs.jcim.3c00660)
Supplement: Supplementary file 2 — ci3c00660_si_002.zip [file ci3c00660_si_002.zip › SI_structures/Reference_structures/Br-PNP-pincer-tBut-CF3-1.xyz]

86
-6228.92877985
Mn	-0.002400	-0.419900	0.228000
O	0.203000	-1.254700	3.053800
N	0.028000	1.607700	0.159900
C	0.100800	-0.907200	1.948500
C	-0.149600	-2.137100	-0.291700
O	-0.260600	-3.235600	-0.661400
C	-0.911600	2.381500	1.073900
C	-2.413700	2.156200	0.763200
H	-0.411900	1.779300	-0.750300
C	2.236700	1.807000	-1.199600
C	1.363200	2.348700	-0.031800
C	-2.959000	0.817800	1.265700
C	2.933300	0.444300	-1.029500
Br	0.099100	-0.241100	-2.133800
P	2.299100	-0.706400	0.218500
P	-2.323300	-0.657600	0.427800
H	-2.733800	0.772000	2.325700
H	-4.045200	0.839700	1.179600
H	-2.990200	2.946200	1.254900
H	-2.586900	2.277100	-0.301500
H	-0.843600	3.418900	0.735000
H	1.953700	2.285500	0.872600
H	1.644600	1.811300	-2.116000
H	3.065400	2.496900	-1.379500
H	2.884100	-0.027100	-2.009600
H	3.991900	0.624600	-0.846300
C	-2.887400	-1.984600	1.609100
C	-2.098400	-3.331200	1.551200
H	-1.054900	-3.194000	1.821400
H	-2.522700	-4.048900	2.258400
H	-2.174500	-3.773900	0.559500
C	-4.373900	-2.426400	1.397600
H	-5.038000	-1.562600	1.392600
H	-4.476300	-2.993500	0.474000
H	-4.695900	-3.083300	2.210700
C	-2.899900	-1.536700	3.116800
H	-1.986100	-1.032900	3.402300
H	-3.736600	-0.861700	3.310200
H	-3.022300	-2.403000	3.771700
C	-3.220800	-0.721900	-1.186100
C	-2.862700	-2.007200	-2.000000
H	-3.028400	-2.900000	-1.398300
H	-3.494200	-2.077400	-2.889000
H	-1.830000	-1.994300	-2.333100
C	-2.975300	0.535400	-2.090500
H	-3.707900	1.315800	-1.871800
H	-1.996500	0.964600	-1.938800
H	-3.077600	0.272400	-3.145700
C	-4.792100	-0.729800	-1.095000
H	-5.153700	-0.013400	-0.359900
H	-5.224400	-0.457700	-2.062600
H	-5.181400	-1.716600	-0.863900
C	2.888900	-2.332600	-0.448700
C	2.441400	-3.552100	0.432100
H	1.608100	-3.291600	1.081000
H	2.137800	-4.392100	-0.195500
H	3.259100	-3.901700	1.063400
C	4.455700	-2.407500	-0.541500
H	4.852100	-1.570100	-1.116700
H	4.918100	-2.412400	0.441100
H	4.758000	-3.332300	-1.040300
C	2.480800	-2.622300	-1.940900
H	1.414700	-2.549400	-2.106000
H	2.980100	-1.938700	-2.627300
H	2.785000	-3.634800	-2.219600
C	3.179100	-0.331500	1.802200
C	2.498100	0.758800	2.690600
H	2.516300	0.485600	3.747000
H	3.006300	1.720100	2.598100
H	1.469200	0.891400	2.396600
C	4.630500	0.228700	1.585300
H	5.237100	-0.433700	0.975700
H	4.598200	1.208900	1.106600
H	5.131800	0.347600	2.549600
C	3.349600	-1.589500	2.721800
H	2.404100	-2.103900	2.870000
H	4.068900	-2.288000	2.303700
H	3.731600	-1.295600	3.702600
C	-0.623200	2.524800	2.606100
F	0.712400	3.123600	2.885600
F	-1.606100	3.479800	3.205900
F	-0.739500	1.266000	3.384600
C	1.231300	3.897300	-0.348000
F	2.524100	4.508900	-0.787500
F	0.234200	4.137500	-1.433700
F	0.875200	4.722600	0.843600
