# Supplementary material for: HiREX: High-Throughput Reactivity Exploration for Extended Databases of Transition-Metal Catalysts
Source: J Chem Inf Model. 2023 Sep 22;63(19):6081–94. doi: 10.1021/acs.jcim.3c00660 (PMC10565810; doi:10.1021/acs.jcim.3c00660)
Supplement: Supplementary file 2 — ci3c00660_si_002.zip [file ci3c00660_si_002.zip › SI_structures/Reference_structures/Br-PNP-pincer-tBut-cy-1.xyz]

112
-6024.45782448
Mn	0.097983	-0.571924	0.577415
O	-0.353595	-1.478502	3.307439
N	0.141140	1.737892	0.832358
C	-0.163006	-1.063983	2.223586
C	0.086307	-2.228682	-0.002511
O	0.138221	-3.310595	-0.440438
C	-0.934022	2.410626	1.646949
C	-2.275901	2.399132	0.888754
H	-0.202002	1.741112	-0.127374
C	2.627771	1.922544	0.292556
C	1.361842	2.642051	0.758571
C	-3.156133	1.150157	1.030164
C	3.165961	0.881817	1.282140
Br	0.357296	0.136094	-1.847189
P	2.533185	-0.816964	0.945283
P	-2.462553	-0.439759	0.359611
H	-3.370168	0.995441	2.085066
H	-4.121750	1.340031	0.551934
H	-2.867703	3.244720	1.254721
H	-2.073436	2.615462	-0.164128
H	-0.658560	3.467996	1.721489
H	1.538661	2.972219	1.785404
H	2.453310	1.483401	-0.690088
H	3.395193	2.686403	0.164035
H	4.258027	0.879887	1.289120
H	2.852552	1.148869	2.292134
C	-3.360927	-1.762004	1.466156
C	-2.599864	-3.096376	1.376054
H	-1.609209	-3.047316	1.822244
H	-3.166952	-3.861807	1.919624
H	-2.494822	-3.434999	0.342980
C	-4.825236	-2.064040	1.106358
H	-5.438202	-1.164901	1.024307
H	-4.916402	-2.644998	0.188595
H	-5.246629	-2.674702	1.914356
C	-3.395121	-1.279767	2.933035
H	-2.465138	-0.842033	3.280414
H	-4.202639	-0.560482	3.094764
H	-3.602984	-2.145283	3.573064
C	-3.256915	-0.454239	-1.400504
C	-2.672785	-1.640920	-2.181170
H	-2.931040	-2.594156	-1.709447
H	-3.092985	-1.650771	-3.195028
H	-1.589163	-1.564458	-2.265274
C	-2.903472	0.887556	-2.078497
H	-3.519300	1.699227	-1.680684
H	-1.853548	1.147980	-1.992857
H	-3.131934	0.800998	-3.147929
C	-4.795652	-0.527489	-1.478683
H	-5.294200	0.145542	-0.775747
H	-5.087895	-0.209345	-2.486654
H	-5.188078	-1.531421	-1.338280
C	3.731097	-1.490949	-0.428706
C	3.718513	-3.030930	-0.420383
H	2.699912	-3.418584	-0.497544
H	4.271893	-3.386718	-1.297713
H	4.192771	-3.469324	0.456241
C	5.168727	-0.956772	-0.271946
H	5.219470	0.108653	-0.514662
H	5.605290	-1.101214	0.712479
H	5.807240	-1.480121	-0.994030
C	3.295180	-1.081848	-1.842647
H	2.345378	-1.528976	-2.125013
H	3.208760	-0.002556	-1.962675
H	4.065397	-1.437231	-2.539606
C	3.049561	-1.750050	2.558378
C	2.635841	-0.894214	3.773223
H	1.638911	-0.481069	3.694725
H	2.657376	-1.524697	4.669430
H	3.337719	-0.072629	3.937422
C	4.562494	-1.979071	2.739435
H	4.995772	-2.670932	2.018347
H	5.123379	-1.041468	2.709490
H	4.717498	-2.414268	3.734577
C	2.343268	-3.118722	2.624284
H	1.259813	-3.035517	2.580934
H	2.662200	-3.788207	1.825714
H	2.596567	-3.599958	3.576751
C	-1.060836	1.937248	3.103071
C	0.257896	1.954356	3.880661
C	-1.310925	1.516718	5.862119
C	0.100356	1.308772	5.275369
C	-2.105545	2.814645	3.844892
C	-1.897731	2.841646	5.373382
H	-1.970999	0.698337	5.546154
H	0.850765	1.734966	5.951742
H	0.597824	2.993702	3.982203
H	-1.417686	0.906300	3.101303
H	-2.060108	3.840142	3.456783
H	-2.847092	3.062191	5.873856
H	-3.113491	2.447207	3.624740
H	-1.210386	3.653438	5.644205
H	-1.276682	1.480725	6.956588
H	0.307331	0.237133	5.211239
H	1.029350	1.430629	3.316493
C	1.045976	3.922934	-0.079844
C	1.846739	5.169370	0.372392
C	3.111733	5.295206	-1.813708
C	3.220476	5.356453	-0.286223
C	1.093008	3.759731	-1.619085
C	2.467909	3.981221	-2.269166
H	2.497385	6.138339	-2.161476
H	3.926464	4.592430	0.060519
H	1.944452	5.167907	1.465160
H	0.005361	4.164351	0.151879
H	0.709691	2.775659	-1.903959
H	2.347506	3.979412	-3.359415
H	0.402576	4.501153	-2.043711
H	3.140832	3.149664	-2.035988
H	4.100409	5.416067	-2.272501
H	3.639026	6.321238	0.025576
H	1.243365	6.052141	0.120746
