# Supplementary material for: HiREX: High-Throughput Reactivity Exploration for Extended Databases of Transition-Metal Catalysts
Source: J Chem Inf Model. 2023 Sep 22;63(19):6081–94. doi: 10.1021/acs.jcim.3c00660 (PMC10565810; doi:10.1021/acs.jcim.3c00660)
Supplement: Supplementary file 2 — ci3c00660_si_002.zip [file ci3c00660_si_002.zip › SI_structures/Reference_structures/Br-PNP-pincer-tBut-iPr-1.xyz]

98
-5790.93142950
Mn	0.031690	-0.892730	0.238112
O	0.306073	-2.366661	2.725180
N	0.234266	1.698186	0.324208
C	0.147079	-1.661890	1.795511
C	-0.147800	-2.506975	-0.393371
O	-0.282437	-3.587296	-0.819095
C	-0.796454	2.506844	1.051060
C	-2.222607	2.192554	0.567892
H	-0.122194	1.594274	-0.626420
C	2.368488	1.783778	-0.985608
C	1.549757	2.428069	0.151893
C	-2.983759	0.939673	1.019738
C	3.129567	0.467350	-0.789073
Br	0.122934	-0.269836	-2.259948
P	2.423240	-0.874542	0.273663
P	-2.420932	-0.707450	0.378505
H	-2.978707	0.884276	2.105725
H	-4.033178	1.062970	0.731948
H	-2.834337	3.048306	0.874615
H	-2.195415	2.239610	-0.523948
H	-0.680876	3.532043	0.705189
H	2.100691	2.348641	1.092125
H	1.704265	1.662760	-1.839514
H	3.127856	2.510673	-1.286099
H	3.243362	0.023612	-1.778154
H	4.139019	0.675532	-0.439394
C	-3.219596	-1.863155	1.707770
C	-2.813921	-3.318048	1.424774
H	-1.739350	-3.474236	1.514658
H	-3.302939	-3.973040	2.156032
H	-3.126941	-3.644440	0.430477
C	-4.756999	-1.797177	1.819460
H	-5.135317	-0.771790	1.821156
H	-5.268617	-2.358010	1.041555
H	-5.041973	-2.248744	2.777159
C	-2.717947	-1.454497	3.108270
H	-1.655505	-1.257765	3.170242
H	-3.251341	-0.576873	3.481066
H	-2.936058	-2.277633	3.798771
C	-3.429477	-0.869666	-1.263860
C	-2.902669	-2.060131	-2.081495
H	-2.993783	-3.003149	-1.538113
H	-3.502319	-2.147505	-2.996515
H	-1.864532	-1.915669	-2.373497
C	-3.240786	0.433729	-2.066273
H	-3.809115	1.257922	-1.626570
H	-2.195569	0.716989	-2.167571
H	-3.634373	0.271870	-3.077327
C	-4.949843	-1.049578	-1.113108
H	-5.404814	-0.344078	-0.414178
H	-5.403676	-0.870433	-2.095421
H	-5.221076	-2.063521	-0.820232
C	3.273817	-2.406954	-0.517280
C	2.916115	-3.705654	0.233026
H	1.852112	-3.780538	0.455688
H	3.174161	-4.559479	-0.404407
H	3.467639	-3.819771	1.163708
C	4.804972	-2.258032	-0.568586
H	5.115084	-1.380248	-1.141965
H	5.258277	-2.200348	0.421773
H	5.227647	-3.138378	-1.068147
C	2.776414	-2.569801	-1.968624
H	1.714346	-2.794577	-2.022954
H	2.965457	-1.694841	-2.591716
H	3.320737	-3.412305	-2.412255
C	3.287099	-0.553321	1.990484
C	2.342473	0.249925	2.900454
H	2.917870	0.636007	3.750516
H	1.887122	1.097396	2.395833
H	1.547317	-0.371790	3.302450
C	4.586491	0.262903	1.855075
H	5.306782	-0.176944	1.162952
H	4.393336	1.293180	1.543936
H	5.064894	0.308478	2.840569
C	3.614647	-1.854211	2.744953
H	2.751662	-2.515808	2.820908
H	4.446361	-2.402052	2.300445
H	3.914576	-1.587895	3.765975
C	-0.556405	2.618447	2.574082
C	-1.422147	3.734295	3.176042
H	-1.317666	4.682079	2.638172
H	-2.482743	3.459795	3.164876
H	-1.142856	3.910743	4.220353
C	-0.725259	1.340776	3.397940
H	0.488854	2.932757	2.672656
H	-0.121180	1.387803	4.309777
H	-1.762767	1.198734	3.707909
H	-0.416301	0.465229	2.833448
C	1.487800	3.964001	-0.193953
C	0.571515	4.296117	-1.381191
H	0.786563	3.663889	-2.247442
H	-0.490054	4.177629	-1.143057
H	0.718039	5.337120	-1.688566
C	1.310006	4.947668	0.974479
H	2.507890	4.164398	-0.539142
H	1.669924	5.936671	0.668022
H	0.276844	5.076933	1.300214
H	1.901676	4.640532	1.843396
