# Supplementary material for: HiREX: High-Throughput Reactivity Exploration for Extended Databases of Transition-Metal Catalysts
Source: J Chem Inf Model. 2023 Sep 22;63(19):6081–94. doi: 10.1021/acs.jcim.3c00660 (PMC10565810; doi:10.1021/acs.jcim.3c00660)
Supplement: Supplementary file 2 — ci3c00660_si_002.zip [file ci3c00660_si_002.zip › SI_structures/Reference_structures/Br-PNP-pincer-tBut-ph-1.xyz]

100
-6017.19663192
Mn	-0.007329	-0.808177	0.215381
O	0.291779	-2.048218	2.828042
N	0.130775	1.582405	0.251682
C	0.120391	-1.449979	1.829042
C	-0.142921	-2.475329	-0.294908
O	-0.244858	-3.590937	-0.625197
C	-0.993255	2.447335	0.723322
C	-2.335529	2.127018	0.043418
H	0.059145	1.593848	-0.767592
C	2.584936	1.922315	-0.440135
C	1.471694	2.186249	0.595668
C	-3.143151	0.973875	0.629924
C	3.017378	0.497962	-0.829974
Br	0.054905	-0.151289	-2.298870
P	2.441401	-0.896728	0.223868
P	-2.474256	-0.715567	0.292715
H	-3.192371	1.103055	1.711700
H	-4.173540	1.019378	0.265978
H	-2.942331	3.034597	0.137289
H	-2.155820	1.995255	-1.026303
H	-0.775188	3.461508	0.382914
H	1.757821	1.734162	1.535516
H	2.327372	2.451978	-1.362891
H	3.455949	2.444394	-0.033359
H	2.580620	0.261127	-1.798833
H	4.103328	0.471848	-0.938396
C	-3.234269	-1.655936	1.793786
C	-2.823174	-3.134010	1.715120
H	-1.742921	-3.269019	1.766747
H	-3.263642	-3.678213	2.559370
H	-3.183383	-3.604098	0.795832
C	-4.769599	-1.577072	1.939680
H	-5.154608	-0.565553	1.785754
H	-5.302266	-2.257076	1.280116
H	-5.022283	-1.865106	2.967124
C	-2.693999	-1.015558	3.092463
H	-1.641280	-0.767134	3.071849
H	-3.244169	-0.105611	3.343920
H	-2.848021	-1.723502	3.915184
C	-3.439028	-1.195361	-1.317373
C	-2.763401	-2.390033	-2.006600
H	-2.718984	-3.268112	-1.359660
H	-3.350454	-2.658983	-2.893810
H	-1.755415	-2.140211	-2.334784
C	-3.417933	0.007812	-2.281377
H	-4.033576	0.835104	-1.918781
H	-2.406109	0.358339	-2.473759
H	-3.844726	-0.317592	-3.238145
C	-4.916601	-1.555071	-1.103938
H	-5.464614	-0.796446	-0.540771
H	-5.388646	-1.632294	-2.091083
H	-5.040272	-2.521610	-0.613911
C	3.175165	-2.410526	-0.725643
C	2.798102	-3.741446	-0.021292
H	1.924620	-3.662863	0.624125
H	2.571925	-4.502608	-0.773935
H	3.620601	-4.121312	0.585672
C	4.705662	-2.355389	-0.892714
H	5.036667	-1.450710	-1.409851
H	5.244115	-2.433198	0.051473
H	5.013392	-3.210150	-1.507301
C	2.592418	-2.434164	-2.153713
H	1.509874	-2.519827	-2.175163
H	2.872639	-1.551619	-2.731262
H	3.012020	-3.308385	-2.665516
C	3.486035	-0.748707	1.862205
C	2.797680	0.080070	2.965135
H	1.787396	-0.252044	3.187413
H	3.383782	-0.036947	3.884024
H	2.788965	1.146941	2.747633
C	4.839000	-0.063194	1.592913
H	5.441167	-0.565409	0.837007
H	4.706325	0.977706	1.286820
H	5.417567	-0.056488	2.524863
C	3.728206	-2.142355	2.471603
H	2.794703	-2.682063	2.641666
H	4.384025	-2.761485	1.863353
H	4.218059	-2.014840	3.443725
C	-1.097317	2.541103	2.230804
C	-0.495241	1.620684	3.086894
C	-0.596680	1.752396	4.473003
C	-1.315279	2.812873	5.022893
C	-1.925261	3.742186	4.174404
C	-1.811199	3.609028	2.792371
H	0.057535	0.799749	2.658010
H	-0.115383	1.022113	5.117141
H	-1.397260	2.920505	6.100328
H	-2.480474	4.577315	4.591569
H	-2.267383	4.348521	2.139496
C	1.467413	3.695213	0.828587
C	1.754182	4.199450	2.100160
C	1.797274	5.575590	2.333039
C	1.544551	6.468353	1.291857
C	1.251986	5.976479	0.016738
C	1.219578	4.602079	-0.212425
H	1.928689	3.507338	2.918310
H	2.020439	5.946990	3.328880
H	1.571685	7.539156	1.470430
H	1.048147	6.664086	-0.798873
H	0.973814	4.228964	-1.203116
