# Supplementary material for: HiREX: High-Throughput Reactivity Exploration for Extended Databases of Transition-Metal Catalysts
Source: J Chem Inf Model. 2023 Sep 22;63(19):6081–94. doi: 10.1021/acs.jcim.3c00660 (PMC10565810; doi:10.1021/acs.jcim.3c00660)
Supplement: Supplementary file 2 — ci3c00660_si_002.zip [file ci3c00660_si_002.zip › SI_structures/Reference_structures/Br-PNP-pincer-tBut-tBut-1.xyz]

104
-5869.44400304
Mn	0.026200	-0.437200	0.360900
O	0.200300	-1.037600	3.244700
N	0.108500	1.645600	0.345100
C	0.109200	-0.779500	2.114300
C	-0.140600	-2.196400	0.014900
O	-0.256000	-3.324300	-0.245500
C	-0.876600	2.446300	1.225700
C	-2.340300	2.264700	0.717300
H	-0.325500	1.789600	-0.576600
C	2.204700	1.637800	-1.117300
C	1.468500	2.354600	0.058500
C	-3.028600	0.950200	1.095400
C	3.053400	0.407400	-0.760100
Br	0.105600	-0.407100	-1.997000
P	2.333100	-0.880700	0.288400
P	-2.329000	-0.584100	0.429900
H	-3.075000	0.901800	2.170000
H	-4.065700	1.037000	0.774300
H	-2.960300	3.074600	1.107400
H	-2.361600	2.389500	-0.363000
H	-0.737000	3.452600	0.835100
H	2.095500	2.233600	0.930300
H	1.518900	1.447700	-1.932200
H	2.952700	2.288800	-1.560400
H	3.350000	-0.026800	-1.715900
H	3.967000	0.780800	-0.300700
C	-3.042500	-1.833900	1.620300
C	-2.378400	-3.242600	1.592700
H	-1.356300	-3.192700	1.964600
H	-2.923400	-3.934500	2.241600
H	-2.402100	-3.655000	0.586600
C	-4.562000	-2.125400	1.378600
H	-5.125800	-1.197500	1.288600
H	-4.693000	-2.744100	0.492500
H	-4.987800	-2.686400	2.215200
C	-3.038800	-1.426800	3.138300
H	-2.040800	-1.208700	3.492100
H	-3.690000	-0.572700	3.326300
H	-3.415600	-2.251600	3.751900
C	-3.121100	-0.692100	-1.244600
C	-2.765900	-2.027400	-1.979100
H	-3.145200	-2.881900	-1.418600
H	-3.225900	-2.046900	-2.969800
H	-1.699100	-2.154900	-2.111400
C	-2.787400	0.548400	-2.152500
H	-3.535400	1.333900	-2.021800
H	-1.831500	0.993500	-1.915800
H	-2.785700	0.263900	-3.208400
C	-4.695800	-0.662600	-1.286600
H	-5.108900	0.091200	-0.620700
H	-5.036400	-0.423500	-2.299200
H	-5.126700	-1.629700	-1.050200
C	2.859000	-2.436900	-0.578900
C	2.570600	-3.743200	0.240900
H	1.770900	-3.597400	0.960900
H	2.289900	-4.562900	-0.424200
H	3.457200	-4.057200	0.793000
C	4.405000	-2.481500	-0.874300
H	4.759900	-1.552900	-1.316200
H	4.971900	-2.687400	0.027000
H	4.634800	-3.291300	-1.572600
C	2.264200	-2.617700	-2.022300
H	1.195700	-2.803500	-2.006300
H	2.468400	-1.743200	-2.638800
H	2.719600	-3.480500	-2.516500
C	3.229800	-0.747700	1.901400
C	2.854900	0.557800	2.663200
H	1.791400	0.737400	2.609100
H	3.144200	0.495500	3.713200
H	3.378000	1.411300	2.229800
C	4.796600	-0.615700	1.823800
H	5.264500	-1.535900	1.495200
H	5.109100	0.196200	1.170900
H	5.193800	-0.403200	2.822100
C	2.997100	-1.982100	2.842500
H	1.988600	-2.373100	2.758500
H	3.689500	-2.786700	2.593300
H	3.175100	-1.711200	3.885500
C	-0.752000	2.719600	2.820500
C	-1.560900	4.016000	3.215600
H	-2.604800	3.940800	2.912100
H	-1.545600	4.149500	4.301400
H	-1.134600	4.909800	2.763200
C	0.697500	2.963100	3.360800
H	1.002600	2.167200	4.041600
H	1.418300	3.013000	2.560800
H	0.757200	3.901400	3.915500
C	-1.396400	1.635000	3.732800
H	-2.464300	1.810100	3.862900
H	-1.255300	0.670700	3.282900
H	-0.945700	1.624500	4.726800
C	1.532400	3.950100	-0.311600
C	3.012300	4.396900	-0.656300
H	3.275900	4.170500	-1.689500
H	3.142200	5.476400	-0.537700
H	3.712300	3.898200	0.018800
C	1.235800	4.977100	0.838000
H	0.230200	4.915900	1.219100
H	1.945100	4.848100	1.656400
H	1.350700	5.998400	0.462300
C	0.622800	4.269300	-1.543900
H	1.018300	3.793800	-2.443000
H	-0.392300	3.907600	-1.382600
H	0.578400	5.345600	-1.717800
