# Supplementary material for: HiREX: High-Throughput Reactivity Exploration for Extended Databases of Transition-Metal Catalysts
Source: J Chem Inf Model. 2023 Sep 22;63(19):6081–94. doi: 10.1021/acs.jcim.3c00660 (PMC10565810; doi:10.1021/acs.jcim.3c00660)
Supplement: Supplementary file 2 — ci3c00660_si_002.zip [file ci3c00660_si_002.zip › SI_structures/Reference_structures/Br-SNS-pincer-CF3-1.xyz]

30
-5633.72661271
Mn	0.093275	-1.097711	-0.257516
O	0.565455	-1.846739	-3.047157
C	0.386162	-1.554277	-1.932547
C	-0.639857	0.443203	-0.737617
O	-1.130175	1.452407	-1.041126
C	0.218125	-4.145252	0.227555
H	0.803453	-2.776401	1.607488
C	2.481061	-3.098904	0.492552
C	-1.243172	-3.932698	0.597693
C	3.103155	-1.989979	-0.355888
S	-1.894979	-2.319054	-0.031196
S	2.292288	-0.403355	0.124005
N	1.001529	-2.956408	0.621258
H	-1.882894	-4.733176	0.222740
H	-1.373585	-3.869433	1.680276
H	0.335408	-4.299000	-0.846500
H	0.574928	-5.042790	0.748366
H	2.917545	-3.090554	1.494331
H	2.726846	-4.056985	0.028302
H	4.177967	-1.918384	-0.180555
H	2.912681	-2.147293	-1.418138
Br	-0.348340	-0.588687	2.220874
C	-2.510623	-2.910866	-1.658312
F	-3.629264	-3.637947	-1.504156
F	-2.798671	-1.841627	-2.413020
F	-1.627284	-3.675536	-2.322232
C	2.923560	0.650035	-1.235988
F	2.677065	0.151526	-2.455542
F	2.326074	1.844732	-1.137058
F	4.249867	0.820454	-1.127193
