# Supplementary material for: HiREX: High-Throughput Reactivity Exploration for Extended Databases of Transition-Metal Catalysts
Source: J Chem Inf Model. 2023 Sep 22;63(19):6081–94. doi: 10.1021/acs.jcim.3c00660 (PMC10565810; doi:10.1021/acs.jcim.3c00660)
Supplement: Supplementary file 2 — ci3c00660_si_002.zip [file ci3c00660_si_002.zip › SI_structures/Reference_structures/Br-SNS-pincer-CF3-CF3-1.xyz]

36
-6307.79751260
Mn	0.125302	-1.157553	-0.305870
O	0.410249	-1.537595	-3.188824
C	0.333031	-1.431170	-2.038260
C	-0.592309	0.423527	-0.629613
O	-1.073524	1.454738	-0.830994
C	0.217526	-4.274834	0.328484
H	0.835896	-2.715408	1.457954
C	2.504641	-3.216369	0.362315
C	-1.251505	-3.950231	0.600134
C	3.126108	-2.059793	-0.413512
S	-1.845643	-2.351245	-0.079846
S	2.318396	-0.486951	0.089951
N	1.030494	-3.047677	0.505832
H	-1.915905	-4.748192	0.270030
H	-1.387235	-3.829218	1.675479
H	0.490136	-5.029953	1.074574
H	2.731697	-4.127032	-0.191048
H	4.202440	-1.994984	-0.249057
H	2.930804	-2.206421	-1.475721
Br	-0.270475	-0.806905	2.208633
C	-2.583375	-2.899018	-1.674334
F	-3.598147	-3.747472	-1.450164
F	-3.062262	-1.800226	-2.275023
F	-1.729184	-3.498282	-2.511805
C	2.972810	0.560702	-1.268867
F	2.759497	0.047568	-2.487104
F	2.361018	1.747500	-1.189811
F	4.292856	0.740467	-1.126468
C	3.145661	-3.401357	1.734095
F	2.967577	-2.313073	2.515547
F	2.600158	-4.453871	2.380432
F	4.467930	-3.619712	1.627790
C	0.502770	-4.954588	-1.017800
F	1.570827	-5.782508	-0.898953
F	-0.535046	-5.709468	-1.417339
F	0.799286	-4.087698	-2.003339
