# Supplementary material for: HiREX: High-Throughput Reactivity Exploration for Extended Databases of Transition-Metal Catalysts
Source: J Chem Inf Model. 2023 Sep 22;63(19):6081–94. doi: 10.1021/acs.jcim.3c00660 (PMC10565810; doi:10.1021/acs.jcim.3c00660)
Supplement: Supplementary file 2 — ci3c00660_si_002.zip [file ci3c00660_si_002.zip › SI_structures/Reference_structures/Br-SNS-pincer-CF3-cy-1.xyz]

62
-6103.16720219
Mn	-0.163290	-1.333617	-0.229861
O	0.546954	-1.972562	-2.995781
C	0.251313	-1.730258	-1.894362
C	-0.945077	0.181279	-0.711338
O	-1.475934	1.163774	-1.034453
C	0.031807	-4.473648	0.443916
H	0.583447	-2.906361	1.589022
C	2.295908	-3.260121	0.548839
C	-1.449641	-4.143425	0.701364
C	2.878430	-2.001085	-0.120185
S	-2.088118	-2.575941	-0.038251
S	1.918324	-0.498813	0.324134
N	0.794925	-3.185762	0.626900
H	-2.123424	-4.952747	0.426736
H	-1.594565	-3.943310	1.765352
H	0.292869	-5.144983	1.274505
H	2.541942	-4.042868	-0.160594
H	3.923013	-1.852188	0.141593
H	2.797862	-2.101303	-1.202826
Br	-0.705981	-0.897374	2.269609
C	-2.767991	-3.093962	-1.662559
F	-3.633388	-4.113027	-1.523826
F	-3.433372	-2.032396	-2.147108
F	-1.858570	-3.453971	-2.581166
C	2.587849	0.617132	-0.966930
F	2.471454	0.133574	-2.212062
F	1.914923	1.773212	-0.896942
F	3.889619	0.861308	-0.746564
C	2.875703	-3.683523	1.919096
C	4.291528	-4.299480	1.833278
C	5.316179	-2.362199	3.100693
C	5.454122	-3.299161	1.896036
C	2.792645	-2.620243	3.040136
C	3.968835	-1.633214	3.081414
H	5.393663	-2.952609	4.024643
H	5.507887	-2.705078	0.975623
H	4.368928	-4.920594	0.932690
H	2.216806	-4.507214	2.221079
H	1.843788	-2.072119	2.994534
H	3.866313	-0.998937	3.969311
H	2.776327	-3.160124	3.995550
H	3.936188	-0.954766	2.222223
H	6.140304	-1.639750	3.117517
H	6.398179	-3.853667	1.951782
H	4.397068	-4.981761	2.686461
C	0.365068	-5.229786	-0.862014
C	1.572486	-6.187153	-0.716575
C	0.957845	-6.703507	-3.131405
C	2.106114	-6.578132	-2.107609
C	-0.791303	-6.131500	-1.364113
C	-0.324749	-7.159029	-2.429299
H	0.777535	-5.735252	-3.614118
H	2.650083	-7.526561	-2.030816
H	1.217453	-7.079422	-0.185144
H	0.588168	-4.477799	-1.627840
H	-1.208235	-6.676745	-0.508541
H	-1.127146	-7.320453	-3.156458
H	-1.596952	-5.530048	-1.777175
H	-0.139002	-8.130525	-1.955823
H	1.231062	-7.400804	-3.930387
H	2.828848	-5.827984	-2.451051
H	2.383174	-5.794720	-0.101862
