# Supplementary material for: HiREX: High-Throughput Reactivity Exploration for Extended Databases of Transition-Metal Catalysts
Source: J Chem Inf Model. 2023 Sep 22;63(19):6081–94. doi: 10.1021/acs.jcim.3c00660 (PMC10565810; doi:10.1021/acs.jcim.3c00660)
Supplement: Supplementary file 2 — ci3c00660_si_002.zip [file ci3c00660_si_002.zip › SI_structures/Reference_structures/Br-SNS-pincer-CF3-iPr-1.xyz]

48
-5869.65671951
Mn	0.234893	-1.266842	-0.289103
O	0.175440	-1.354618	-3.209577
C	0.255604	-1.391709	-2.047181
C	-0.449325	0.357611	-0.448966
O	-0.908905	1.420248	-0.550854
C	0.275311	-4.467736	0.131547
H	0.872023	-2.986298	1.345586
C	2.589375	-3.389072	0.357105
C	-1.194097	-4.111636	0.447926
C	3.189996	-2.296481	-0.534408
S	-1.748871	-2.398695	0.026039
S	2.465245	-0.680226	-0.023287
N	1.091802	-3.239139	0.378078
H	-1.905258	-4.813375	0.015038
H	-1.337067	-4.134847	1.529766
H	0.517596	-5.187639	0.923619
H	2.846088	-4.341561	-0.113605
H	4.274846	-2.246106	-0.455959
H	2.916063	-2.451090	-1.576622
Br	0.044485	-0.967630	2.283196
C	-2.751050	-2.714798	-1.478564
F	-3.915853	-3.290464	-1.137069
F	-3.012241	-1.529877	-2.049746
F	-2.178994	-3.509193	-2.396682
C	3.087869	0.336299	-1.414616
F	2.830806	-0.189651	-2.621054
F	2.502923	1.539230	-1.342118
F	4.416712	0.498353	-1.319255
C	3.167331	-3.385112	1.794051
C	2.541417	-4.487713	2.658067
H	1.462738	-4.364017	2.792642
H	2.721151	-5.478191	2.224066
H	2.987391	-4.474495	3.656853
C	4.693298	-3.536653	1.787822
H	2.917878	-2.416959	2.249554
H	5.200661	-2.679029	1.338870
H	5.062556	-3.629030	2.813498
H	4.996433	-4.438106	1.241883
C	0.600776	-5.243463	-1.170073
C	-0.421141	-6.367621	-1.388180
H	-0.613454	-6.932200	-0.469079
H	-1.374058	-5.974376	-1.756023
H	-0.046941	-7.070511	-2.138503
C	0.803920	-4.446087	-2.457039
H	1.557435	-5.736379	-0.955167
H	1.094107	-5.134268	-3.258443
H	-0.097596	-3.931710	-2.776531
H	1.598683	-3.706737	-2.365103
