# Supplementary material for: HiREX: High-Throughput Reactivity Exploration for Extended Databases of Transition-Metal Catalysts
Source: J Chem Inf Model. 2023 Sep 22;63(19):6081–94. doi: 10.1021/acs.jcim.3c00660 (PMC10565810; doi:10.1021/acs.jcim.3c00660)
Supplement: Supplementary file 2 — ci3c00660_si_002.zip [file ci3c00660_si_002.zip › SI_structures/Reference_structures/Br-SNS-pincer-CF3-ph-1.xyz]

50
-6095.90507996
Mn	0.163463	-1.156192	-0.298622
O	0.196916	-1.382580	-3.214674
C	0.227301	-1.346684	-2.050260
C	-0.585968	0.434917	-0.511440
O	-1.088530	1.473513	-0.648282
C	0.303318	-4.312242	0.267933
H	0.979081	-2.790630	1.368891
C	2.600294	-3.254365	0.246345
C	-1.143066	-3.977891	0.683533
C	3.219915	-2.041298	-0.468965
S	-1.788089	-2.370213	0.044509
S	2.355380	-0.477841	0.003086
N	1.109832	-3.070771	0.390914
H	-1.840860	-4.764368	0.395439
H	-1.202279	-3.847433	1.765829
H	0.649129	-5.016974	1.037052
H	2.764172	-4.102170	-0.418745
H	4.281074	-1.945996	-0.236709
H	3.091866	-2.146095	-1.546748
Br	-0.070352	-0.837053	2.267866
C	-2.610937	-2.912758	-1.505545
F	-3.621798	-3.752856	-1.226344
F	-3.117672	-1.810887	-2.082642
F	-1.814189	-3.519803	-2.390931
C	2.957807	0.565810	-1.379573
F	2.715547	0.042907	-2.590091
F	2.339377	1.750353	-1.296358
F	4.281171	0.759940	-1.278821
C	3.211687	-3.585904	1.591455
C	3.461088	-4.924924	1.914988
C	3.953737	-5.271027	3.174036
C	4.201990	-4.278360	4.122629
C	3.957630	-2.940080	3.806608
C	3.465047	-2.594538	2.549220
H	3.272916	-5.696409	1.173415
H	4.145713	-6.313095	3.410731
H	4.586035	-4.544496	5.102649
H	4.150396	-2.162539	4.539262
H	3.277691	-1.551002	2.320113
C	0.410133	-5.033291	-1.061959
C	-0.091364	-6.341703	-1.121415
C	-0.054457	-7.068685	-2.308610
C	0.500999	-6.502407	-3.458759
C	1.016624	-5.208974	-3.405057
C	0.971736	-4.480661	-2.214754
H	-0.515484	-6.793038	-0.228068
H	-0.452822	-8.078401	-2.334583
H	0.533825	-7.067223	-4.385286
H	1.451310	-4.755432	-4.290553
H	1.364267	-3.475250	-2.204409
