# Supplementary material for: HiREX: High-Throughput Reactivity Exploration for Extended Databases of Transition-Metal Catalysts
Source: J Chem Inf Model. 2023 Sep 22;63(19):6081–94. doi: 10.1021/acs.jcim.3c00660 (PMC10565810; doi:10.1021/acs.jcim.3c00660)
Supplement: Supplementary file 2 — ci3c00660_si_002.zip [file ci3c00660_si_002.zip › SI_structures/Reference_structures/Br-SNS-pincer-CF3-tBut-1.xyz]

54
-5948.29641126
Mn	0.179304	-1.259382	-0.321216
O	0.317698	-1.472065	-3.233126
C	0.306507	-1.457845	-2.067823
C	-0.556820	0.327271	-0.585376
O	-1.055127	1.362603	-0.760195
C	0.276781	-4.445130	0.252126
H	0.883952	-2.898906	1.384214
C	2.600151	-3.308495	0.379629
C	-1.178652	-4.050367	0.581552
C	3.186585	-2.137042	-0.425608
S	-1.782714	-2.412203	-0.013718
S	2.344208	-0.558921	0.010996
N	1.098117	-3.188867	0.425795
H	-1.907081	-4.803497	0.292059
H	-1.265806	-3.920381	1.662512
H	0.519582	-5.107062	1.088292
H	2.836560	-4.186487	-0.212715
H	4.256744	-2.022774	-0.257549
H	3.008809	-2.290941	-1.490056
Br	-0.142805	-0.882498	2.219216
C	-2.697999	-2.846091	-1.543866
F	-3.614534	-3.795718	-1.288830
F	-3.332978	-1.730760	-1.938318
F	-1.955667	-3.275333	-2.575998
C	2.975238	0.454286	-1.380100
F	2.796091	-0.105025	-2.585225
F	2.334168	1.630407	-1.357577
F	4.290931	0.678885	-1.231920
C	3.288561	-3.519982	1.771458
C	3.374562	-2.227590	2.601861
H	2.391348	-1.782644	2.780364
H	3.817333	-2.454628	3.577223
H	4.008827	-1.475105	2.125454
C	4.712586	-4.048847	1.516155
H	4.692991	-4.991680	0.958413
H	5.328015	-3.337361	0.957406
H	5.216369	-4.234168	2.469977
C	2.537779	-4.579040	2.597708
H	1.535752	-4.247499	2.888907
H	2.451011	-5.528634	2.062324
H	3.088290	-4.769581	3.524054
C	0.539606	-5.337708	-1.019967
C	1.622953	-6.390109	-0.679186
H	1.327092	-6.988707	0.188986
H	1.748572	-7.071300	-1.526670
H	2.604053	-5.962029	-0.466308
C	0.964546	-4.568665	-2.276687
H	1.866701	-3.973558	-2.127224
H	1.179303	-5.285053	-3.076798
H	0.180267	-3.908695	-2.632407
C	-0.725602	-6.154103	-1.357842
H	-1.085361	-6.722093	-0.492876
H	-1.542742	-5.534673	-1.729457
H	-0.484154	-6.876110	-2.143746
