# Supplementary material for: HiREX: High-Throughput Reactivity Exploration for Extended Databases of Transition-Metal Catalysts
Source: J Chem Inf Model. 2023 Sep 22;63(19):6081–94. doi: 10.1021/acs.jcim.3c00660 (PMC10565810; doi:10.1021/acs.jcim.3c00660)
Supplement: Supplementary file 2 — ci3c00660_si_002.zip [file ci3c00660_si_002.zip › SI_structures/Reference_structures/Br-SNS-pincer-cy-1.xyz]

56
-5429.13209149
Mn	0.393877	-1.237786	0.124989
O	0.473134	-1.773248	-2.741266
C	0.461338	-1.541767	-1.589716
C	-0.270494	0.390825	-0.049667
O	-0.747846	1.452787	-0.111695
C	0.255443	-4.293169	0.180636
H	1.004743	-3.181281	1.707679
C	2.611256	-3.502838	0.493342
C	-1.156634	-4.032987	0.684483
C	3.284466	-2.412708	-0.335317
S	-1.727072	-2.312399	0.353431
S	2.727207	-0.799891	0.338491
N	1.157214	-3.246066	0.699601
H	-1.867632	-4.735479	0.247114
H	-1.198427	-4.146119	1.771200
H	0.297009	-4.278596	-0.911749
H	0.571410	-5.288375	0.520879
H	3.088252	-3.562515	1.475004
H	2.755369	-4.465282	-0.006169
H	4.369363	-2.503007	-0.249527
H	2.998836	-2.487251	-1.385857
Br	0.228540	-0.960525	2.687215
C	-2.543472	-2.493935	-1.292379
C	-3.841040	-3.297192	-1.202756
C	-4.105508	-2.383676	-3.586166
C	-4.394505	-3.556848	-2.622239
C	-2.821416	-1.074126	-1.838144
C	-4.015697	-1.062606	-2.817164
H	-3.154919	-2.553253	-4.107637
H	-5.474576	-3.726295	-2.549736
H	-4.562417	-2.725078	-0.608380
H	-1.832892	-3.009456	-1.944760
H	-3.025725	-0.389977	-1.006467
H	-3.914585	-0.215518	-3.503352
H	-1.923288	-0.702957	-2.336219
H	-4.949921	-0.905949	-2.264438
H	-4.878207	-2.331509	-4.360359
H	-3.958909	-4.478868	-3.023699
H	-3.693193	-4.248706	-0.684144
C	3.682754	0.501612	-0.622286
C	4.420158	0.024341	-1.879276
C	2.799561	1.217927	-3.394504
C	3.534160	-0.098321	-3.120599
C	2.790747	1.723287	-0.901536
C	1.953628	1.619574	-2.182937
H	3.534247	2.005333	-3.615201
H	2.795825	-0.894783	-2.984293
H	4.964446	-0.903476	-1.685060
H	4.432677	0.789086	0.118757
H	2.148358	1.925885	-0.037970
H	1.456270	2.580081	-2.358395
H	3.468525	2.582513	-0.992426
H	1.161044	0.880011	-2.055306
H	2.161512	1.120425	-4.280245
H	4.153481	-0.381779	-3.979316
H	5.186827	0.787210	-2.073869
