# Supplementary material for: HiREX: High-Throughput Reactivity Exploration for Extended Databases of Transition-Metal Catalysts
Source: J Chem Inf Model. 2023 Sep 22;63(19):6081–94. doi: 10.1021/acs.jcim.3c00660 (PMC10565810; doi:10.1021/acs.jcim.3c00660)
Supplement: Supplementary file 2 — ci3c00660_si_002.zip [file ci3c00660_si_002.zip › SI_structures/Reference_structures/Br-SNS-pincer-cy-CF3-1.xyz]

62
-6103.21113683
Mn	0.396383	-1.061787	0.006751
O	0.424480	-1.359056	-2.895254
C	0.438863	-1.268140	-1.727839
C	-0.226023	0.582819	-0.131520
O	-0.699651	1.645534	-0.180783
C	0.137187	-4.186462	0.567903
H	1.118700	-2.769098	1.604727
C	2.547006	-3.445026	0.297204
C	-1.214967	-3.640080	1.030025
C	3.270240	-2.289355	-0.408267
S	-1.722067	-2.039599	0.293408
S	2.708511	-0.685604	0.276115
N	1.138754	-3.092244	0.627455
H	-2.002930	-4.379450	0.899648
H	-1.138499	-3.416756	2.095394
H	0.405786	-4.987813	1.264119
H	2.567496	-4.298749	-0.378199
H	4.348975	-2.395881	-0.289593
H	3.028367	-2.330050	-1.470032
Br	0.239766	-0.771118	2.570617
C	-2.505169	-2.479478	-1.319561
C	-3.712149	-3.401816	-1.162088
C	-4.034917	-2.719459	-3.616820
C	-4.208030	-3.834970	-2.560458
C	-2.918744	-1.141708	-1.978401
C	-4.094420	-1.337079	-2.960542
H	-3.066324	-2.829061	-4.120669
H	-5.262657	-4.121336	-2.483302
H	-4.498987	-2.864346	-0.621061
H	-1.748182	-2.967177	-1.933748
H	-3.205212	-0.417293	-1.206706
H	-4.073209	-0.543745	-3.714579
H	-2.056177	-0.723385	-2.501579
H	-5.046669	-1.234838	-2.426323
H	-4.800566	-2.813239	-4.393951
H	-3.660314	-4.729601	-2.876943
H	-3.470181	-4.289278	-0.572694
C	3.749636	0.590215	-0.629824
C	4.469855	0.125356	-1.900502
C	2.923882	1.459688	-3.373431
C	3.589049	0.097661	-3.150684
C	2.920621	1.864756	-0.861274
C	2.090257	1.854994	-2.151377
H	3.699471	2.216552	-3.557313
H	2.811560	-0.666693	-3.053377
H	4.970182	-0.833445	-1.741435
H	4.505618	0.802579	0.129838
H	2.282857	2.062778	0.007303
H	1.643870	2.845851	-2.290422
H	3.641100	2.691552	-0.911083
H	1.259876	1.152878	-2.060293
H	2.288121	1.431188	-4.265451
H	4.201015	-0.180141	-4.016267
H	5.273449	0.858199	-2.057410
C	3.282233	-3.907133	1.551925
F	4.551757	-4.259957	1.269963
F	3.322728	-2.949324	2.501382
F	2.674581	-4.984984	2.101949
C	0.099539	-4.872765	-0.803048
F	-1.089570	-5.470297	-1.019122
F	0.326093	-4.035807	-1.835943
F	1.043249	-5.843175	-0.881457
