# Supplementary material for: HiREX: High-Throughput Reactivity Exploration for Extended Databases of Transition-Metal Catalysts
Source: J Chem Inf Model. 2023 Sep 22;63(19):6081–94. doi: 10.1021/acs.jcim.3c00660 (PMC10565810; doi:10.1021/acs.jcim.3c00660)
Supplement: Supplementary file 2 — ci3c00660_si_002.zip [file ci3c00660_si_002.zip › SI_structures/Reference_structures/Br-SNS-pincer-cy-cy-1.xyz]

88
-5898.57171660
Mn	-0.059837	-0.798384	-0.690453
O	-1.529414	-1.357886	1.764264
C	-0.902685	-1.112344	0.801410
C	-0.520160	-2.365351	-1.360572
O	-0.838788	-3.375724	-1.847564
C	-0.441912	2.248948	-0.061946
H	1.008193	1.397958	-1.181297
C	1.869414	1.436800	0.650421
C	-1.263986	2.137737	-1.354953
C	2.296191	0.096877	1.267321
S	-1.819184	0.419667	-1.724381
S	2.129447	-1.264622	0.050262
N	0.665774	1.253371	-0.228317
H	-2.130572	2.794970	-1.364147
H	-0.643114	2.408239	-2.212900
H	-0.006097	3.259575	-0.042698
H	1.560172	2.054878	1.487808
H	3.328466	0.147248	1.618393
H	1.651228	-0.135571	2.115853
Br	1.047784	-0.323097	-3.013119
C	-3.458149	0.274102	-0.889114
C	-4.504950	1.177478	-1.540216
C	-6.043474	-0.251576	-0.065331
C	-5.821666	1.124302	-0.730943
C	-3.879216	-1.209201	-0.975159
C	-5.414600	-1.366328	-0.906352
H	-5.588774	-0.261984	0.933614
H	-6.655089	1.351538	-1.404895
H	-4.670117	0.832604	-2.567123
H	-3.340505	0.554680	0.157377
H	-3.507764	-1.649639	-1.907893
H	-5.662299	-2.351830	-0.499067
H	-3.404928	-1.756183	-0.156828
H	-5.837741	-1.331252	-1.917595
H	-7.113838	-0.431173	0.080322
H	-5.817009	1.906883	0.035667
H	-4.153056	2.210847	-1.609218
C	2.688983	-2.780279	1.005246
C	2.670030	-2.687316	2.534620
C	0.672895	-4.207873	2.695201
C	1.284783	-2.879477	3.152190
C	1.943011	-4.023659	0.493443
C	0.586199	-4.268799	1.167187
H	1.292710	-5.036395	3.066520
H	0.623216	-2.058367	2.858709
H	3.135381	-1.759504	2.876699
H	3.731907	-2.848683	0.684513
H	1.826317	-3.970754	-0.594736
H	0.201717	-5.242142	0.842137
H	2.599015	-4.880761	0.694770
H	-0.136689	-3.524040	0.832575
H	-0.324671	-4.337525	3.129726
H	1.365494	-2.848749	4.244800
H	3.324659	-3.498120	2.883835
C	2.987842	2.236627	-0.053124
C	4.006134	2.799465	0.988512
C	6.002571	2.411858	-0.532771
C	5.397749	2.170123	0.863405
C	3.721004	1.503918	-1.192675
C	4.929482	2.329576	-1.645743
H	6.488770	3.394431	-0.559963
H	5.324834	1.091616	1.048841
H	3.623839	2.659415	2.006536
H	2.474476	3.096491	-0.506379
H	4.058998	0.518269	-0.856662
H	4.584479	3.338723	-1.907979
H	3.041260	1.307304	-2.025711
H	5.359828	1.906225	-2.559656
H	6.790526	1.671543	-0.714231
H	6.061439	2.569115	1.638867
H	4.099410	3.883017	0.847619
C	-1.304944	2.056907	1.204056
C	-0.546246	2.092459	2.550735
C	-2.898786	1.766854	3.455434
C	-1.492841	2.285447	3.761470
C	-2.462308	3.071027	1.294123
C	-3.523019	2.588641	2.309844
H	-2.835030	0.709933	3.169306
H	-1.559498	3.350970	4.015608
H	0.185354	2.908572	2.546940
H	-1.746272	1.064461	1.124000
H	-2.052998	4.042178	1.601205
H	-4.276491	1.982055	1.794291
H	-2.947501	3.237352	0.330512
H	-4.049375	3.459443	2.717925
H	-3.535308	1.811061	4.345846
H	-1.071876	1.785018	4.640164
H	0.005300	1.156945	2.674702
