# Supplementary material for: HiREX: High-Throughput Reactivity Exploration for Extended Databases of Transition-Metal Catalysts
Source: J Chem Inf Model. 2023 Sep 22;63(19):6081–94. doi: 10.1021/acs.jcim.3c00660 (PMC10565810; doi:10.1021/acs.jcim.3c00660)
Supplement: Supplementary file 2 — ci3c00660_si_002.zip [file ci3c00660_si_002.zip › SI_structures/Reference_structures/Br-SNS-pincer-cy-iPr-1.xyz]

74
-5665.05880143
Mn	-0.049078	0.248842	-0.597926
O	1.035999	1.915874	1.526781
C	0.547784	1.202660	0.732711
C	0.340536	1.554496	-1.717603
O	0.608874	2.395462	-2.479473
C	0.346475	-2.531300	0.989022
H	-0.750306	-2.047836	-0.609979
C	-2.091108	-1.750067	0.868651
C	1.590676	-2.504538	0.071464
C	-2.551787	-0.333992	1.208145
S	1.950519	-0.937719	-0.844369
S	-2.359466	0.678563	-0.306234
N	-0.686931	-1.669627	0.339484
H	2.487543	-2.802011	0.615916
H	1.447542	-3.226065	-0.736240
H	-0.010435	-3.568219	0.926427
H	-2.091350	-2.316239	1.799419
H	-3.588865	-0.322526	1.541579
H	-1.921523	0.085100	1.995868
Br	-0.729807	-1.066778	-2.757069
C	3.367578	-0.156394	0.039600
C	4.616842	-1.035547	0.033922
C	5.682218	1.163764	0.823665
C	5.718516	-0.379770	0.897883
C	3.640078	1.189273	-0.674123
C	5.112484	1.626786	-0.520016
H	5.052931	1.562471	1.629468
H	6.692641	-0.749551	0.559062
H	4.957627	-1.152210	-1.001081
H	3.062104	0.038660	1.068262
H	3.394324	1.103579	-1.738975
H	5.180132	2.714831	-0.621159
H	2.976559	1.949523	-0.256106
H	5.715230	1.200169	-1.330911
H	6.685257	1.573255	0.982939
H	5.606745	-0.700441	1.939773
H	4.405662	-2.040629	0.410017
C	-3.174673	2.310132	0.119872
C	-3.294077	2.660071	1.606496
C	-1.501701	4.418813	1.426961
C	-2.006594	3.208276	2.220218
C	-2.530933	3.446510	-0.692738
C	-1.281810	4.059677	-0.046453
H	-2.239574	5.230233	1.503810
H	-1.236117	2.432055	2.228109
H	-3.677011	1.811254	2.179026
H	-4.182018	2.139200	-0.269088
H	-2.306232	3.103038	-1.708901
H	-0.990658	4.948666	-0.617639
H	-3.297913	4.225936	-0.790677
H	-0.444932	3.364659	-0.114387
H	-0.568864	4.795952	1.860626
H	-2.191193	3.484692	3.264728
H	-4.070502	3.436053	1.662331
C	-3.010128	-2.494156	-0.129483
C	-2.542053	-3.941223	-0.329610
H	-1.525142	-4.004105	-0.729356
H	-2.571510	-4.501447	0.612662
H	-3.195473	-4.452776	-1.043170
C	-4.474027	-2.472731	0.323067
H	-2.936626	-1.979109	-1.094125
H	-4.904839	-1.468364	0.288067
H	-5.078744	-3.107159	-0.332586
H	-4.580592	-2.855916	1.345546
C	0.661523	-2.331590	2.491623
C	1.022044	-0.921505	2.941535
H	1.858422	-0.508587	2.380543
H	0.177532	-0.238514	2.840725
H	1.311143	-0.935023	3.997991
C	-0.398260	-2.920145	3.438839
H	1.554853	-2.956967	2.625965
H	-0.770918	-3.888875	3.089573
H	0.043524	-3.071557	4.429425
H	-1.253163	-2.250801	3.574996
