# Supplementary material for: HiREX: High-Throughput Reactivity Exploration for Extended Databases of Transition-Metal Catalysts
Source: J Chem Inf Model. 2023 Sep 22;63(19):6081–94. doi: 10.1021/acs.jcim.3c00660 (PMC10565810; doi:10.1021/acs.jcim.3c00660)
Supplement: Supplementary file 2 — ci3c00660_si_002.zip [file ci3c00660_si_002.zip › SI_structures/Reference_structures/Br-SNS-pincer-cy-ph-1.xyz]

76
-5891.31679132
Mn	0.415282	-0.750731	-0.112945
O	0.640998	-1.067439	-3.001363
C	0.576883	-0.983242	-1.832419
C	-0.225591	0.874805	-0.357761
O	-0.713935	1.923893	-0.494873
C	0.169996	-3.848701	0.591619
H	1.004374	-2.359549	1.614190
C	2.567921	-3.095406	0.543669
C	-1.209228	-3.299908	0.983241
C	3.352380	-1.975721	-0.169893
S	-1.707480	-1.786127	0.070438
S	2.700762	-0.344818	0.349788
N	1.124000	-2.713435	0.660730
H	-1.984131	-4.058038	0.881582
H	-1.190791	-2.970664	2.024588
H	0.439117	-4.571766	1.375289
H	2.627895	-3.968585	-0.106552
H	4.411984	-2.047707	0.079170
H	3.233231	-2.071333	-1.250455
Br	0.052730	-0.287723	2.434825
C	-2.285922	-2.389902	-1.577515
C	-3.405176	-3.425199	-1.492603
C	-3.442362	-2.938534	-4.014461
C	-3.690830	-3.985023	-2.906579
C	-2.753377	-1.143530	-2.361751
C	-3.731458	-1.526913	-3.495751
H	-2.397569	-2.989023	-4.346326
H	-4.730380	-4.329808	-2.943054
H	-4.299634	-2.948569	-1.074962
H	-1.423468	-2.832513	-2.074565
H	-3.241418	-0.436410	-1.680462
H	-3.662422	-0.789936	-4.302411
H	-1.879294	-0.635822	-2.774881
H	-4.763317	-1.489128	-3.125673
H	-4.058145	-3.164059	-4.891610
H	-3.059148	-4.862066	-3.083073
H	-3.141334	-4.250810	-0.828186
C	3.826424	0.896656	-0.491522
C	4.643872	0.382843	-1.681174
C	3.210690	1.636677	-3.325437
C	3.850773	0.286853	-2.985020
C	3.027693	2.164288	-0.839371
C	2.297305	2.101118	-2.187264
H	4.002806	2.379428	-3.496597
H	3.064320	-0.469460	-2.894212
H	5.133651	-0.564031	-1.440000
H	4.517640	1.134397	0.320984
H	2.324289	2.398673	-0.032362
H	1.876510	3.088697	-2.407085
H	3.754438	2.986707	-0.866860
H	1.453242	1.413447	-2.122873
H	2.636973	1.562803	-4.256153
H	4.516581	-0.040043	-3.791842
H	5.453373	1.113686	-1.816217
C	3.171637	-3.476375	1.883347
C	3.920935	-4.653993	1.983809
C	4.521189	-5.016829	3.190287
C	4.373972	-4.203336	4.314491
C	3.622346	-3.029920	4.224358
C	3.026238	-2.664252	3.017511
H	4.032352	-5.290417	1.109901
H	5.096410	-5.935823	3.252419
H	4.836589	-4.483992	5.255921
H	3.497917	-2.394077	5.095856
H	2.431107	-1.756144	2.973340
C	0.140442	-4.601295	-0.726233
C	0.768619	-4.165225	-1.895143
C	0.634253	-4.879835	-3.087951
C	-0.125666	-6.047292	-3.127439
C	-0.741054	-6.504632	-1.958600
C	-0.602840	-5.789871	-0.770992
H	1.352305	-3.257826	-1.893969
H	1.122577	-4.513491	-3.985847
H	-0.233868	-6.600727	-4.055115
H	-1.326341	-7.419095	-1.971750
H	-1.082242	-6.153951	0.133796
