# Supplementary material for: HiREX: High-Throughput Reactivity Exploration for Extended Databases of Transition-Metal Catalysts
Source: J Chem Inf Model. 2023 Sep 22;63(19):6081–94. doi: 10.1021/acs.jcim.3c00660 (PMC10565810; doi:10.1021/acs.jcim.3c00660)
Supplement: Supplementary file 2 — ci3c00660_si_002.zip [file ci3c00660_si_002.zip › SI_structures/Reference_structures/Br-SNS-pincer-cy-tBut-1.xyz]

80
-5743.69678199
Mn	0.408716	-1.216595	-0.155309
O	0.544183	-1.510570	-3.049224
C	0.539572	-1.429709	-1.877087
C	-0.340058	0.371428	-0.353268
O	-0.846465	1.416943	-0.450042
C	0.523403	-4.378612	0.138023
H	0.900702	-2.932790	1.486077
C	2.755623	-3.278604	0.741944
C	-0.957115	-4.115385	0.472930
C	3.472414	-2.119647	0.033542
S	-1.601693	-2.423750	0.069678
S	2.599831	-0.533617	0.320298
N	1.266081	-3.135895	0.551254
H	-1.619097	-4.869393	0.050858
H	-1.080550	-4.155883	1.558405
H	0.824248	-5.149444	0.852786
H	3.048241	-4.178284	0.209345
H	4.502061	-2.022808	0.379096
H	3.485041	-2.303462	-1.040306
Br	-0.039540	-0.849838	2.418247
C	-2.596995	-2.522028	-1.477666
C	-3.786924	-3.468928	-1.337764
C	-4.490923	-2.264455	-3.493648
C	-4.525056	-3.585120	-2.690747
C	-3.062650	-1.075987	-1.772161
C	-4.393258	-1.059408	-2.553807
H	-3.623168	-2.258263	-4.165484
H	-5.562307	-3.880756	-2.497786
H	-4.458201	-3.078533	-0.564442
H	-1.958347	-2.857586	-2.289812
H	-3.179565	-0.515941	-0.837334
H	-4.476251	-0.120088	-3.110162
H	-2.281399	-0.570017	-2.346498
H	-5.236286	-1.082064	-1.852529
H	-5.377225	-2.188318	-4.132313
H	-4.076319	-4.387969	-3.286361
H	-3.468270	-4.461560	-1.005855
C	3.640447	0.698354	-0.634321
C	4.478444	0.155290	-1.796108
C	2.941319	1.177545	-3.504448
C	3.675600	-0.096510	-3.071910
C	2.769021	1.891353	-1.062097
C	2.023762	1.687064	-2.388071
H	3.682130	1.949373	-3.757794
H	2.946860	-0.895506	-2.904464
H	5.038990	-0.733380	-1.494695
H	4.325177	1.035915	0.148541
H	2.064317	2.148202	-0.263199
H	1.555417	2.634359	-2.678705
H	3.448620	2.747459	-1.164674
H	1.212366	0.971421	-2.253813
H	2.354775	0.990805	-4.410973
H	4.349020	-0.440298	-3.865424
H	5.230776	0.930022	-2.000685
C	3.232405	-3.526759	2.215954
C	4.646389	-4.136683	2.136957
H	5.363824	-3.457585	1.666025
H	5.016497	-4.353566	3.144188
H	4.646753	-5.074606	1.569968
C	2.324090	-4.554953	2.913489
H	1.303032	-4.186364	3.055649
H	2.279016	-5.498892	2.360714
H	2.721672	-4.775679	3.909102
C	3.293192	-2.255655	3.077616
H	4.007862	-1.530040	2.679881
H	2.320568	-1.764805	3.152345
H	3.622290	-2.522312	4.088413
C	0.783804	-5.035253	-1.282146
C	0.783383	-6.557957	-1.030939
H	-0.159108	-6.887103	-0.578292
H	0.907861	-7.102190	-1.972669
H	1.598510	-6.851225	-0.360305
C	2.116565	-4.656563	-1.953491
H	2.211088	-3.577238	-2.081353
H	2.992851	-5.035084	-1.422824
H	2.141056	-5.102324	-2.953103
C	-0.305399	-4.747293	-2.329778
H	-1.308349	-5.001028	-1.983016
H	-0.286575	-3.709697	-2.654599
H	-0.110572	-5.361977	-3.214425
