# Supplementary material for: HiREX: High-Throughput Reactivity Exploration for Extended Databases of Transition-Metal Catalysts
Source: J Chem Inf Model. 2023 Sep 22;63(19):6081–94. doi: 10.1021/acs.jcim.3c00660 (PMC10565810; doi:10.1021/acs.jcim.3c00660)
Supplement: Supplementary file 2 — ci3c00660_si_002.zip [file ci3c00660_si_002.zip › SI_structures/Reference_structures/Br-SNS-pincer-H-1.xyz]

24
-4959.66388820
Mn	0.101961	-1.143811	-0.181383
O	0.870481	-1.646692	-2.949520
C	0.595632	-1.441196	-1.829221
C	-0.683437	0.372630	-0.630904
O	-1.194542	1.381318	-0.913811
C	0.450153	-4.183181	0.056788
H	0.638117	-2.903181	1.619431
C	2.505948	-2.966285	0.809393
C	-1.064372	-4.154650	0.196767
C	3.154708	-1.833199	0.026053
H	-1.767871	-2.956483	-1.752805
H	2.730375	0.434508	-0.625311
S	-1.791916	-2.582371	-0.452823
S	2.243844	-0.270652	0.419045
N	1.021481	-2.968908	0.674588
H	-1.533935	-4.994450	-0.317071
H	-1.356548	-4.186813	1.249142
H	0.749273	-4.216007	-0.994577
H	0.827075	-5.088596	0.549944
H	2.751911	-2.867762	1.870322
H	2.921229	-3.915741	0.459751
H	4.205147	-1.724098	0.303242
H	3.078632	-2.000586	-1.049267
Br	-0.693946	-0.863894	2.234628
