# Supplementary material for: HiREX: High-Throughput Reactivity Exploration for Extended Databases of Transition-Metal Catalysts
Source: J Chem Inf Model. 2023 Sep 22;63(19):6081–94. doi: 10.1021/acs.jcim.3c00660 (PMC10565810; doi:10.1021/acs.jcim.3c00660)
Supplement: Supplementary file 2 — ci3c00660_si_002.zip [file ci3c00660_si_002.zip › SI_structures/Reference_structures/Br-SNS-pincer-H-CF3-1.xyz]

30
-5633.72650746
Mn	-0.016814	-1.053515	-0.147496
O	0.625213	-1.427756	-2.969585
C	0.385188	-1.288945	-1.832917
C	-0.951319	0.395050	-0.525351
O	-1.567863	1.352137	-0.767103
C	0.434549	-4.168933	0.417187
H	0.770672	-2.565865	1.607077
C	2.579408	-2.719718	0.671052
C	-0.672539	-4.056100	-0.636871
C	3.071290	-1.481586	-0.081558
H	-2.312137	-2.586240	-1.484986
H	2.401605	0.664674	-0.822508
S	-1.764823	-2.625991	-0.248990
S	2.046226	0.007171	0.303402
N	1.090624	-2.837848	0.669479
H	-0.235971	-3.886987	-1.621946
H	-1.268739	-4.967902	-0.653952
H	0.002509	-4.514268	1.360768
H	3.040686	-3.564894	0.169776
H	4.117609	-1.284333	0.157260
H	2.982373	-1.669645	-1.150879
Br	-0.594557	-0.807540	2.322116
C	3.113613	-2.745758	2.104437
F	2.575653	-3.754600	2.819446
F	4.451689	-2.900600	2.107475
F	2.834727	-1.601072	2.765575
C	1.366451	-5.295486	-0.026155
F	2.305364	-5.587899	0.894423
F	0.658507	-6.419856	-0.242771
F	2.009209	-4.995692	-1.181804
