# Supplementary material for: HiREX: High-Throughput Reactivity Exploration for Extended Databases of Transition-Metal Catalysts
Source: J Chem Inf Model. 2023 Sep 22;63(19):6081–94. doi: 10.1021/acs.jcim.3c00660 (PMC10565810; doi:10.1021/acs.jcim.3c00660)
Supplement: Supplementary file 2 — ci3c00660_si_002.zip [file ci3c00660_si_002.zip › SI_structures/Reference_structures/Br-SNS-pincer-H-cy-1.xyz]

56
-5429.09772080
Mn	-0.282521	-1.321177	-0.067107
O	0.031017	-2.109737	-2.856428
C	-0.101679	-1.847609	-1.720791
C	-1.529512	-0.171156	-0.549332
O	-2.363131	0.576926	-0.873374
C	1.011738	-4.207734	0.341673
H	0.811875	-2.757424	1.740790
C	2.576528	-2.224288	0.913439
C	-0.482508	-4.437273	-0.011338
C	2.844621	-1.310798	-0.277084
H	-2.599734	-3.413560	-0.243887
H	1.776281	0.396697	-1.563235
S	-1.622730	-3.139857	0.648380
S	1.621955	0.081266	-0.257960
N	1.180857	-2.772389	0.790208
H	-0.616985	-4.392875	-1.090297
H	-0.819522	-5.409924	0.346927
H	1.270515	-4.845127	1.196175
H	3.283924	-3.040930	0.838363
H	3.855755	-0.905243	-0.264913
H	2.693434	-1.855051	-1.209758
Br	-0.566375	-0.474377	2.340452
C	2.794091	-1.562828	2.295543
C	2.699150	-2.602060	3.434173
C	5.226473	-2.838071	3.506896
C	3.883682	-3.578734	3.455201
C	4.149988	-0.838557	2.399317
C	5.343912	-1.801788	2.381294
H	5.311518	-2.321473	4.473087
H	3.857383	-4.217216	2.562235
H	1.755797	-3.160510	3.391296
H	1.998032	-0.829928	2.447685
H	4.249039	-0.077678	1.619018
H	6.278461	-1.237933	2.482577
H	4.154461	-0.292652	3.351401
H	5.397397	-2.317279	1.412572
H	6.056307	-3.552940	3.457702
H	3.789686	-4.252105	4.315029
H	2.670699	-2.051780	4.382724
C	1.865915	-4.675717	-0.873908
C	3.399730	-4.783729	-0.615093
C	3.480158	-5.912540	-2.869044
C	4.104555	-5.853055	-1.475896
C	1.399733	-6.061036	-1.382887
C	2.016028	-6.385906	-2.757493
H	3.520387	-4.911426	-3.317313
H	4.026012	-6.839254	-1.002474
H	3.580901	-5.006574	0.443018
H	1.686695	-3.952227	-1.679130
H	1.696432	-6.816596	-0.644463
H	1.411810	-5.919503	-3.544289
H	0.315932	-6.134416	-1.471759
H	1.957120	-7.468483	-2.918210
H	4.049733	-6.572594	-3.531693
H	5.173566	-5.620523	-1.529127
H	3.878414	-3.825150	-0.830492
