# Supplementary material for: HiREX: High-Throughput Reactivity Exploration for Extended Databases of Transition-Metal Catalysts
Source: J Chem Inf Model. 2023 Sep 22;63(19):6081–94. doi: 10.1021/acs.jcim.3c00660 (PMC10565810; doi:10.1021/acs.jcim.3c00660)
Supplement: Supplementary file 2 — ci3c00660_si_002.zip [file ci3c00660_si_002.zip › SI_structures/Reference_structures/Br-SNS-pincer-H-iPr-1.xyz]

42
-5195.58881598
Mn	-0.032139	-0.981729	-0.160198
O	0.637715	-1.403614	-2.966669
C	0.366049	-1.260309	-1.835862
C	-0.998742	0.432135	-0.577762
O	-1.641253	1.363937	-0.858285
C	0.533678	-4.112260	0.315726
H	0.755725	-2.541839	1.586788
C	2.601549	-2.580536	0.741341
C	-0.682552	-3.986718	-0.609669
C	3.074698	-1.363082	-0.060847
H	-2.425834	-2.542367	-1.308998
H	2.353860	0.731423	-0.933651
S	-1.765510	-2.576765	-0.129526
S	2.008405	0.124092	0.223174
N	1.105737	-2.737188	0.647260
H	-0.370906	-3.798987	-1.635896
H	-1.273455	-4.902253	-0.577576
H	0.189532	-4.530658	1.267246
H	3.058702	-3.422410	0.228154
H	4.108686	-1.116466	0.189091
H	3.010782	-1.578560	-1.127842
Br	-0.609921	-0.636865	2.318963
C	3.161544	-2.621711	2.190307
C	2.958862	-1.342054	3.011342
H	3.440490	-0.475844	2.550112
H	1.899281	-1.104369	3.143265
H	3.402845	-1.473021	4.004014
C	2.648930	-3.838066	2.971852
H	4.242994	-2.753453	2.052207
H	2.812302	-4.775931	2.432741
H	3.171748	-3.911122	3.930411
H	1.579494	-3.757182	3.197915
C	1.524061	-5.134343	-0.292054
C	0.923845	-6.547621	-0.280296
H	0.573280	-6.825334	0.719412
H	0.083985	-6.644563	-0.975321
H	1.683266	-7.275331	-0.583700
C	2.016059	-4.768222	-1.701515
H	2.388412	-5.175335	0.375529
H	2.272982	-3.710457	-1.800811
H	2.905113	-5.355780	-1.951091
H	1.259001	-4.990242	-2.459979
