# Supplementary material for: HiREX: High-Throughput Reactivity Exploration for Extended Databases of Transition-Metal Catalysts
Source: J Chem Inf Model. 2023 Sep 22;63(19):6081–94. doi: 10.1021/acs.jcim.3c00660 (PMC10565810; doi:10.1021/acs.jcim.3c00660)
Supplement: Supplementary file 2 — ci3c00660_si_002.zip [file ci3c00660_si_002.zip › SI_structures/Reference_structures/Br-SNS-pincer-H-ph-1.xyz]

44
-5421.83428283
Mn	-0.057019	-0.896343	-0.340431
O	0.477538	-1.552229	-3.131223
C	0.256335	-1.324353	-2.002206
C	-1.043774	0.481001	-0.837103
O	-1.701549	1.385446	-1.164333
C	0.566804	-3.981793	0.338655
H	0.689250	-2.336558	1.527520
C	2.557136	-2.397398	0.753284
C	-0.728514	-3.956103	-0.489774
C	3.066519	-1.303286	-0.184513
H	-2.531231	-2.576706	-1.180790
H	2.374648	0.643192	-1.371619
S	-1.790891	-2.507572	-0.052430
S	2.004518	0.215960	-0.143812
N	1.063277	-2.574767	0.605625
H	-0.502262	-3.861083	-1.550801
H	-1.287290	-4.879806	-0.328502
H	0.345805	-4.430765	1.311079
H	3.034153	-3.308110	0.392595
H	4.093663	-1.029959	0.062796
H	3.031222	-1.673360	-1.209750
Br	-0.467121	-0.277966	2.117839
C	2.933943	-2.253474	2.215901
C	3.047236	-1.015198	2.857352
C	3.354635	-0.949771	4.216616
C	3.546302	-2.119139	4.953264
C	3.434718	-3.359528	4.321796
C	3.133155	-3.423240	2.962197
H	2.891624	-0.097265	2.304319
H	3.438960	0.018872	4.699901
H	3.783278	-2.064605	6.011527
H	3.589952	-4.275132	4.884727
H	3.058940	-4.387931	2.467851
C	1.569427	-4.866930	-0.369632
C	2.046399	-6.020170	0.261139
C	2.976127	-6.845683	-0.374492
C	3.443158	-6.519490	-1.647469
C	2.972163	-5.368386	-2.284708
C	2.037182	-4.550234	-1.654087
H	1.687884	-6.271237	1.255321
H	3.335017	-7.739261	0.126858
H	4.169412	-7.157118	-2.142086
H	3.331529	-5.108746	-3.275826
H	1.679843	-3.658479	-2.157977
