# Supplementary material for: HiREX: High-Throughput Reactivity Exploration for Extended Databases of Transition-Metal Catalysts
Source: J Chem Inf Model. 2023 Sep 22;63(19):6081–94. doi: 10.1021/acs.jcim.3c00660 (PMC10565810; doi:10.1021/acs.jcim.3c00660)
Supplement: Supplementary file 2 — ci3c00660_si_002.zip [file ci3c00660_si_002.zip › SI_structures/Reference_structures/Br-SNS-pincer-H-tBut-1.xyz]

48
-5274.22311955
Mn	-0.045137	-1.042955	-0.163656
O	0.498630	-1.499701	-2.990665
C	0.275195	-1.349349	-1.849882
C	-1.038767	0.355680	-0.565365
O	-1.701288	1.275938	-0.837060
C	0.599108	-4.190887	0.260282
H	0.722134	-2.631417	1.552965
C	2.600118	-2.570417	0.796902
C	-0.709263	-4.047741	-0.539897
C	3.060632	-1.409447	-0.089857
H	-2.505495	-2.627185	-1.109621
H	2.305490	0.601528	-1.115609
S	-1.750470	-2.633846	0.012016
S	1.989914	0.089162	0.094655
N	1.118653	-2.799343	0.628252
H	-0.498838	-3.874039	-1.594711
H	-1.307764	-4.950806	-0.441551
H	0.351457	-4.681292	1.208158
H	3.102256	-3.428876	0.371563
H	4.093940	-1.134742	0.126047
H	2.986658	-1.701992	-1.137447
Br	-0.520231	-0.639344	2.330107
C	3.113590	-2.491374	2.284244
C	2.309672	-3.438150	3.194130
H	2.250050	-4.451042	2.789062
H	2.796279	-3.499634	4.172697
H	1.293573	-3.069328	3.370306
C	3.058960	-1.079171	2.892850
H	3.698400	-0.374221	2.354078
H	2.040610	-0.686481	2.914846
H	3.423009	-1.123052	3.925264
C	4.585554	-2.950331	2.276652
H	4.684391	-3.996043	1.967464
H	5.197136	-2.341214	1.602775
H	5.012334	-2.858135	3.280395
C	1.538208	-5.195634	-0.510857
C	2.578865	-5.847397	0.424084
H	2.080044	-6.362158	1.252031
H	3.146640	-6.596601	-0.137307
H	3.302879	-5.157993	0.853726
C	2.218696	-4.569292	-1.744014
H	1.516525	-3.994743	-2.353904
H	3.050318	-3.910549	-1.489828
H	2.626675	-5.365716	-2.374728
C	0.674263	-6.380551	-1.014812
H	0.071537	-6.814145	-0.209750
H	0.009587	-6.102958	-1.835873
H	1.338976	-7.164619	-1.389059
