# Supplementary material for: HiREX: High-Throughput Reactivity Exploration for Extended Databases of Transition-Metal Catalysts
Source: J Chem Inf Model. 2023 Sep 22;63(19):6081–94. doi: 10.1021/acs.jcim.3c00660 (PMC10565810; doi:10.1021/acs.jcim.3c00660)
Supplement: Supplementary file 2 — ci3c00660_si_002.zip [file ci3c00660_si_002.zip › SI_structures/Reference_structures/Br-SNS-pincer-iPr-1.xyz]

42
-5195.62272736
Mn	0.073246	-1.116084	-0.286981
O	0.339669	-1.847149	-3.096238
C	0.197776	-1.603110	-1.955508
C	-0.655433	0.421301	-0.745992
O	-1.162019	1.434722	-1.026449
C	0.081651	-4.113608	0.434177
H	0.863419	-2.654958	1.612406
C	2.402773	-3.181470	0.380645
C	-1.322008	-3.782433	0.924849
C	2.974187	-2.228181	-0.664527
S	-1.965257	-2.211318	0.213065
S	2.393193	-0.528771	-0.274735
N	0.954370	-2.939786	0.635279
H	-2.027619	-4.587853	0.712332
H	-1.313849	-3.622603	2.006301
H	0.086207	-4.363643	-0.628809
H	0.455748	-4.981005	0.994494
H	2.943533	-3.061205	1.323589
H	2.556971	-4.209185	0.040187
H	4.065216	-2.263439	-0.646193
H	2.624382	-2.485980	-1.666906
Br	-0.011621	-0.359603	2.181923
C	-2.963898	-2.795090	-1.245107
C	-3.332398	-1.551540	-2.052702
H	-3.748267	-0.762012	-1.419214
H	-2.460515	-1.149662	-2.575466
H	-4.084828	-1.816818	-2.802364
C	-2.315936	-3.871479	-2.107436
H	-3.868368	-3.201772	-0.780492
H	-2.103552	-4.784982	-1.546895
H	-3.012237	-4.138060	-2.910907
H	-1.392761	-3.518734	-2.568620
C	2.865310	0.388974	-1.813458
C	2.451482	1.844570	-1.606316
H	1.388621	1.940971	-1.376668
H	3.022775	2.302083	-0.791908
H	2.652889	2.410070	-2.521734
C	4.356020	0.255081	-2.105442
H	2.281758	-0.053152	-2.625678
H	4.645235	-0.776219	-2.321771
H	4.602442	0.859550	-2.985178
H	4.957597	0.618183	-1.265650
