# Supplementary material for: HiREX: High-Throughput Reactivity Exploration for Extended Databases of Transition-Metal Catalysts
Source: J Chem Inf Model. 2023 Sep 22;63(19):6081–94. doi: 10.1021/acs.jcim.3c00660 (PMC10565810; doi:10.1021/acs.jcim.3c00660)
Supplement: Supplementary file 2 — ci3c00660_si_002.zip [file ci3c00660_si_002.zip › SI_structures/Reference_structures/Br-SNS-pincer-iPr-CF3-1.xyz]

48
-5869.69752026
Mn	0.096472	-1.116953	-0.361185
O	0.385291	-1.666397	-3.211112
C	0.255483	-1.509935	-2.057595
C	-0.690199	0.407664	-0.757533
O	-1.238180	1.409206	-0.992617
C	0.234811	-4.180885	0.558888
H	0.816412	-2.503590	1.510319
C	2.505811	-3.059230	0.486858
C	-1.247577	-3.852573	0.812277
C	3.098017	-2.025969	-0.470960
S	-1.874528	-2.281348	0.082967
S	2.337439	-0.368378	-0.243878
N	1.025544	-2.925525	0.594625
H	-1.891793	-4.677687	0.509080
H	-1.371894	-3.715479	1.887687
H	0.546257	-4.844166	1.374085
H	2.762097	-4.040704	0.093931
H	4.178841	-1.967346	-0.338111
H	2.886437	-2.344835	-1.493590
Br	-0.106414	-0.453334	2.131349
C	-2.971821	-2.771127	-1.337182
C	-3.415131	-1.453562	-1.974622
H	-3.779584	-0.737608	-1.231933
H	-2.592269	-0.991083	-2.527083
H	-4.226770	-1.653377	-2.681083
C	-2.400676	-3.734549	-2.365252
H	-3.827746	-3.234175	-0.835519
H	-2.138696	-4.699558	-1.931563
H	-3.168808	-3.915271	-3.126080
H	-1.523953	-3.320299	-2.862921
C	2.903614	0.421507	-1.824923
C	2.227452	1.785142	-1.935459
H	1.143647	1.700088	-2.020972
H	2.459589	2.416478	-1.071288
H	2.597378	2.292672	-2.831984
C	4.425036	0.535390	-1.847788
H	2.558728	-0.229403	-2.633050
H	4.918653	-0.438983	-1.812271
H	4.730425	1.026205	-2.778062
H	4.786808	1.139678	-1.009806
C	3.153678	-3.015757	1.866660
F	2.573015	-3.914910	2.696424
F	4.464954	-3.320691	1.785118
F	3.053044	-1.808433	2.454967
C	0.497157	-5.006733	-0.703669
F	1.668265	-5.689181	-0.605643
F	-0.461839	-5.941454	-0.871731
F	0.572021	-4.276946	-1.830072
