# Supplementary material for: HiREX: High-Throughput Reactivity Exploration for Extended Databases of Transition-Metal Catalysts
Source: J Chem Inf Model. 2023 Sep 22;63(19):6081–94. doi: 10.1021/acs.jcim.3c00660 (PMC10565810; doi:10.1021/acs.jcim.3c00660)
Supplement: Supplementary file 2 — ci3c00660_si_002.zip [file ci3c00660_si_002.zip › SI_structures/Reference_structures/Br-SNS-pincer-iPr-cy-1.xyz]

74
-5665.06466201
Mn	0.240089	-1.129007	-0.568971
O	0.793499	-1.954528	-3.310794
C	0.564993	-1.680526	-2.191939
C	-0.571127	0.309554	-1.184626
O	-1.124744	1.256919	-1.582778
C	0.459541	-4.123023	0.344081
H	0.811881	-2.463181	1.439561
C	2.648836	-2.894608	0.694934
C	-1.023221	-3.882291	0.684571
C	3.321409	-1.836586	-0.191570
S	-1.722846	-2.355551	-0.091551
S	2.402075	-0.245816	-0.252133
N	1.152928	-2.814722	0.540571
H	-1.650434	-4.732752	0.417901
H	-1.134952	-3.710377	1.758194
H	0.848298	-4.822811	1.098326
H	2.955178	-3.853932	0.281628
H	4.341858	-1.647667	0.131130
H	3.355780	-2.193108	-1.223425
Br	-0.230797	-0.212071	1.845004
C	-2.866166	-2.878507	-1.460320
C	-3.426755	-1.568136	-2.017912
H	-3.788706	-0.904173	-1.227631
H	-2.663989	-1.035562	-2.593199
H	-4.262659	-1.790261	-2.688708
C	-2.308325	-3.756853	-2.569130
H	-3.660413	-3.415111	-0.931001
H	-1.993042	-4.733655	-2.201540
H	-3.099003	-3.925561	-3.309580
H	-1.470341	-3.274968	-3.077669
C	3.133791	0.444840	-1.809621
C	2.400628	1.741440	-2.141942
H	1.343114	1.573648	-2.348485
H	2.482278	2.463901	-1.322865
H	2.851998	2.190053	-3.032796
C	4.634226	0.670610	-1.643249
H	2.945683	-0.298539	-2.590583
H	5.178589	-0.256942	-1.450218
H	5.036126	1.103487	-2.565770
H	4.836514	1.368979	-0.824585
C	3.046521	-2.958440	2.193827
C	4.386550	-3.693708	2.428078
C	5.552206	-1.563480	3.138999
C	5.639923	-2.822591	2.268624
C	3.015114	-1.633891	2.988461
C	4.275327	-0.767691	2.845217
H	5.552864	-1.863700	4.196598
H	5.778580	-2.536548	1.218535
H	4.447415	-4.574484	1.776761
H	2.272698	-3.606221	2.628674
H	2.122564	-1.053384	2.738354
H	4.197508	0.084794	3.530418
H	2.913983	-1.903170	4.048818
H	4.331196	-0.338316	1.839712
H	6.438059	-0.934620	2.990111
H	6.524383	-3.410648	2.541364
H	4.373118	-4.072022	3.458759
C	0.599068	-4.783336	-1.044299
C	1.979853	-4.813644	-1.713501
C	0.764810	-6.365732	-3.369959
C	1.861968	-5.298348	-3.176910
C	0.044152	-6.233171	-0.956292
C	0.566149	-7.154833	-2.075513
H	-0.183665	-5.884973	-3.641357
H	2.832270	-5.698988	-3.492302
H	2.658340	-5.465847	-1.149171
H	-0.033960	-4.209291	-1.721007
H	0.303982	-6.662651	0.019425
H	-0.129239	-7.988471	-2.222061
H	-1.049878	-6.211182	-0.997538
H	1.524585	-7.599829	-1.779397
H	1.022338	-7.031435	-4.200825
H	1.652863	-4.435735	-3.817238
H	2.425765	-3.821321	-1.731473
