# Supplementary material for: HiREX: High-Throughput Reactivity Exploration for Extended Databases of Transition-Metal Catalysts
Source: J Chem Inf Model. 2023 Sep 22;63(19):6081–94. doi: 10.1021/acs.jcim.3c00660 (PMC10565810; doi:10.1021/acs.jcim.3c00660)
Supplement: Supplementary file 2 — ci3c00660_si_002.zip [file ci3c00660_si_002.zip › SI_structures/Reference_structures/Br-SNS-pincer-iPr-iPr-1.xyz]

60
-5431.54907101
Mn	0.067790	-1.093490	-0.384271
O	0.296118	-1.416654	-3.268708
C	0.197284	-1.366592	-2.098776
C	-0.773843	0.419990	-0.701008
O	-1.359000	1.410026	-0.896886
C	0.327182	-4.196318	0.495518
H	0.799977	-2.497129	1.439473
C	2.548792	-2.920854	0.515577
C	-1.166911	-3.900794	0.756586
C	3.053234	-1.952074	-0.554859
S	-1.851482	-2.345717	0.033875
S	2.297924	-0.299887	-0.281124
N	1.046325	-2.886954	0.524754
H	-1.799390	-4.735991	0.449206
H	-1.315295	-3.755219	1.829204
H	0.638518	-4.748668	1.389991
H	2.881147	-3.920115	0.223295
H	4.139122	-1.872467	-0.539162
H	2.741733	-2.285092	-1.545442
Br	-0.132213	-0.447807	2.140059
C	-2.890321	-2.875331	-1.410323
C	-3.417901	-1.586712	-2.042507
H	-3.869405	-0.921089	-1.300922
H	-2.615923	-1.044123	-2.551022
H	-4.181338	-1.836219	-2.786265
C	-2.227739	-3.780153	-2.436839
H	-3.720546	-3.408569	-0.935323
H	-1.870821	-4.711878	-1.995826
H	-2.967918	-4.040917	-3.202288
H	-1.395842	-3.280177	-2.933228
C	2.834113	0.553527	-1.836356
C	2.088400	1.881869	-1.932161
H	1.012578	1.740301	-2.042221
H	2.267143	2.503219	-1.048007
H	2.448071	2.431796	-2.807817
C	4.347770	0.747654	-1.838510
H	2.535407	-0.097495	-2.662734
H	4.889505	-0.200672	-1.799180
H	4.642572	1.258956	-2.761358
H	4.665341	1.364413	-0.991645
C	3.117473	-2.622218	1.924915
C	2.637443	-3.651790	2.956089
H	1.550796	-3.650230	3.081698
H	2.947537	-4.665856	2.677560
H	3.069094	-3.428151	3.936563
C	4.649613	-2.567609	1.917025
H	2.738239	-1.638311	2.229730
H	5.034285	-1.718733	1.345740
H	5.026440	-2.466875	2.939550
H	5.076747	-3.485572	1.494744
C	0.610241	-5.163237	-0.696390
C	1.212898	-4.570703	-1.972363
H	2.277379	-4.350943	-1.856154
H	1.126327	-5.301448	-2.783400
H	0.714076	-3.661699	-2.293948
C	1.458781	-6.355364	-0.225097
H	-0.365908	-5.575238	-0.970331
H	0.991261	-6.869199	0.621646
H	1.581857	-7.083809	-1.033692
H	2.459360	-6.037911	0.089545
