# Supplementary material for: HiREX: High-Throughput Reactivity Exploration for Extended Databases of Transition-Metal Catalysts
Source: J Chem Inf Model. 2023 Sep 22;63(19):6081–94. doi: 10.1021/acs.jcim.3c00660 (PMC10565810; doi:10.1021/acs.jcim.3c00660)
Supplement: Supplementary file 2 — ci3c00660_si_002.zip [file ci3c00660_si_002.zip › SI_structures/Reference_structures/Br-SNS-pincer-iPr-ph-1.xyz]

62
-5657.80221070
Mn	0.080943	-1.011760	-0.423270
O	0.410405	-1.404099	-3.292740
C	0.282717	-1.316493	-2.129036
C	-0.978015	0.348896	-0.787332
O	-1.707959	1.230466	-1.010821
C	0.768171	-3.992607	0.526721
H	1.063410	-2.234945	1.438685
C	2.812305	-2.523006	0.452453
C	-0.743691	-3.912350	0.833210
C	3.241922	-1.343325	-0.431097
S	-1.648251	-2.527896	0.021380
S	2.139927	0.122124	-0.257786
N	1.310039	-2.611125	0.516449
H	-1.246982	-4.850466	0.594710
H	-0.878661	-3.719941	1.899746
H	1.199584	-4.519628	1.389579
H	3.169686	-3.420994	-0.052899
H	4.267740	-1.055709	-0.197321
H	3.193466	-1.639207	-1.481897
Br	-0.250470	-0.384052	2.099929
C	-2.548327	-3.287264	-1.415465
C	-3.220082	-2.124068	-2.146553
H	-3.783329	-1.479640	-1.464906
H	-2.480151	-1.511596	-2.669378
H	-3.916610	-2.521579	-2.891542
C	-1.725485	-4.152609	-2.356123
H	-3.316585	-3.899069	-0.930751
H	-1.286288	-5.013372	-1.850286
H	-2.385002	-4.529819	-3.146630
H	-0.925269	-3.581308	-2.826444
C	2.603426	1.017012	-1.814407
C	1.644458	2.190720	-1.993168
H	0.618905	1.859591	-2.160169
H	1.657782	2.852926	-1.120907
H	1.956195	2.776014	-2.864203
C	4.058314	1.473486	-1.752859
H	2.464768	0.298845	-2.628149
H	4.755494	0.637160	-1.659757
H	4.304499	2.007979	-2.676726
H	4.219794	2.155521	-0.911922
C	3.393545	-2.520719	1.852236
C	3.846034	-3.724939	2.405540
C	4.325237	-3.771194	3.715597
C	4.358358	-2.608601	4.486478
C	3.912238	-1.402705	3.940835
C	3.431869	-1.357268	2.632937
H	3.827959	-4.628059	1.801249
H	4.674995	-4.711899	4.130284
H	4.731535	-2.640462	5.505693
H	3.936817	-0.494102	4.534891
H	3.082123	-0.417084	2.221429
C	1.110291	-4.822439	-0.693998
C	0.933009	-6.210480	-0.597929
C	1.181087	-7.041884	-1.687628
C	1.632282	-6.498462	-2.893570
C	1.835372	-5.123191	-2.990925
C	1.576070	-4.292551	-1.898884
H	0.590138	-6.640240	0.339809
H	1.029597	-8.113113	-1.594414
H	1.828823	-7.143411	-3.744543
H	2.187933	-4.686559	-3.920574
H	1.719795	-3.228248	-2.004128
