# Supplementary material for: HiREX: High-Throughput Reactivity Exploration for Extended Databases of Transition-Metal Catalysts
Source: J Chem Inf Model. 2023 Sep 22;63(19):6081–94. doi: 10.1021/acs.jcim.3c00660 (PMC10565810; doi:10.1021/acs.jcim.3c00660)
Supplement: Supplementary file 2 — ci3c00660_si_002.zip [file ci3c00660_si_002.zip › SI_structures/Reference_structures/Br-SNS-pincer-iPr-tBut-1.xyz]

66
-5510.18849693
Mn	0.351007	-1.184449	-0.673099
O	0.943797	-2.115527	-3.369924
C	0.696375	-1.796265	-2.267355
C	-0.350191	0.285550	-1.346415
O	-0.828637	1.259058	-1.776711
C	0.382220	-4.178086	0.418183
H	0.708014	-2.441413	1.376692
C	2.595849	-2.956215	0.848116
C	-1.111648	-3.831429	0.575733
C	3.366719	-2.035463	-0.106203
S	-1.690206	-2.294910	-0.291331
S	2.543158	-0.407838	-0.358311
N	1.122477	-2.874162	0.546970
H	-1.756879	-4.666589	0.308289
H	-1.308211	-3.598349	1.625218
H	0.625689	-4.745936	1.321506
H	2.906248	-3.965930	0.598663
H	4.380802	-1.862413	0.251826
H	3.427819	-2.495655	-1.094119
Br	-0.210443	-0.164950	1.678062
C	-2.646231	-2.799330	-1.797677
C	-3.827946	-3.678459	-1.405454
H	-3.513861	-4.608959	-0.924690
H	-4.501291	-3.149857	-0.723026
H	-4.392803	-3.946733	-2.304886
C	-3.092392	-1.497443	-2.463016
H	-1.986455	-3.331234	-2.478760
H	-2.242141	-0.929716	-2.845751
H	-3.745616	-1.737238	-3.308435
H	-3.653048	-0.860329	-1.770953
C	3.364345	0.070185	-1.951308
C	2.669738	1.311125	-2.504607
H	1.640329	1.105289	-2.799717
H	2.664581	2.126367	-1.773202
H	3.211296	1.658327	-3.390541
C	4.855448	0.304783	-1.725050
H	3.213059	-0.770676	-2.634805
H	5.366764	-0.588784	-1.358246
H	5.323551	0.588097	-2.674033
H	5.019717	1.116618	-1.009096
C	2.996033	-2.786297	2.356156
C	2.025463	-3.557221	3.268159
H	1.981924	-4.620158	3.009213
H	2.366883	-3.486124	4.305665
H	1.008947	-3.151324	3.241519
C	3.058479	-1.322143	2.819347
H	3.802980	-0.749955	2.258585
H	2.094449	-0.820015	2.714315
H	3.347312	-1.288994	3.875833
C	4.392553	-3.417887	2.525404
H	4.385401	-4.479879	2.254448
H	5.150168	-2.919012	1.912829
H	4.714873	-3.339841	3.568733
C	0.697463	-5.175591	-0.768840
C	0.510838	-6.585677	-0.169774
H	-0.493863	-6.713914	0.248821
H	0.648835	-7.349901	-0.941376
H	1.235086	-6.776766	0.629725
C	2.120824	-5.086027	-1.346147
H	2.327734	-4.096198	-1.757194
H	2.897802	-5.348906	-0.624306
H	2.206377	-5.800849	-2.170932
C	-0.254388	-5.063456	-1.970553
H	-1.298305	-5.219565	-1.694307
H	-0.154161	-4.109157	-2.482949
H	0.000189	-5.844211	-2.694512
