# Supplementary material for: HiREX: High-Throughput Reactivity Exploration for Extended Databases of Transition-Metal Catalysts
Source: J Chem Inf Model. 2023 Sep 22;63(19):6081–94. doi: 10.1021/acs.jcim.3c00660 (PMC10565810; doi:10.1021/acs.jcim.3c00660)
Supplement: Supplementary file 2 — ci3c00660_si_002.zip [file ci3c00660_si_002.zip › SI_structures/Reference_structures/Br-SNS-pincer-ph-1.xyz]

44
-5421.85105820
Mn	0.084504	-1.179208	-0.108389
O	-0.009536	-2.013690	-2.908064
C	0.016534	-1.701838	-1.781207
C	-0.592821	0.394629	-0.525975
O	-1.055411	1.433316	-0.786472
C	0.024192	-4.199635	0.452969
H	0.920084	-2.857991	1.689365
C	2.377408	-3.341625	0.347157
C	-1.334742	-3.850847	1.046444
C	2.881997	-2.423574	-0.762057
S	-1.977029	-2.232025	0.458149
S	2.406824	-0.709147	-0.308533
N	0.952454	-3.076905	0.692310
H	-2.080172	-4.625694	0.863800
H	-1.251191	-3.720246	2.128861
H	-0.039817	-4.373616	-0.623828
H	0.386637	-5.119437	0.930357
H	2.979420	-3.198511	1.248390
H	2.504473	-4.379078	0.025361
H	3.967353	-2.499104	-0.857485
H	2.413630	-2.670275	-1.716253
Br	0.199119	-0.503769	2.366009
C	-2.836552	-2.627042	-1.070313
C	-2.840180	-3.882880	-1.678764
C	-3.522181	-4.060161	-2.885060
C	-4.187173	-2.993765	-3.487853
C	-4.174272	-1.737862	-2.876227
C	-3.504645	-1.551910	-1.669762
H	-2.316373	-4.722937	-1.239645
H	-3.522372	-5.039039	-3.354953
H	-4.709921	-3.137704	-4.428095
H	-4.687868	-0.899629	-3.336742
H	-3.493640	-0.573932	-1.197664
C	2.727553	0.225382	-1.804216
C	3.372319	-0.298123	-2.926256
C	3.576636	0.518613	-4.041598
C	3.147527	1.844636	-4.038640
C	2.510785	2.362894	-2.907886
C	2.301219	1.559680	-1.790481
H	3.715471	-1.324952	-2.949317
H	4.074178	0.107807	-4.914844
H	3.307486	2.471911	-4.909870
H	2.172770	3.394396	-2.894165
H	1.800424	1.960588	-0.915160
