# Supplementary material for: HiREX: High-Throughput Reactivity Exploration for Extended Databases of Transition-Metal Catalysts
Source: J Chem Inf Model. 2023 Sep 22;63(19):6081–94. doi: 10.1021/acs.jcim.3c00660 (PMC10565810; doi:10.1021/acs.jcim.3c00660)
Supplement: Supplementary file 2 — ci3c00660_si_002.zip [file ci3c00660_si_002.zip › SI_structures/Reference_structures/Br-SNS-pincer-ph-CF3-1.xyz]

50
-6095.92804798
Mn	0.122711	-0.908626	-0.456248
O	0.326225	-1.854158	-3.211540
C	0.204535	-1.522793	-2.098945
C	-0.354281	0.684898	-1.039944
O	-0.681345	1.739350	-1.410502
C	-0.254163	-3.795703	0.839893
H	0.815886	-2.227227	1.491232
C	2.184145	-3.241905	0.350370
C	-1.548822	-3.070977	1.223469
C	2.884264	-2.361086	-0.691597
S	-2.031478	-1.677128	0.124961
S	2.465340	-0.598792	-0.410060
N	0.796134	-2.771243	0.618206
H	-2.375516	-3.767248	1.347714
H	-1.388006	-2.577418	2.183479
H	0.009745	-4.438526	1.686942
H	2.164045	-4.253087	-0.050919
H	3.965084	-2.506070	-0.658746
H	2.515999	-2.643351	-1.677800
Br	0.090577	0.013692	1.939525
C	-2.958089	-2.438652	-1.220569
C	-2.935968	-1.790410	-2.459533
C	-3.713855	-2.274259	-3.510451
C	-4.511711	-3.404793	-3.334252
C	-4.542983	-4.038055	-2.091444
C	-3.779924	-3.552753	-1.029434
H	-2.319355	-0.912497	-2.608985
H	-3.686247	-1.766595	-4.469560
H	-5.108841	-3.786134	-4.156475
H	-5.167862	-4.912731	-1.939422
H	-3.835650	-4.051170	-0.069733
C	3.024697	0.189663	-1.920595
C	3.721657	-0.464084	-2.937252
C	4.111988	0.257463	-4.068619
C	3.815139	1.614278	-4.182726
C	3.126445	2.261851	-3.153720
C	2.733070	1.555906	-2.020576
H	3.967187	-1.516404	-2.868455
H	4.650727	-0.252215	-4.861431
H	4.120034	2.166683	-5.065785
H	2.893572	3.319211	-3.230707
H	2.196767	2.058139	-1.221793
C	2.965649	-3.334904	1.656687
F	3.093605	-2.131577	2.256571
F	2.339764	-4.151206	2.534836
F	4.202197	-3.825022	1.450984
C	-0.424467	-4.761623	-0.334437
F	-1.540315	-5.499669	-0.167906
F	-0.501832	-4.157703	-1.531211
F	0.607821	-5.641039	-0.404597
