# Supplementary material for: HiREX: High-Throughput Reactivity Exploration for Extended Databases of Transition-Metal Catalysts
Source: J Chem Inf Model. 2023 Sep 22;63(19):6081–94. doi: 10.1021/acs.jcim.3c00660 (PMC10565810; doi:10.1021/acs.jcim.3c00660)
Supplement: Supplementary file 2 — ci3c00660_si_002.zip [file ci3c00660_si_002.zip › SI_structures/Reference_structures/Br-SNS-pincer-ph-cy-1.xyz]

76
-5891.29103079
Mn	0.064352	-0.895419	-0.492360
O	0.495959	-1.851095	-3.218381
C	0.293017	-1.513510	-2.116242
C	-0.632677	0.610368	-1.094920
O	-1.098866	1.609461	-1.474802
C	0.134688	-3.898681	0.408522
H	0.728284	-2.297815	1.515677
C	2.417117	-2.860586	0.511973
C	-1.329822	-3.572539	0.732312
C	3.059987	-1.899673	-0.499795
S	-1.964034	-1.970513	0.034618
S	2.332023	-0.220843	-0.371059
N	0.931875	-2.646374	0.575567
H	-1.996069	-4.380307	0.432399
H	-1.435527	-3.434859	1.810675
H	0.438967	-4.583716	1.212185
H	2.581710	-3.852281	0.089667
H	4.140624	-1.841042	-0.359650
H	2.852168	-2.255865	-1.510179
Br	-0.194102	0.025296	1.927027
C	-3.016040	-2.458355	-1.339289
C	-2.937724	-1.769015	-2.552318
C	-3.808565	-2.096437	-3.592577
C	-4.754094	-3.108099	-3.428982
C	-4.843414	-3.779809	-2.207500
C	-3.989904	-3.447265	-1.157617
H	-2.196869	-0.993155	-2.695172
H	-3.735945	-1.562264	-4.534872
H	-5.422889	-3.367549	-4.243577
H	-5.586530	-4.558557	-2.065803
H	-4.082066	-3.958845	-0.205191
C	2.850711	0.557523	-1.902400
C	3.750733	-0.010515	-2.806068
C	4.094568	0.691816	-3.964385
C	3.552356	1.949909	-4.219472
C	2.662287	2.517191	-3.303594
C	2.312950	1.828267	-2.145712
H	4.189904	-0.984028	-2.627930
H	4.791638	0.245082	-4.666838
H	3.822499	2.487888	-5.122639
H	2.236608	3.498397	-3.489300
H	1.621177	2.268967	-1.435595
C	3.061693	-2.893746	1.912785
C	4.481270	-3.538916	1.858197
C	5.432247	-1.941435	3.586270
C	5.600363	-2.542333	2.178177
C	3.099211	-1.541995	2.650825
C	3.945657	-1.664800	3.921766
H	5.856476	-2.625729	4.330509
H	5.593719	-1.738455	1.432229
H	4.653864	-3.992171	0.875024
H	2.418892	-3.562360	2.501981
H	3.526422	-0.766379	2.006640
H	3.540834	-2.483168	4.531470
H	2.087126	-1.201016	2.883791
H	3.853609	-0.757076	4.527058
H	6.012633	-1.014117	3.651903
H	6.576145	-3.032739	2.089739
H	4.527368	-4.361238	2.581702
C	0.438042	-4.613812	-0.940138
C	1.033293	-6.019209	-0.668240
C	1.049682	-6.130213	-3.198004
C	0.998053	-6.944713	-1.903565
C	-0.718299	-4.751823	-1.938003
C	-0.198138	-5.231250	-3.312795
H	1.958000	-5.513571	-3.196616
H	0.072859	-7.534754	-1.898320
H	0.474999	-6.487674	0.151743
H	1.196867	-4.011804	-1.449361
H	-1.458360	-5.459074	-1.543889
H	0.034156	-4.357860	-3.930102
H	-1.234956	-3.806157	-2.073991
H	-1.001273	-5.774477	-3.823869
H	1.126384	-6.787809	-4.070720
H	1.822337	-7.664582	-1.855986
H	2.064462	-5.908500	-0.309313
