# Supplementary material for: HiREX: High-Throughput Reactivity Exploration for Extended Databases of Transition-Metal Catalysts
Source: J Chem Inf Model. 2023 Sep 22;63(19):6081–94. doi: 10.1021/acs.jcim.3c00660 (PMC10565810; doi:10.1021/acs.jcim.3c00660)
Supplement: Supplementary file 2 — ci3c00660_si_002.zip [file ci3c00660_si_002.zip › SI_structures/Reference_structures/Br-SNS-pincer-ph-iPr-1.xyz]

62
-5657.78385491
Mn	0.052886	-0.812959	-0.428338
O	0.169554	-1.407528	-3.281665
C	0.094085	-1.242129	-2.126565
C	-0.487093	0.804581	-0.867266
O	-0.852870	1.873779	-1.155479
C	-0.191122	-3.813732	0.698626
H	0.758331	-2.213428	1.435928
C	2.240713	-3.052794	0.337819
C	-1.515886	-3.156458	1.112401
C	2.804855	-2.199276	-0.804706
S	-2.058809	-1.712449	0.110074
S	2.386767	-0.449091	-0.453884
N	0.793804	-2.700073	0.535419
H	-2.322516	-3.885543	1.183082
H	-1.402020	-2.704196	2.100488
H	0.096653	-4.384572	1.590067
H	2.308813	-4.090474	0.009386
H	3.883801	-2.312808	-0.902613
H	2.331761	-2.474804	-1.747046
Br	0.052246	-0.006708	2.037401
C	-2.933135	-2.406119	-1.301569
C	-3.029605	-1.601590	-2.442992
C	-3.748634	-2.047492	-3.550634
C	-4.373359	-3.295035	-3.530729
C	-4.290847	-4.086179	-2.384722
C	-3.583759	-3.642907	-1.266493
H	-2.543739	-0.633011	-2.471953
H	-3.810711	-1.417693	-4.432663
H	-4.923209	-3.645534	-4.398412
H	-4.779980	-5.054989	-2.353012
H	-3.543960	-4.270314	-0.384831
C	2.870188	0.411572	-1.948615
C	3.494186	-0.201851	-3.035749
C	3.826982	0.565077	-4.155241
C	3.540249	1.928588	-4.191881
C	2.918198	2.534950	-3.097174
C	2.585218	1.782760	-1.974148
H	3.720080	-1.260839	-3.028536
H	4.309861	0.085865	-5.001441
H	3.798671	2.516964	-5.066602
H	2.690332	3.596154	-3.115660
H	2.097738	2.251321	-1.124971
C	3.042357	-2.906764	1.655055
C	2.449966	-3.758813	2.785013
H	1.431296	-3.463447	3.052362
H	2.438006	-4.820734	2.513620
H	3.058065	-3.652155	3.688418
C	4.519449	-3.269506	1.455874
H	2.987244	-1.852657	1.959927
H	5.038160	-2.574195	0.790888
H	5.042832	-3.248578	2.416591
H	4.623655	-4.279951	1.042430
C	-0.311953	-4.864649	-0.440815
C	-0.112330	-4.362638	-1.869931
H	-0.800791	-3.563318	-2.131936
H	0.906534	-4.006153	-2.037556
H	-0.287504	-5.187353	-2.569154
C	0.566740	-6.100502	-0.181270
H	-1.347169	-5.217701	-0.369830
H	0.438203	-6.478120	0.838697
H	0.291432	-6.904447	-0.872030
H	1.632092	-5.899654	-0.332858
