# Supplementary material for: HiREX: High-Throughput Reactivity Exploration for Extended Databases of Transition-Metal Catalysts
Source: J Chem Inf Model. 2023 Sep 22;63(19):6081–94. doi: 10.1021/acs.jcim.3c00660 (PMC10565810; doi:10.1021/acs.jcim.3c00660)
Supplement: Supplementary file 2 — ci3c00660_si_002.zip [file ci3c00660_si_002.zip › SI_structures/Reference_structures/Br-SNS-pincer-ph-ph-1.xyz]

64
-5884.03514953
Mn	0.012909	-0.588843	-0.520158
O	0.361419	-1.145969	-3.361280
C	0.187742	-0.989139	-2.214166
C	-0.745696	0.939917	-0.966176
O	-1.269140	1.939418	-1.257187
C	0.129689	-3.558233	0.681276
H	0.996846	-1.882047	1.330624
C	2.412651	-2.667450	0.097792
C	-1.260149	-3.052323	1.098781
C	2.982028	-1.580688	-0.833287
S	-1.979026	-1.789311	-0.025358
S	2.281775	0.066717	-0.418518
N	0.978926	-2.364203	0.425751
H	-1.960859	-3.874801	1.234433
H	-1.186655	-2.508495	2.042659
H	0.524895	-4.077276	1.565019
H	2.421549	-3.588693	-0.485197
H	4.070485	-1.546346	-0.766469
H	2.689830	-1.801223	-1.860887
Br	-0.163455	0.176919	1.951511
C	-2.617652	-2.723855	-1.427352
C	-2.744459	-2.040148	-2.640728
C	-3.270206	-2.693166	-3.754599
C	-3.670801	-4.026582	-3.665797
C	-3.565222	-4.696251	-2.446169
C	-3.054974	-4.046625	-1.322944
H	-2.429816	-1.005851	-2.721012
H	-3.355946	-2.156273	-4.694289
H	-4.065365	-4.538493	-4.537845
H	-3.876259	-5.732853	-2.362094
H	-2.978084	-4.590438	-0.390681
C	2.739895	1.075728	-1.828166
C	3.609965	0.661653	-2.837814
C	3.904498	1.537046	-3.886592
C	3.343610	2.812169	-3.926237
C	2.482782	3.221725	-2.904488
C	2.180541	2.359780	-1.854262
H	4.061864	-0.322276	-2.825335
H	4.577512	1.211935	-4.674028
H	3.575875	3.484711	-4.745819
H	2.042107	4.213565	-2.923953
H	1.509059	2.676012	-1.062582
C	3.204965	-2.907022	1.366579
C	3.500390	-4.219125	1.753432
C	4.172876	-4.472939	2.950054
C	4.555612	-3.413496	3.773198
C	4.263295	-2.100911	3.394842
C	3.590769	-1.847898	2.200262
H	3.202369	-5.043349	1.111241
H	4.397711	-5.495887	3.236631
H	5.079320	-3.607946	4.704221
H	4.559602	-1.271876	4.030216
H	3.368461	-0.823768	1.917458
C	0.072325	-4.571753	-0.443600
C	-0.265528	-5.888939	-0.104784
C	-0.447456	-6.856308	-1.091208
C	-0.276710	-6.523012	-2.436834
C	0.086859	-5.221579	-2.780523
C	0.260691	-4.254164	-1.790848
H	-0.401211	-6.152121	0.941124
H	-0.718107	-7.869489	-0.809510
H	-0.420189	-7.273484	-3.208125
H	0.224228	-4.948189	-3.822160
H	0.526341	-3.250090	-2.080943
