# Supplementary material for: HiREX: High-Throughput Reactivity Exploration for Extended Databases of Transition-Metal Catalysts
Source: J Chem Inf Model. 2023 Sep 22;63(19):6081–94. doi: 10.1021/acs.jcim.3c00660 (PMC10565810; doi:10.1021/acs.jcim.3c00660)
Supplement: Supplementary file 2 — ci3c00660_si_002.zip [file ci3c00660_si_002.zip › SI_structures/Reference_structures/Br-SNS-pincer-ph-tBut-1.xyz]

68
-5736.42049418
Mn	0.154671	-1.008674	-0.534098
O	0.625714	-1.817685	-3.295556
C	0.391291	-1.552624	-2.179465
C	-0.487014	0.536637	-1.095324
O	-0.925168	1.554510	-1.457413
C	0.041382	-4.059448	0.393298
H	0.673148	-2.434762	1.395782
C	2.408713	-3.059877	0.550135
C	-1.370677	-3.587416	0.789112
C	3.104062	-2.130179	-0.455916
S	-1.913655	-1.970028	0.043028
S	2.428355	-0.425717	-0.368557
N	0.919420	-2.836929	0.487379
H	-2.131616	-4.337910	0.580906
H	-1.394742	-3.381355	1.861634
H	0.353262	-4.711904	1.215113
H	2.591422	-4.063474	0.180993
H	4.181480	-2.096486	-0.294042
H	2.913884	-2.490285	-1.467206
Br	-0.059809	-0.100870	1.902482
C	-3.078727	-2.408012	-1.249151
C	-2.952868	-1.861646	-2.527769
C	-3.923486	-2.131591	-3.493825
C	-5.013474	-2.946761	-3.189970
C	-5.143345	-3.479114	-1.904816
C	-4.189340	-3.198062	-0.928711
H	-2.097197	-1.247910	-2.778933
H	-3.816351	-1.710111	-4.488588
H	-5.761782	-3.161544	-3.946396
H	-5.995854	-4.103725	-1.656024
H	-4.307858	-3.593675	0.075265
C	3.024024	0.315393	-1.890850
C	3.951768	-0.284524	-2.744229
C	4.359736	0.390797	-3.897714
C	3.854092	1.654364	-4.197005
C	2.936336	2.254146	-3.330480
C	2.522793	1.591820	-2.178196
H	4.362573	-1.263064	-2.530039
H	5.077387	-0.081410	-4.561702
H	4.173821	2.171320	-5.096217
H	2.538524	3.239896	-3.550721
H	1.810035	2.058284	-1.506451
C	3.032246	-3.047978	1.987695
C	3.219221	-1.640366	2.575035
H	2.276546	-1.091836	2.640430
H	3.634087	-1.723479	3.585574
H	3.917736	-1.042573	1.983188
C	4.410174	-3.732219	1.895050
H	4.324117	-4.756147	1.514414
H	5.100864	-3.186558	1.245040
H	4.868797	-3.780922	2.887789
C	2.164873	-3.877578	2.951033
H	1.179635	-3.430828	3.120230
H	2.023594	-4.901657	2.590158
H	2.657281	-3.936069	3.926581
C	0.066247	-4.990118	-0.881240
C	-0.305101	-6.395090	-0.358084
H	-1.273850	-6.395573	0.152978
H	-0.372049	-7.102025	-1.191027
H	0.446962	-6.770275	0.344801
C	1.432198	-5.102151	-1.579106
H	2.210985	-5.515194	-0.932350
H	1.765218	-4.143713	-1.981503
H	1.332341	-5.787656	-2.426734
C	-0.958720	-4.624113	-1.966684
H	-1.984987	-4.679914	-1.604615
H	-0.796418	-3.634489	-2.384778
H	-0.869931	-5.341675	-2.788930
