# Supplementary material for: HiREX: High-Throughput Reactivity Exploration for Extended Databases of Transition-Metal Catalysts
Source: J Chem Inf Model. 2023 Sep 22;63(19):6081–94. doi: 10.1021/acs.jcim.3c00660 (PMC10565810; doi:10.1021/acs.jcim.3c00660)
Supplement: Supplementary file 2 — ci3c00660_si_002.zip [file ci3c00660_si_002.zip › SI_structures/Reference_structures/Br-SNS-pincer-tBut-1.xyz]

48
-5274.27153983
Mn	0.101615	-1.191938	-0.309808
O	0.365030	-1.931988	-3.120054
C	0.256945	-1.648791	-1.985765
C	-0.675900	0.334224	-0.726331
O	-1.201957	1.343378	-0.986179
C	0.247196	-4.210665	0.301207
H	1.034867	-2.768979	1.496462
C	2.526767	-3.204292	0.164606
C	-1.159596	-3.945176	0.820155
C	3.074476	-2.077149	-0.716890
S	-1.890223	-2.402163	0.132130
S	2.364845	-0.506719	-0.093924
N	1.086457	-3.013015	0.505159
H	-1.825198	-4.785175	0.615472
H	-1.140088	-3.789914	1.901809
H	0.239373	-4.439056	-0.766466
H	0.663431	-5.075800	0.835004
H	3.100402	-3.262088	1.093800
H	2.652859	-4.152724	-0.363682
H	4.164208	-2.051337	-0.656078
H	2.777436	-2.217463	-1.757343
Br	-0.106668	-0.590860	2.206563
C	-2.902598	-3.009281	-1.331039
C	-4.195761	-3.593391	-0.751174
H	-4.748382	-2.844434	-0.177334
H	-4.836161	-3.941543	-1.569521
H	-3.996755	-4.448949	-0.098149
C	-2.180786	-4.053265	-2.182178
H	-1.237631	-3.677342	-2.577338
H	-1.991950	-4.975168	-1.625594
H	-2.821605	-4.312789	-3.032900
C	-3.206733	-1.750929	-2.151158
H	-3.626783	-0.955592	-1.527029
H	-2.312808	-1.366285	-2.645879
H	-3.943261	-1.997616	-2.923444
C	3.005325	0.807509	-1.262349
C	2.473852	0.633112	-2.683296
H	1.388016	0.736905	-2.719824
H	2.909928	1.411729	-3.319585
H	2.744898	-0.335370	-3.109722
C	4.535467	0.766840	-1.238524
H	4.923569	0.830111	-0.217760
H	4.925993	-0.141444	-1.705834
H	4.922703	1.621946	-1.803443
C	2.489612	2.115481	-0.649616
H	1.398052	2.129804	-0.596307
H	2.886753	2.269895	0.357966
H	2.809665	2.954560	-1.276316
