# Supplementary material for: HiREX: High-Throughput Reactivity Exploration for Extended Databases of Transition-Metal Catalysts
Source: J Chem Inf Model. 2023 Sep 22;63(19):6081–94. doi: 10.1021/acs.jcim.3c00660 (PMC10565810; doi:10.1021/acs.jcim.3c00660)
Supplement: Supplementary file 2 — ci3c00660_si_002.zip [file ci3c00660_si_002.zip › SI_structures/Reference_structures/Br-SNS-pincer-tBut-CF3-1.xyz]

54
-5948.34640591
Mn	0.145860	-1.264279	-0.395243
O	0.337115	-1.821711	-3.254806
C	0.280970	-1.629816	-2.101589
C	-0.627831	0.278379	-0.743872
O	-1.151029	1.298060	-0.958695
C	0.321243	-4.354529	0.419666
H	1.035270	-2.722860	1.363613
C	2.600245	-3.251260	0.137925
C	-1.147167	-4.014531	0.733605
C	3.140024	-2.068782	-0.679697
S	-1.812416	-2.456315	0.016265
S	2.358555	-0.517393	-0.107294
N	1.139713	-3.112370	0.416271
H	-1.798704	-4.849171	0.476761
H	-1.221968	-3.858956	1.810745
H	0.653860	-5.019880	1.223304
H	2.788280	-4.148163	-0.446566
H	4.224830	-2.013597	-0.584046
H	2.886889	-2.233510	-1.727556
Br	-0.083616	-0.755036	2.135993
C	-2.968441	-2.935490	-1.387704
C	-4.211901	-3.544476	-0.731925
H	-4.675541	-2.847871	-0.028242
H	-4.944660	-3.788680	-1.509093
H	-3.976861	-4.470314	-0.197591
C	-2.379092	-3.893665	-2.415577
H	-1.470274	-3.499653	-2.866459
H	-2.168706	-4.873134	-1.985502
H	-3.117899	-4.037411	-3.212625
C	-3.307513	-1.589641	-2.040441
H	-3.638621	-0.850933	-1.303876
H	-2.451717	-1.181517	-2.583042
H	-4.121944	-1.741188	-2.756546
C	3.025722	0.787407	-1.276483
C	2.537426	0.597768	-2.709633
H	1.454772	0.711825	-2.782952
H	3.001130	1.364331	-3.340768
H	2.814331	-0.377700	-3.116129
C	4.554402	0.754852	-1.203813
H	4.910237	0.807063	-0.170820
H	4.967235	-0.142184	-1.673335
H	4.950757	1.621353	-1.744064
C	2.485384	2.095530	-0.685607
H	1.393143	2.102550	-0.654247
H	2.861658	2.263225	0.327681
H	2.810751	2.930376	-1.314904
C	3.367471	-3.463591	1.438981
F	3.228480	-2.430281	2.294990
F	2.927622	-4.572390	2.080092
F	4.684653	-3.627580	1.205765
C	0.521524	-5.189853	-0.847725
F	1.669158	-5.914030	-0.775477
F	-0.472152	-6.089946	-0.997482
F	0.598546	-4.458231	-1.973829
