# Supplementary material for: HiREX: High-Throughput Reactivity Exploration for Extended Databases of Transition-Metal Catalysts
Source: J Chem Inf Model. 2023 Sep 22;63(19):6081–94. doi: 10.1021/acs.jcim.3c00660 (PMC10565810; doi:10.1021/acs.jcim.3c00660)
Supplement: Supplementary file 2 — ci3c00660_si_002.zip [file ci3c00660_si_002.zip › SI_structures/Reference_structures/Br-SNS-pincer-tBut-cy-1.xyz]

80
-5743.70852686
Mn	0.003917	-1.308429	-0.445159
O	0.303741	-1.707850	-3.318484
C	0.221124	-1.591972	-2.154192
C	-0.816058	0.210302	-0.792270
O	-1.363868	1.217346	-1.013164
C	0.291927	-4.423392	0.384132
H	0.808574	-2.739060	1.357550
C	2.510050	-3.187056	0.330819
C	-1.231236	-4.177854	0.517705
C	3.045252	-1.981804	-0.462909
S	-1.907210	-2.592159	-0.139174
S	2.138471	-0.465473	0.004068
N	1.008932	-3.103731	0.420607
H	-1.804398	-4.998577	0.088676
H	-1.480812	-4.133005	1.579066
H	0.548119	-4.958249	1.308975
H	2.750486	-4.046993	-0.291363
H	4.110967	-1.847812	-0.291502
H	2.881594	-2.156323	-1.528437
Br	-0.404312	-0.789099	2.104267
C	-3.058820	-3.034910	-1.555125
C	-4.267981	-3.732498	-0.922046
H	-4.739453	-3.102404	-0.163083
H	-5.008647	-3.949106	-1.700073
H	-3.990132	-4.682925	-0.456045
C	-2.447892	-3.910205	-2.643034
H	-1.627117	-3.405139	-3.152038
H	-2.093174	-4.864587	-2.248095
H	-3.220410	-4.129357	-3.389497
C	-3.464938	-1.673669	-2.131930
H	-3.838818	-0.999705	-1.355058
H	-2.625970	-1.189583	-2.637637
H	-4.264246	-1.821858	-2.865923
C	2.845843	0.860715	-1.111646
C	2.499240	0.637668	-2.581101
H	1.424983	0.716977	-2.753512
H	2.996787	1.407116	-3.182684
H	2.836965	-0.337108	-2.941418
C	4.362363	0.903463	-0.904036
H	4.621209	0.999919	0.154225
H	4.856131	0.014752	-1.306280
H	4.767239	1.773327	-1.432916
C	2.198751	2.149693	-0.590173
H	1.109124	2.108241	-0.658796
H	2.471064	2.339571	0.452229
H	2.544650	2.994827	-1.194754
C	3.123226	-3.492026	1.721861
C	4.517289	-4.156560	1.643233
C	5.651016	-2.140126	2.664791
C	5.701391	-3.185470	1.545471
C	3.118999	-2.338380	2.751256
C	4.318181	-1.385118	2.651068
H	5.772194	-2.646898	3.632907
H	5.706376	-2.678566	0.572735
H	4.539410	-4.872337	0.811940
H	2.454380	-4.265307	2.121464
H	2.182063	-1.773532	2.698663
H	4.276053	-0.672562	3.483510
H	3.139368	-2.798886	3.748281
H	4.248473	-0.787380	1.737374
H	6.488394	-1.438643	2.569465
H	6.637719	-3.753981	1.596776
H	4.648597	-4.746210	2.560093
C	0.758059	-5.369435	-0.742341
C	-0.066364	-6.665899	-0.785528
C	1.407759	-7.121427	-2.833258
C	0.654149	-7.736843	-1.630241
C	0.854989	-4.748114	-2.149377
C	0.757417	-5.804265	-3.267259
H	2.451409	-6.922553	-2.557215
H	-0.084069	-8.465615	-1.983745
H	-1.050283	-6.461435	-1.221320
H	1.765733	-5.689397	-0.448331
H	0.073079	-4.009057	-2.278742
H	1.222778	-5.419970	-4.181334
H	1.800124	-4.203577	-2.243370
H	-0.295949	-5.989026	-3.514260
H	1.440318	-7.834332	-3.664118
H	1.360044	-8.290155	-0.999858
H	-0.248634	-7.043237	0.227441
