# Supplementary material for: HiREX: High-Throughput Reactivity Exploration for Extended Databases of Transition-Metal Catalysts
Source: J Chem Inf Model. 2023 Sep 22;63(19):6081–94. doi: 10.1021/acs.jcim.3c00660 (PMC10565810; doi:10.1021/acs.jcim.3c00660)
Supplement: Supplementary file 2 — ci3c00660_si_002.zip [file ci3c00660_si_002.zip › SI_structures/Reference_structures/Br-SNS-pincer-tBut-iPr-1.xyz]

66
-5510.19671126
Mn	0.159807	-1.326339	-0.369222
O	0.089850	-1.511682	-3.275085
C	0.158984	-1.492826	-2.102613
C	-0.607522	0.249342	-0.537825
O	-1.121635	1.291246	-0.647972
C	0.358612	-4.494989	0.194082
H	0.969817	-2.918039	1.267858
C	2.629251	-3.320068	0.170302
C	-1.101220	-4.179988	0.585269
C	3.103736	-2.216953	-0.786867
S	-1.786412	-2.556771	0.034190
S	2.404032	-0.642593	-0.165231
N	1.133807	-3.222734	0.303246
H	-1.774860	-4.976589	0.265985
H	-1.167686	-4.113634	1.673689
H	0.702638	-5.143654	1.007229
H	2.878481	-4.278945	-0.288553
H	4.190547	-2.160738	-0.822874
H	2.725800	-2.399522	-1.792978
Br	0.041659	-0.922890	2.215707
C	-2.970295	-2.929721	-1.373551
C	-4.201429	-3.591677	-0.745293
H	-4.658015	-2.948095	0.011551
H	-4.944850	-3.786171	-1.526625
H	-3.953479	-4.550290	-0.279347
C	-2.388205	-3.816981	-2.468707
H	-1.480076	-3.394663	-2.895124
H	-2.178400	-4.823819	-2.101871
H	-3.126745	-3.910036	-3.273666
C	-3.335928	-1.549020	-1.932469
H	-3.660585	-0.865743	-1.141510
H	-2.496910	-1.094212	-2.462489
H	-4.163264	-1.661890	-2.641172
C	3.074159	0.678171	-1.306330
C	2.557257	0.538491	-2.735365
H	1.480799	0.705883	-2.787184
H	3.047518	1.290592	-3.364191
H	2.776347	-0.444940	-3.158683
C	4.603369	0.610694	-1.265740
H	4.980250	0.625953	-0.238897
H	4.985815	-0.283035	-1.766347
H	5.010580	1.481926	-1.790467
C	2.576747	1.984247	-0.674374
H	1.485724	2.011198	-0.617018
H	2.978069	2.119197	0.334403
H	2.905142	2.828424	-1.289873
C	3.323097	-3.261448	1.554164
C	2.811328	-4.355854	2.499700
H	1.744705	-4.257090	2.722337
H	2.983024	-5.354983	2.082521
H	3.340688	-4.298693	3.455853
C	4.847251	-3.364804	1.418401
H	3.083514	-2.288492	2.001305
H	5.282210	-2.501044	0.909013
H	5.309821	-3.422881	2.408583
H	5.133600	-4.267316	0.864429
C	0.525116	-5.352294	-1.101771
C	1.133817	-4.692630	-2.342843
H	0.704368	-3.720923	-2.564003
H	2.217024	-4.572483	-2.255812
H	0.955973	-5.336980	-3.210394
C	1.292705	-6.644508	-0.778182
H	-0.487402	-5.658370	-1.378364
H	0.816815	-7.200631	0.036690
H	1.331348	-7.300439	-1.654497
H	2.325217	-6.430755	-0.478128
