# Supplementary material for: HiREX: High-Throughput Reactivity Exploration for Extended Databases of Transition-Metal Catalysts
Source: J Chem Inf Model. 2023 Sep 22;63(19):6081–94. doi: 10.1021/acs.jcim.3c00660 (PMC10565810; doi:10.1021/acs.jcim.3c00660)
Supplement: Supplementary file 2 — ci3c00660_si_002.zip [file ci3c00660_si_002.zip › SI_structures/Reference_structures/Br-SNS-pincer-tBut-ph-1.xyz]

68
-5736.45115100
Mn	0.134641	-1.193378	-0.443937
O	0.204722	-1.579558	-3.332807
C	0.208610	-1.471059	-2.164468
C	-0.629051	0.367785	-0.731550
O	-1.147126	1.396331	-0.917880
C	0.302027	-4.298206	0.322985
H	0.995076	-2.693293	1.282477
C	2.574015	-3.237242	0.110728
C	-1.148014	-3.945866	0.722281
C	3.143854	-2.063466	-0.713912
S	-1.828964	-2.396975	-0.005892
S	2.370443	-0.507030	-0.143618
N	1.101176	-3.044497	0.326448
H	-1.823851	-4.772184	0.501070
H	-1.183709	-3.760113	1.797783
H	0.672745	-4.932486	1.140665
H	2.704144	-4.127137	-0.504627
H	4.225962	-2.012996	-0.588863
H	2.912451	-2.203850	-1.771992
Br	-0.074430	-0.666721	2.119136
C	-2.963294	-2.912370	-1.410970
C	-4.202591	-3.540681	-0.764970
H	-4.688555	-2.847320	-0.073094
H	-4.921107	-3.805705	-1.548756
H	-3.956916	-4.457231	-0.219934
C	-2.332807	-3.872378	-2.412867
H	-1.434429	-3.453106	-2.861517
H	-2.080929	-4.831711	-1.957314
H	-3.056793	-4.063337	-3.214036
C	-3.328894	-1.586393	-2.089803
H	-3.699614	-0.850285	-1.369503
H	-2.474348	-1.157281	-2.617343
H	-4.121730	-1.770477	-2.822532
C	3.075932	0.805677	-1.275755
C	2.598237	0.642915	-2.716180
H	1.520267	0.790000	-2.797390
H	3.091458	1.397721	-3.339251
H	2.847062	-0.339871	-3.124144
C	4.603067	0.744424	-1.190060
H	4.950045	0.772019	-0.153051
H	5.002948	-0.153002	-1.669971
H	5.021018	1.612062	-1.712148
C	2.553157	2.115474	-0.673537
H	1.460749	2.137285	-0.648006
H	2.925368	2.264221	0.344281
H	2.894346	2.953895	-1.289822
C	3.329495	-3.464417	1.407995
C	4.271054	-4.498246	1.471139
C	5.018204	-4.713722	2.629765
C	4.827609	-3.896067	3.744497
C	3.885570	-2.866999	3.692191
C	3.142257	-2.647546	2.532267
H	4.418322	-5.139037	0.605795
H	5.742031	-5.522619	2.662793
H	5.404586	-4.062625	4.649191
H	3.726578	-2.229044	4.556508
H	2.403231	-1.850885	2.520331
C	0.402394	-5.132641	-0.938572
C	-0.029021	-6.464844	-0.855485
C	-0.020614	-7.293706	-1.974696
C	0.441198	-6.808055	-3.201006
C	0.894220	-5.493245	-3.288484
C	0.874001	-4.662741	-2.165937
H	-0.381238	-6.851859	0.097227
H	-0.366331	-8.319466	-1.888554
H	0.452132	-7.451614	-4.075338
H	1.257350	-5.101539	-4.233905
H	1.206501	-3.641587	-2.267778
