# Supplementary material for: HiREX: High-Throughput Reactivity Exploration for Extended Databases of Transition-Metal Catalysts
Source: J Chem Inf Model. 2023 Sep 22;63(19):6081–94. doi: 10.1021/acs.jcim.3c00660 (PMC10565810; doi:10.1021/acs.jcim.3c00660)
Supplement: Supplementary file 2 — ci3c00660_si_002.zip [file ci3c00660_si_002.zip › SI_structures/Reference_structures/Br-SNS-pincer-tBut-tBut-1.xyz]

72
-5588.83659762
Mn	0.058298	-0.956894	0.062193
O	0.598893	-1.361916	-2.770929
C	0.393765	-1.135516	-1.639954
C	0.052888	-2.704933	0.239308
O	0.062225	-3.863657	0.358971
C	1.260641	2.030666	0.224713
H	-0.251235	1.145032	1.233659
C	-1.271258	1.943321	-0.341403
C	2.256752	1.182991	1.043988
C	-2.106509	0.917443	-1.128204
S	2.223734	-0.642631	0.837904
S	-2.230651	-0.637213	-0.179050
N	-0.050647	1.269126	0.236466
H	3.279558	1.540158	0.957725
H	1.979814	1.285118	2.096303
H	1.133224	2.911888	0.859181
H	-0.920539	2.642327	-1.089419
H	-3.104541	1.305168	-1.328097
H	-1.622216	0.702308	-2.085317
Br	-0.470018	-0.814703	2.616364
C	3.740092	-1.226245	-0.108619
C	4.971441	-0.672835	0.611802
H	4.953795	-0.908790	1.679513
H	5.871020	-1.122047	0.176273
H	5.058645	0.411468	0.496180
C	3.784405	-0.890986	-1.595317
H	2.912428	-1.276394	-2.122794
H	3.862186	0.180624	-1.777031
H	4.674304	-1.362083	-2.029742
C	3.655740	-2.750182	0.066674
H	3.610613	-3.037992	1.120734
H	2.779407	-3.159774	-0.443377
H	4.546572	-3.207788	-0.376622
C	-3.230343	-1.785284	-1.267773
C	-2.497521	-2.194299	-2.541352
H	-1.611535	-2.790721	-2.318992
H	-3.170746	-2.803663	-3.155456
H	-2.193589	-1.329939	-3.136622
C	-4.554686	-1.090191	-1.598188
H	-5.050148	-0.716122	-0.697365
H	-4.416818	-0.258388	-2.294394
H	-5.223988	-1.813246	-2.077245
C	-3.476380	-3.001303	-0.366036
H	-2.537681	-3.459340	-0.044245
H	-4.049402	-2.728188	0.524950
H	-4.046187	-3.751840	-0.924127
C	-2.114446	2.788887	0.679552
C	-2.977750	1.928429	1.618535
H	-2.380614	1.201344	2.176348
H	-3.479760	2.580877	2.341665
H	-3.750778	1.379062	1.076733
C	-3.029650	3.728216	-0.128506
H	-2.446680	4.389931	-0.779114
H	-3.741523	3.181340	-0.753821
H	-3.612579	4.357707	0.551513
C	-1.205908	3.670640	1.555933
H	-0.584476	3.077692	2.233750
H	-0.556939	4.315413	0.959262
H	-1.828958	4.317110	2.182164
C	1.761514	2.625162	-1.144960
C	1.161647	4.035972	-1.372659
H	1.397659	4.701729	-0.536222
H	1.598586	4.472418	-2.276954
H	0.081090	4.046765	-1.510010
C	1.450836	1.744085	-2.357522
H	0.377380	1.611788	-2.507571
H	1.854628	2.208064	-3.264165
H	1.893193	0.758172	-2.262936
C	3.285211	2.861291	-1.069676
H	3.856345	1.934504	-0.995785
H	3.616261	3.379000	-1.975050
H	3.550752	3.492514	-0.214311
