# Supplementary material for: HiREX: High-Throughput Reactivity Exploration for Extended Databases of Transition-Metal Catalysts
Source: J Chem Inf Model. 2023 Sep 22;63(19):6081–94. doi: 10.1021/acs.jcim.3c00660 (PMC10565810; doi:10.1021/acs.jcim.3c00660)
Supplement: Supplementary file 2 — ci3c00660_si_002.zip [file ci3c00660_si_002.zip › SI_structures/Reference_structures/OCCH3CH3CH3-CNC-pincer-CF3-CF3-1.xyz]

61
-3622.82255014
Mn	-2.326100	-0.498100	-0.416700
N	-1.628800	1.663700	0.546700
N	-4.214500	0.504200	1.774400
N	0.146600	0.686300	-1.734100
N	-5.227600	-0.984100	0.612900
N	-0.672300	-0.812700	-3.032000
C	-3.998300	-0.374200	0.768400
C	-5.513800	0.459800	2.227300
C	-6.156500	-0.476000	1.512500
C	-0.808100	-0.272500	-1.764900
C	0.341100	-0.175900	-3.739900
C	0.839500	0.763500	-2.921900
C	0.510200	1.495600	-0.598400
C	-3.254300	1.405400	2.367000
C	-0.625100	2.451400	-0.172300
C	-2.611500	2.381400	1.359600
C	-2.586100	-2.196000	-0.805200
O	-2.686600	-3.337800	-0.971000
O	-3.927200	0.549600	-2.606900
C	-3.306300	0.148800	-1.717200
H	-7.166300	-0.826000	1.550800
H	-5.872700	1.087700	3.016300
H	-2.457200	0.823300	2.849700
H	-3.774100	1.980900	3.137500
H	-2.158700	3.191200	1.953500
H	-1.072500	2.936100	-1.050400
H	1.397200	2.069000	-0.877300
H	0.773400	0.841500	0.244800
H	1.628600	1.467800	-3.085600
H	0.599000	-0.452500	-4.740200
H	-1.114400	1.053600	1.203600
C	-5.572100	-2.053900	-0.234200
F	-5.101200	-3.228200	0.213400
F	-6.898900	-2.197400	-0.297700
F	-5.155400	-1.911300	-1.494200
C	-1.317400	-1.944400	-3.564100
F	-0.903700	-3.082200	-2.985700
F	-2.649400	-1.911700	-3.468200
F	-1.044200	-2.076900	-4.864700
C	-3.684700	3.079000	0.505300
F	-4.418200	2.259800	-0.253400
F	-4.544900	3.734600	1.298400
F	-3.158000	3.987300	-0.326900
C	0.013000	3.575400	0.683200
F	1.115400	4.069100	0.110600
F	-0.800100	4.625300	0.873400
F	0.362200	3.138400	1.900400
O	-1.031500	-1.165600	0.951500
C	-2.565000	-2.429500	2.462200
C	-1.136800	-2.133500	1.986300
H	-3.040400	-1.527300	2.887400
H	-3.183700	-2.847400	1.653300
H	-2.545100	-3.187500	3.275100
C	-0.455200	-3.433600	1.522600
C	-0.340300	-1.583200	3.183100
H	0.592400	-3.230000	1.211400
H	-0.435700	-4.182700	2.343700
H	-0.979500	-3.890500	0.665700
H	-0.328500	-2.308300	4.025800
H	0.710900	-1.375500	2.886100
H	-0.781800	-0.632700	3.546600
