# Supplementary material for: HiREX: High-Throughput Reactivity Exploration for Extended Databases of Transition-Metal Catalysts
Source: J Chem Inf Model. 2023 Sep 22;63(19):6081–94. doi: 10.1021/acs.jcim.3c00660 (PMC10565810; doi:10.1021/acs.jcim.3c00660)
Supplement: Supplementary file 2 — ci3c00660_si_002.zip [file ci3c00660_si_002.zip › SI_structures/Reference_structures/OCCH3CH3CH3-CNC-pincer-CF3-cy-1.xyz]

87
-3418.18655413
Mn	-2.375500	-0.393700	-0.515800
N	-1.879000	1.702000	0.480600
N	-4.245600	0.307100	1.790200
N	0.026600	0.916000	-1.759500
N	-4.779300	-1.619600	1.006300
N	-0.894100	-0.291600	-3.275000
C	-3.829600	-0.612500	0.893300
C	-5.394500	-0.090600	2.436500
C	-5.741300	-1.293700	1.956000
C	-1.023100	0.093900	-1.946200
C	0.238700	0.284400	-3.845700
C	0.795800	1.043600	-2.888700
C	0.333100	1.620900	-0.539800
C	-3.580500	1.526300	2.198100
C	-0.820000	2.544400	-0.116100
C	-3.025500	2.422800	1.079200
C	-2.341700	-2.027800	-1.144000
O	-2.182900	-3.089100	-1.594100
O	-4.760400	0.050100	-2.114700
C	-3.766800	-0.024000	-1.513500
H	-6.557500	-1.944100	2.186200
H	-5.871200	0.506300	3.186500
H	-2.746300	1.249500	2.858100
H	-4.298100	2.094600	2.791900
H	-2.666400	3.314000	1.610700
H	-1.227800	3.008900	-1.021300
H	1.232600	2.205800	-0.722300
H	0.544900	0.894300	0.250400
H	1.674800	1.653200	-2.922400
H	0.516700	0.097800	-4.861200
H	-1.408800	1.224600	1.258600
C	-4.797200	-2.853500	0.346500
F	-3.711300	-3.597500	0.604300
F	-5.840600	-3.594700	0.737600
F	-4.907900	-2.752500	-0.986800
C	-1.631300	-1.203600	-4.040000
F	-1.088700	-2.437900	-4.035300
F	-2.908100	-1.335700	-3.696700
F	-1.636400	-0.834100	-5.333500
C	-4.038800	2.889000	0.002800
C	-5.521000	2.848200	0.404700
C	-5.613400	5.314100	0.824100
C	-5.920400	3.936900	1.399700
C	-3.748300	4.310500	-0.511700
C	-4.130700	5.402300	0.486400
H	-6.202400	5.469900	-0.080900
H	-5.384800	3.824900	2.343700
H	-5.800100	1.863900	0.775500
H	-3.914200	2.194700	-0.837400
H	-2.702400	4.422200	-0.791900
H	-3.905700	6.375700	0.049100
H	-4.340900	4.454900	-1.416700
H	-3.549100	5.309700	1.405500
H	-5.882800	6.089700	1.542200
H	-6.987600	3.849800	1.609300
H	-6.095800	3.006600	-0.510300
C	-0.294200	3.667700	0.818000
C	0.237500	3.148700	2.167000
C	0.845600	5.569900	2.462300
C	1.244500	4.132600	2.778800
C	0.777700	4.537600	0.149800
C	0.949000	5.833700	0.953300
H	-0.175300	5.736200	2.808400
H	2.243500	3.944500	2.386800
H	0.721200	2.179400	2.049100
H	-1.127000	4.350500	1.009500
H	1.730000	4.009800	0.126400
H	0.189100	6.556800	0.656300
H	0.492900	4.777500	-0.875200
H	1.922100	6.263600	0.716200
H	1.489600	6.262400	3.003700
H	1.283400	3.980800	3.857400
H	-0.593300	3.020500	2.863800
O	-0.807400	-0.954200	0.572300
C	-1.611600	-2.416500	2.418400
C	-0.459800	-1.699400	1.725200
H	-2.413100	-1.718800	2.723000
H	-1.965000	-3.218100	1.773500
H	-1.248000	-2.925700	3.337300
C	0.582700	-2.742700	1.284400
C	0.191700	-0.743400	2.737800
H	1.453800	-2.240500	0.809000
H	0.948300	-3.340000	2.146800
H	0.141100	-3.434900	0.534500
H	0.549400	-1.298400	3.632300
H	1.067800	-0.234300	2.283900
H	-0.533300	0.025800	3.074100
