# Supplementary material for: HiREX: High-Throughput Reactivity Exploration for Extended Databases of Transition-Metal Catalysts
Source: J Chem Inf Model. 2023 Sep 22;63(19):6081–94. doi: 10.1021/acs.jcim.3c00660 (PMC10565810; doi:10.1021/acs.jcim.3c00660)
Supplement: Supplementary file 2 — ci3c00660_si_002.zip [file ci3c00660_si_002.zip › SI_structures/Reference_structures/OCCH3CH3CH3-CNC-pincer-CF3-iPr-1.xyz]

73
-3184.68272444
Mn	-3.185781	-0.174658	0.200163
N	1.065435	0.108074	-0.980634
N	-0.819426	-1.694700	1.037718
N	-1.514338	0.143207	-2.481669
N	-2.333177	-3.117332	0.498573
N	-2.846364	1.773670	-2.132034
C	-2.074872	-1.742766	0.497182
C	-0.347466	-2.951691	1.408903
C	-1.283255	-3.855356	1.066276
C	-2.381979	0.604541	-1.549104
C	-2.259395	2.016264	-3.379277
C	-1.420974	0.983724	-3.591521
C	-0.689622	-1.061232	-2.378828
C	-0.006718	-0.493636	1.233262
C	0.792666	-0.674898	-2.183564
C	1.263002	-0.462175	0.349652
C	-4.364975	-0.861076	-0.911885
O	-5.223824	-1.119810	-1.667511
O	-4.984235	-1.105545	2.337272
C	-4.222686	-0.708633	1.545696
H	-1.313807	-4.925627	1.168769
H	0.611813	-3.081206	1.883403
H	0.280408	-0.477575	2.288395
H	-0.649720	0.367313	1.047369
H	1.624373	-1.485658	0.225754
H	1.017133	0.016437	-3.006355
H	-0.816399	-1.625168	-3.306971
H	-1.075661	-1.656397	-1.558596
H	-0.776512	0.760894	-4.426325
H	-2.504356	2.874735	-3.980943
H	0.454380	0.916684	-0.941352
C	-3.437256	-3.747298	-0.139425
F	-3.454490	-3.494846	-1.461009
F	-3.343011	-5.079177	0.015124
F	-4.616543	-3.365031	0.368833
C	-3.802569	2.680405	-1.580909
F	-4.709488	2.055021	-0.826082
F	-3.229412	3.649812	-0.851635
F	-4.457548	3.288756	-2.590013
C	2.389633	0.309832	1.091667
C	3.724291	0.167175	0.358609
H	4.014363	-0.885138	0.257605
H	3.657381	0.596187	-0.645575
H	4.524570	0.683990	0.899486
C	2.036744	1.786071	1.305535
H	2.491136	-0.162978	2.078531
H	1.120172	1.909182	1.890852
H	2.840674	2.302978	1.840032
H	1.897023	2.296108	0.346185
C	1.739514	-1.887992	-2.382788
C	1.207350	-3.225571	-1.849151
H	0.900844	-3.177834	-0.803510
H	0.344655	-3.573609	-2.428083
H	1.983096	-3.993977	-1.932849
C	2.093230	-2.033305	-3.869371
H	2.662254	-1.644091	-1.844275
H	1.195205	-2.205093	-4.475219
H	2.589984	-1.135406	-4.251619
H	2.763770	-2.884212	-4.029548
O	-2.535610	1.420018	0.969289
C	-4.217833	2.474947	2.368637
C	-2.745520	2.052960	2.218291
H	-4.511440	3.118154	1.535287
H	-4.876681	1.602750	2.374846
H	-4.380257	3.025933	3.302401
C	-2.340506	1.149786	3.396797
C	-1.861809	3.313228	2.230062
H	-1.284239	0.875372	3.327214
H	-2.490936	1.663334	4.353288
H	-2.930755	0.230828	3.417413
H	-2.137817	3.970864	1.401311
H	-1.959744	3.874058	3.166938
H	-0.809641	3.037463	2.104428
