# Supplementary material for: HiREX: High-Throughput Reactivity Exploration for Extended Databases of Transition-Metal Catalysts
Source: J Chem Inf Model. 2023 Sep 22;63(19):6081–94. doi: 10.1021/acs.jcim.3c00660 (PMC10565810; doi:10.1021/acs.jcim.3c00660)
Supplement: Supplementary file 2 — ci3c00660_si_002.zip [file ci3c00660_si_002.zip › SI_structures/Reference_structures/OCCH3CH3CH3-CNC-pincer-CF3-ph-1.xyz]

75
-3410.91742842
Mn	-2.298300	-0.530600	-0.473900
N	-1.679000	1.484300	0.527600
N	-4.238000	0.352200	1.695700
N	0.128700	0.746900	-1.812200
N	-5.323600	-0.853300	0.293600
N	-0.400400	-1.039300	-2.881400
C	-4.055400	-0.362700	0.569000
C	-5.540500	0.320900	2.125300
C	-6.232900	-0.440900	1.263400
C	-0.668800	-0.341400	-1.710600
C	0.514400	-0.352300	-3.672900
C	0.833900	0.759500	-2.992800
C	0.378700	1.728400	-0.782600
C	-3.224600	1.100400	2.396600
C	-0.878700	2.440300	-0.264000
C	-2.557800	2.160200	1.500700
C	-2.703100	-2.197600	-0.847000
O	-2.996300	-3.315500	-0.964000
O	-3.365400	0.374900	-3.021600
C	-3.003600	0.070700	-1.956500
H	-7.262800	-0.726600	1.233300
H	-5.869700	0.834400	3.004800
H	-2.461700	0.411100	2.777500
H	-3.702100	1.597400	3.242300
H	-1.935800	2.768100	2.176300
H	-1.488400	2.776900	-1.110900
H	1.057200	2.476300	-1.197800
H	0.885200	1.232000	0.054800
H	1.507300	1.550100	-3.251300
H	0.837200	-0.725800	-4.621100
H	-1.010300	0.969900	1.114900
C	-5.750400	-1.736100	-0.708800
F	-5.633500	-3.027000	-0.344800
F	-7.055800	-1.561600	-0.964500
F	-5.129400	-1.599000	-1.878700
C	-0.875900	-2.305700	-3.238200
F	-0.621800	-3.232600	-2.303100
F	-2.195300	-2.342700	-3.487100
F	-0.287500	-2.745500	-4.355800
C	-3.587500	3.085300	0.889200
C	-4.220300	2.808700	-0.314400
C	-5.187300	3.664000	-0.814800
C	-5.537100	4.805500	-0.114400
C	-4.908000	5.091700	1.086400
C	-3.939000	4.238900	1.583100
H	-3.954400	1.920100	-0.870700
H	-5.665700	3.431100	-1.754500
H	-6.293800	5.468900	-0.504500
H	-5.170400	5.982300	1.636600
H	-3.446200	4.472900	2.515300
C	-0.422600	3.658000	0.522500
C	0.394500	3.527500	1.642800
C	0.808000	4.648300	2.341400
C	0.415100	5.910800	1.928300
C	-0.397400	6.047600	0.815800
C	-0.815200	4.927100	0.118200
H	0.708300	2.551400	1.983400
H	1.438100	4.532200	3.209700
H	0.740000	6.783500	2.473800
H	-0.710700	7.027000	0.488900
H	-1.455000	5.037400	-0.744200
O	-1.511800	-1.199800	1.120000
C	-1.614500	-2.536200	2.988400
C	-0.670100	-1.894700	1.964300
H	-2.261500	-1.758200	3.452200
H	-2.300800	-3.242100	2.467400
H	-1.068200	-3.066800	3.789000
C	0.135100	-2.964200	1.226000
C	0.269900	-0.875800	2.626500
H	0.791200	-2.498300	0.461000
H	0.771100	-3.513700	1.954800
H	-0.539300	-3.689800	0.726100
H	0.911100	-1.353900	3.391500
H	0.915200	-0.402500	1.854900
H	-0.304800	-0.064100	3.120000
