# Supplementary material for: HiREX: High-Throughput Reactivity Exploration for Extended Databases of Transition-Metal Catalysts
Source: J Chem Inf Model. 2023 Sep 22;63(19):6081–94. doi: 10.1021/acs.jcim.3c00660 (PMC10565810; doi:10.1021/acs.jcim.3c00660)
Supplement: Supplementary file 2 — ci3c00660_si_002.zip [file ci3c00660_si_002.zip › SI_structures/Reference_structures/OCCH3CH3CH3-CNC-pincer-CF3-tBut-1.xyz]

79
-3263.29464683
Mn	-2.281700	-0.419000	-0.415700
N	-1.744000	1.989500	0.366200
N	-4.200900	0.675300	1.690700
N	-0.316700	1.170500	-1.993200
N	-4.794200	-1.318800	1.138600
N	-1.236200	-0.249000	-3.327000
C	-3.761500	-0.402400	0.997900
C	-5.458400	0.462200	2.210200
C	-5.843500	-0.778200	1.872300
C	-1.130700	0.097200	-1.982300
C	-0.513600	0.642800	-4.116300
C	0.042300	1.526400	-3.272300
C	0.326100	1.761100	-0.841900
C	-3.422100	1.820400	2.117400
C	-0.556700	2.755000	-0.065300
C	-2.825100	2.741500	1.032400
C	-2.222200	-2.126000	-0.814800
O	-2.112300	-3.247500	-1.097500
O	-4.699200	-0.424400	-2.017100
C	-3.704400	-0.317500	-1.424900
H	-6.736700	-1.328100	2.078000
H	-5.976900	1.197900	2.789600
H	-2.589600	1.436900	2.723000
H	-4.057900	2.409600	2.778700
H	-2.381200	3.560000	1.615400
H	-0.882600	3.536500	-0.754800
H	1.214000	2.261400	-1.220600
H	0.632300	0.959100	-0.165100
H	0.666900	2.370500	-3.480600
H	-0.475500	0.554500	-5.181200
H	-1.370600	1.349900	1.075400
C	-4.775800	-2.667300	0.759100
F	-3.675800	-3.300200	1.188600
F	-5.811300	-3.328600	1.287200
F	-4.856900	-2.866900	-0.564800
C	-1.669500	-1.475300	-3.849400
F	-0.854700	-2.488700	-3.493900
F	-2.903400	-1.838900	-3.494400
F	-1.662200	-1.457200	-5.186400
C	-3.882800	3.447400	0.119900
C	-4.520000	2.515900	-0.904100
H	-5.131800	1.750900	-0.434700
H	-5.160200	3.086800	-1.572000
H	-3.746400	2.037100	-1.503100
C	-3.248300	4.610600	-0.657300
H	-2.682000	5.269300	-0.005400
H	-2.609400	4.245800	-1.456000
H	-4.036900	5.198500	-1.121300
C	-4.985100	4.047400	1.006100
H	-5.626200	3.277600	1.425700
H	-4.562900	4.647500	1.809600
H	-5.615600	4.693900	0.401100
C	0.299200	3.443800	1.077400
C	1.782600	3.563700	0.680800
H	1.901700	4.075900	-0.271100
H	2.293900	4.158500	1.434100
H	2.274100	2.596000	0.651400
C	0.254500	2.656100	2.391700
H	-0.705700	2.745200	2.893000
H	0.482600	1.603500	2.237000
H	1.004500	3.055100	3.069200
C	-0.161700	4.890500	1.323500
H	-0.136400	5.462600	0.398900
H	-1.157900	4.959600	1.749900
H	0.516400	5.363600	2.029800
O	-0.621900	-0.718300	0.659300
C	-1.107800	-2.688500	2.089300
C	-0.077800	-1.764000	1.451600
H	-1.896500	-2.107500	2.613600
H	-1.504800	-3.366900	1.327800
H	-0.621600	-3.365400	2.825500
C	0.906700	-2.578900	0.595600
C	0.706700	-1.096500	2.592800
H	1.689400	-1.915100	0.169300
H	1.403200	-3.365500	1.204700
H	0.382900	-3.071800	-0.248100
H	1.198900	-1.855100	3.239900
H	1.502900	-0.439900	2.181400
H	0.026000	-0.487500	3.226100
