# Supplementary material for: HiREX: High-Throughput Reactivity Exploration for Extended Databases of Transition-Metal Catalysts
Source: J Chem Inf Model. 2023 Sep 22;63(19):6081–94. doi: 10.1021/acs.jcim.3c00660 (PMC10565810; doi:10.1021/acs.jcim.3c00660)
Supplement: Supplementary file 2 — ci3c00660_si_002.zip [file ci3c00660_si_002.zip › SI_structures/Reference_structures/OCCH3CH3CH3-CNC-pincer-cy-1.xyz]

81
-2744.11138944
Mn	-2.316700	-0.548400	-0.453100
N	-1.774100	1.435000	0.470700
N	-3.961800	0.099600	2.086600
N	-0.039900	0.873400	-1.989200
N	-5.096500	-1.234400	0.849500
N	-0.653100	-0.769700	-3.227400
C	-3.911900	-0.573900	0.910500
C	-5.129500	-0.157000	2.753700
C	-5.839800	-1.000200	1.975300
C	-0.844500	-0.224600	-1.992300
C	0.238900	-0.021800	-3.951300
C	0.624800	1.011000	-3.177900
C	0.205900	1.792300	-0.905700
C	-2.995400	1.056600	2.559000
C	-1.069500	2.417100	-0.346300
C	-2.639000	2.063300	1.465400
C	-2.542500	-2.279500	-0.657900
O	-2.675600	-3.435100	-0.566500
O	-4.203400	0.440100	-2.443300
C	-3.445500	0.031500	-1.649300
H	-6.798800	-1.444400	2.138900
H	-5.350500	0.271300	3.709400
H	-2.086500	0.541100	2.894500
H	-3.427500	1.576800	3.416700
H	-2.118700	2.912200	1.938700
H	-3.548200	2.439100	0.984100
H	-0.779100	3.288400	0.263700
H	-1.717200	2.763900	-1.158500
H	0.861200	2.579200	-1.286100
H	0.737500	1.270300	-0.098000
H	1.306200	1.813900	-3.367600
H	0.529600	-0.279000	-4.948600
H	-1.043900	0.966100	1.021400
C	-5.617700	-2.025600	-0.247100
C	-5.908700	-3.464000	0.180600
C	-6.873900	-3.508800	-2.163500
C	-6.172800	-4.318700	-1.064500
C	-6.877900	-1.376100	-0.845300
C	-7.750500	-2.423300	-1.547500
H	-6.132800	-3.032100	-2.807300
H	-6.785400	-5.176100	-0.781600
H	-6.773300	-3.484300	0.845800
H	-4.840700	-2.045500	-1.016400
H	-7.455900	-0.881500	-0.063200
H	-8.348300	-1.938100	-2.319700
H	-6.563700	-0.611500	-1.557300
H	-8.439000	-2.883400	-0.836700
H	-7.475800	-4.173200	-2.784600
H	-5.225300	-4.700800	-1.445300
H	-5.053700	-3.862300	0.729000
C	-1.147900	-2.000900	-3.827500
C	-0.584400	-3.238700	-3.114700
C	-2.028700	-4.397800	-4.816900
C	-1.432700	-4.477900	-3.415400
C	-2.666100	-2.090900	-3.956000
C	-3.025700	-3.234200	-4.914600
H	-1.220000	-4.266200	-5.538900
H	-2.240900	-4.553800	-2.689000
H	-0.565600	-3.055800	-2.040300
H	-0.752600	-1.987300	-4.850200
H	-3.100400	-2.263800	-2.971900
H	-3.047600	-2.863400	-5.941000
H	-3.065300	-1.147100	-4.329600
H	-4.028600	-3.586800	-4.672700
H	-2.532100	-5.334300	-5.059800
H	-0.816400	-5.372900	-3.316400
H	0.447500	-3.397300	-3.438300
O	-1.041400	-1.216800	0.815800
C	-0.930100	-2.417900	2.853700
C	-0.136500	-1.773900	1.710600
H	-1.579600	-1.663900	3.347400
H	-1.590200	-3.219900	2.458700
H	-0.249000	-2.847700	3.616700
C	0.714600	-2.804700	0.968500
C	0.766400	-0.654600	2.252200
H	1.230000	-2.315300	0.113400
H	1.477400	-3.242700	1.646200
H	0.073300	-3.616600	0.565500
H	1.495100	-1.048900	2.986500
H	1.335500	-0.190200	1.423400
H	0.172400	0.138300	2.752700
