# Supplementary material for: HiREX: High-Throughput Reactivity Exploration for Extended Databases of Transition-Metal Catalysts
Source: J Chem Inf Model. 2023 Sep 22;63(19):6081–94. doi: 10.1021/acs.jcim.3c00660 (PMC10565810; doi:10.1021/acs.jcim.3c00660)
Supplement: Supplementary file 2 — ci3c00660_si_002.zip [file ci3c00660_si_002.zip › SI_structures/Reference_structures/OCCH3CH3CH3-CNC-pincer-cy-CF3-1.xyz]

87
-3418.19913347
Mn	-2.308900	-0.607300	-0.458100
N	-1.745800	1.626200	0.524400
N	-4.017000	0.178300	2.011600
N	-0.204900	0.902600	-2.020400
N	-5.117900	-1.186200	0.777900
N	-0.851400	-0.708100	-3.289500
C	-3.916500	-0.570500	0.879000
C	-5.245200	0.012900	2.603700
C	-5.929200	-0.851800	1.828600
C	-0.932100	-0.253700	-2.009000
C	-0.127500	0.160300	-4.065600
C	0.278800	1.173200	-3.277700
C	0.219000	1.682500	-0.891300
C	-3.049900	1.103200	2.535300
C	-0.911000	2.524600	-0.258800
C	-2.639400	2.194900	1.524000
C	-2.506200	-2.349300	-0.627700
O	-2.602400	-3.504300	-0.524600
O	-4.146600	0.418000	-2.465500
C	-3.430900	-0.032800	-1.666400
H	-6.913800	-1.250500	1.950600
H	-5.517100	0.515400	3.508300
H	-2.143300	0.571900	2.852500
H	-3.486400	1.583200	3.414600
H	-2.171000	3.002300	2.109600
H	-1.502100	3.029600	-1.035800
H	1.018500	2.342300	-1.235800
H	0.637800	1.020600	-0.121200
H	0.865900	2.041300	-3.492200
H	0.047300	-0.008600	-5.107600
H	-1.114400	0.990400	1.038400
C	-5.590000	-2.046800	-0.289900
C	-5.906400	-3.453500	0.219900
C	-6.774100	-3.656500	-2.154600
C	-6.112900	-4.387900	-0.978300
C	-6.815000	-1.436200	-0.993400
C	-7.667700	-2.529900	-1.646700
H	-6.011600	-3.226500	-2.805800
H	-6.731400	-5.230100	-0.665900
H	-6.801600	-3.429300	0.842100
H	-4.774600	-2.121400	-1.014800
H	-7.420700	-0.873100	-0.282700
H	-8.237800	-2.099200	-2.470100
H	-6.462200	-0.733400	-1.749100
H	-8.380600	-2.936900	-0.928400
H	-7.357800	-4.361700	-2.746300
H	-5.148200	-4.784500	-1.294800
H	-5.078700	-3.814100	0.832200
C	-1.269100	-1.977900	-3.871000
C	-0.590200	-3.160400	-3.162900
C	-2.006200	-4.452900	-4.789600
C	-1.357700	-4.462900	-3.409700
C	-2.780600	-2.184500	-3.938500
C	-3.088600	-3.367100	-4.867700
H	-1.235800	-4.276200	-5.542500
H	-2.131700	-4.583500	-2.653100
H	-0.546300	-2.956500	-2.092700
H	-0.912000	-1.942300	-4.905900
H	-3.158400	-2.373800	-2.933200
H	-3.173100	-3.015000	-5.896900
H	-3.265300	-1.281200	-4.310000
H	-4.053500	-3.787900	-4.585300
H	-2.448400	-5.427200	-4.998400
H	-0.674400	-5.308000	-3.319500
H	0.435700	-3.251700	-3.526000
C	-3.874400	2.840600	0.878300
F	-4.560200	2.045600	0.056200
F	-4.737400	3.258300	1.819100
F	-3.553100	3.928200	0.154600
C	-0.230800	3.638000	0.570500
F	0.726500	4.268000	-0.124800
F	-1.069300	4.607200	0.975600
F	0.350300	3.155000	1.680200
O	-0.748400	-1.185000	0.635400
C	-1.784900	-2.413200	2.542400
C	-0.519800	-1.946500	1.803100
H	-2.390900	-1.574800	2.904800
H	-2.415200	-3.067500	1.915300
H	-1.494000	-3.001700	3.439100
C	0.304600	-3.179100	1.391900
C	0.358100	-1.091100	2.740600
H	1.235600	-2.861900	0.870300
H	0.595500	-3.778400	2.281400
H	-0.268700	-3.827100	0.699000
H	0.644500	-1.654900	3.652900
H	1.289000	-0.780300	2.215400
H	-0.150400	-0.164300	3.056700
