# Supplementary material for: HiREX: High-Throughput Reactivity Exploration for Extended Databases of Transition-Metal Catalysts
Source: J Chem Inf Model. 2023 Sep 22;63(19):6081–94. doi: 10.1021/acs.jcim.3c00660 (PMC10565810; doi:10.1021/acs.jcim.3c00660)
Supplement: Supplementary file 2 — ci3c00660_si_002.zip [file ci3c00660_si_002.zip › SI_structures/Reference_structures/OCCH3CH3CH3-CNC-pincer-cy-cy-1.xyz]

113
-3213.57211979
Mn	-2.424200	-0.552600	-0.563400
N	-2.017300	1.573500	0.406400
N	-4.016100	-0.065600	2.025200
N	-0.131400	0.883200	-1.922000
N	-5.003000	-1.582000	0.871300
N	-0.759000	-0.617200	-3.324100
C	-3.953000	-0.720300	0.841500
C	-5.043000	-0.546300	2.796300
C	-5.662000	-1.498900	2.068300
C	-0.968600	-0.177300	-2.049000
C	0.172900	0.167900	-3.952200
C	0.566400	1.112800	-3.075800
C	0.102800	1.666200	-0.739600
C	-3.260000	1.092800	2.424700
C	-1.117400	2.495400	-0.309000
C	-3.052900	2.128200	1.301900
C	-2.489400	-2.290400	-0.802300
O	-2.480700	-3.457300	-0.768200
O	-4.460800	0.234000	-2.493900
C	-3.625900	-0.081000	-1.735300
H	-6.504400	-2.111700	2.310600
H	-5.240700	-0.179100	3.782900
H	-2.276700	0.781500	2.804300
H	-3.792900	1.557900	3.256900
H	-2.666100	3.012400	1.821900
H	-1.626100	2.855000	-1.214000
H	0.945500	2.323300	-0.956400
H	0.404200	1.006100	0.080600
H	1.275900	1.908300	-3.173000
H	0.484600	-0.005400	-4.961400
H	-1.389100	1.075400	1.043000
C	-5.518900	-2.383700	-0.219900
C	-5.635200	-3.861100	0.151500
C	-6.770800	-3.893700	-2.116400
C	-5.917200	-4.681000	-1.113400
C	-6.878600	-1.836700	-0.690800
C	-7.698900	-2.931100	-1.383000
H	-6.127900	-3.315700	-2.782200
H	-6.427400	-5.602900	-0.830300
H	-6.437300	-3.999600	0.878000
H	-4.805100	-2.290300	-1.043500
H	-7.437500	-1.438500	0.157800
H	-8.397700	-2.472500	-2.083300
H	-6.693200	-1.014100	-1.383000
H	-8.283700	-3.489600	-0.650000
H	-7.349800	-4.584700	-2.730200
H	-4.972100	-4.957500	-1.581400
H	-4.704500	-4.197100	0.611300
C	-1.231200	-1.801600	-4.028000
C	-0.585100	-3.073300	-3.453700
C	-2.050400	-4.160800	-5.180900
C	-1.406000	-4.316200	-3.807600
C	-2.745400	-1.959300	-4.114200
C	-3.081200	-3.022300	-5.168200
H	-1.268900	-3.956300	-5.915700
H	-2.185300	-4.464600	-3.061000
H	-0.510400	-2.979600	-2.370200
H	-0.876600	-1.671300	-5.057500
H	-3.135000	-2.250300	-3.139200
H	-3.121700	-2.560300	-6.156400
H	-3.205700	-1.008700	-4.384000
H	-4.072400	-3.421500	-4.953200
H	-2.534600	-5.093800	-5.471400
H	-0.760500	-5.195700	-3.788600
H	0.430900	-3.166500	-3.846200
C	-4.348600	2.518000	0.551200
C	-5.614200	2.570700	1.420500
C	-5.538600	5.058200	1.628700
C	-5.619100	3.744400	2.397300
C	-4.243000	3.871300	-0.171200
C	-4.277100	5.072600	0.773500
H	-6.416000	5.155100	0.986400
H	-4.773800	3.674100	3.085500
H	-5.769900	1.635800	1.955200
H	-4.502500	1.745200	-0.212300
H	-3.344400	3.911000	-0.784400
H	-4.236200	5.990100	0.183300
H	-5.096000	3.945300	-0.849500
H	-3.407000	5.069900	1.433800
H	-5.531200	5.902300	2.320900
H	-6.534500	3.714800	2.991600
H	-6.463500	2.689600	0.743200
C	-0.639400	3.729100	0.493700
C	0.288300	3.375300	1.657400
C	0.478800	5.902100	1.783300
C	0.455600	4.589100	2.580000
C	0.025000	4.778000	-0.417800
C	1.000100	5.661000	0.370300
H	-0.525700	6.324200	1.718600
H	1.383100	4.476300	3.143000
H	1.261800	3.067900	1.274800
H	-1.520100	4.215100	0.916600
H	0.559800	4.306500	-1.243300
H	1.129400	6.611300	-0.148900
H	-0.756700	5.399400	-0.859100
H	1.979100	5.183100	0.430500
H	1.107400	6.631900	2.294300
H	-0.361200	4.618800	3.304000
H	-0.110700	2.535100	2.230600
O	-0.889100	-1.022800	0.632800
C	-1.893100	-2.506700	2.376600
C	-0.643000	-1.972600	1.660800
H	-2.418500	-1.695500	2.905400
H	-2.587600	-3.028400	1.696600
H	-1.594600	-3.240000	3.157000
C	0.180700	-3.136200	1.076800
C	0.236200	-1.259000	2.704600
H	1.104100	-2.749300	0.593400
H	0.479300	-3.847100	1.877600
H	-0.377700	-3.707700	0.317400
H	0.525700	-1.948600	3.527000
H	1.164700	-0.872200	2.229700
H	-0.299000	-0.393500	3.145800
