# Supplementary material for: HiREX: High-Throughput Reactivity Exploration for Extended Databases of Transition-Metal Catalysts
Source: J Chem Inf Model. 2023 Sep 22;63(19):6081–94. doi: 10.1021/acs.jcim.3c00660 (PMC10565810; doi:10.1021/acs.jcim.3c00660)
Supplement: Supplementary file 2 — ci3c00660_si_002.zip [file ci3c00660_si_002.zip › SI_structures/Reference_structures/OCCH3CH3CH3-CNC-pincer-cy-iPr-1.xyz]

99
-2980.04288143
Mn	-2.426900	-0.425400	-0.537300
N	-1.931600	1.745500	0.316600
N	-4.050000	0.339400	1.991400
N	-0.214000	0.930700	-1.988800
N	-5.032500	-1.266900	0.961200
N	-0.903400	-0.589200	-3.345100
C	-3.972200	-0.422200	0.872900
C	-5.094500	-0.062900	2.783900
C	-5.710100	-1.072100	2.134400
C	-1.012700	-0.165100	-2.051600
C	-0.088600	0.256000	-4.053800
C	0.344000	1.211800	-3.207600
C	0.209100	1.613500	-0.796800
C	-3.296800	1.523100	2.325500
C	-0.831300	2.574800	-0.195600
C	-2.930000	2.444100	1.147300
C	-2.538700	-2.173100	-0.676400
O	-2.550300	-3.336200	-0.598700
O	-4.332700	0.299400	-2.617300
C	-3.572300	0.002600	-1.779000
H	-6.560400	-1.655900	2.417000
H	-5.307000	0.395400	3.728100
H	-2.367300	1.227900	2.833300
H	-3.895300	2.093900	3.042100
H	-2.422100	3.285900	1.629500
H	-1.207400	3.219200	-0.997200
H	1.112200	2.168300	-1.059600
H	0.483600	0.872600	-0.038500
H	0.996200	2.046100	-3.362700
H	0.124700	0.110700	-5.092500
H	-1.459900	1.124100	0.982600
C	-5.556000	-2.139300	-0.071300
C	-5.698100	-3.583800	0.405000
C	-6.830600	-3.763900	-1.857700
C	-5.984600	-4.487100	-0.800800
C	-6.906100	-1.606600	-0.586800
C	-7.743600	-2.737200	-1.195500
H	-6.182100	-3.245300	-2.565700
H	-6.501800	-5.383500	-0.455500
H	-6.507400	-3.656600	1.132900
H	-4.838700	-2.116400	-0.897100
H	-7.459500	-1.135000	0.227000
H	-8.437400	-2.321000	-1.926300
H	-6.707700	-0.841500	-1.338900
H	-8.334300	-3.231600	-0.422700
H	-7.421100	-4.489800	-2.417500
H	-5.040500	-4.801800	-1.246100
H	-4.776400	-3.900800	0.895200
C	-1.319000	-1.837800	-3.970600
C	-0.616200	-3.033800	-3.306200
C	-2.028900	-4.313400	-4.942800
C	-1.375800	-4.337600	-3.565400
C	-2.825100	-2.071700	-4.039200
C	-3.114200	-3.228800	-5.004900
H	-1.260000	-4.124200	-5.694700
H	-2.145900	-4.470000	-2.806300
H	-0.551200	-2.856700	-2.232300
H	-0.968500	-1.761600	-5.006500
H	-3.198700	-2.299800	-3.040700
H	-3.184200	-2.846700	-6.024800
H	-3.328700	-1.168300	-4.383400
H	-4.082800	-3.658600	-4.749400
H	-2.467400	-5.287300	-5.162900
H	-0.687400	-5.180500	-3.486400
H	0.404100	-3.107500	-3.690900
C	-4.158200	3.102500	0.447600
C	-3.773100	3.752100	-0.881000
H	-2.978500	4.481700	-0.750300
H	-3.461500	2.989400	-1.591300
H	-4.635400	4.267800	-1.297300
C	-5.389100	2.226900	0.219200
H	-4.468200	3.903700	1.133500
H	-5.818700	1.877300	1.153700
H	-6.147700	2.818800	-0.289000
H	-5.151600	1.373800	-0.408600
C	-0.050800	3.473500	0.822700
C	-0.562100	4.914900	0.918500
H	-0.644000	5.353300	-0.074200
H	-1.528000	4.998100	1.410100
H	0.150300	5.506600	1.489900
C	0.125900	2.844700	2.208000
H	0.956300	3.563500	0.398800
H	0.332300	1.778900	2.136600
H	0.970300	3.308900	2.711900
H	-0.746600	2.987200	2.841100
O	-0.919800	-0.963300	0.684700
C	-2.097500	-2.269500	2.483400
C	-0.786600	-1.834400	1.806200
H	-2.614900	-1.405100	2.927200
H	-2.775500	-2.817100	1.809600
H	-1.874700	-2.955000	3.329800
C	0.014500	-3.075000	1.366000
C	0.051000	-1.085200	2.856900
H	0.985800	-2.767300	0.921400
H	0.223600	-3.738600	2.233000
H	-0.522700	-3.673800	0.610900
H	0.258000	-1.729800	3.739100
H	1.023000	-0.764400	2.423100
H	-0.485500	-0.181100	3.209400
