# Supplementary material for: HiREX: High-Throughput Reactivity Exploration for Extended Databases of Transition-Metal Catalysts
Source: J Chem Inf Model. 2023 Sep 22;63(19):6081–94. doi: 10.1021/acs.jcim.3c00660 (PMC10565810; doi:10.1021/acs.jcim.3c00660)
Supplement: Supplementary file 2 — ci3c00660_si_002.zip [file ci3c00660_si_002.zip › SI_structures/Reference_structures/OCCH3CH3CH3-CNC-pincer-cy-ph-1.xyz]

101
-3206.18720648
Mn	-2.359000	-0.614800	-0.504400
N	-1.869700	1.486700	0.484700
N	-4.069500	0.063400	1.974100
N	-0.370500	1.000500	-2.158600
N	-5.211800	-1.192800	0.664800
N	-0.828100	-0.747800	-3.324400
C	-3.987200	-0.622900	0.808400
C	-5.304600	-0.078400	2.544800
C	-6.019400	-0.875800	1.723500
C	-0.973300	-0.219100	-2.074900
C	-0.184800	0.138400	-4.149100
C	0.103000	1.235600	-3.422900
C	-0.042800	1.891500	-1.076800
C	-3.047700	0.892900	2.546700
C	-1.248400	2.517200	-0.357900
C	-2.632100	2.042600	1.609400
C	-2.560000	-2.353300	-0.664800
O	-2.690400	-3.507900	-0.556100
O	-4.094800	0.184500	-2.702500
C	-3.428700	-0.131700	-1.791600
H	-7.021600	-1.237200	1.817000
H	-5.564500	0.387600	3.472600
H	-2.163300	0.289700	2.783500
H	-3.433200	1.312900	3.478300
H	-1.967400	2.682700	2.214700
H	-1.985900	2.855500	-1.098800
H	0.574400	2.693700	-1.489200
H	0.563900	1.347500	-0.341200
H	0.602800	2.143800	-3.688900
H	0.021000	-0.080300	-5.176400
H	-1.092400	0.997000	0.941900
C	-5.685800	-2.025400	-0.422800
C	-6.042000	-3.429300	0.068900
C	-6.896600	-3.594600	-2.312500
C	-6.262100	-4.350100	-1.136700
C	-6.884300	-1.381100	-1.141000
C	-7.763600	-2.448100	-1.802900
H	-6.117500	-3.180800	-2.954900
H	-6.902100	-5.180500	-0.835000
H	-6.940900	-3.388000	0.685700
H	-4.859900	-2.114700	-1.134400
H	-7.479500	-0.797900	-0.437200
H	-8.318900	-1.999300	-2.626900
H	-6.501200	-0.695300	-1.897700
H	-8.490200	-2.840100	-1.089500
H	-7.493200	-4.281200	-2.913900
H	-5.304300	-4.767400	-1.448800
H	-5.228700	-3.814900	0.686000
C	-1.119500	-2.079700	-3.834800
C	-0.415500	-3.167600	-3.012500
C	-1.623400	-4.636900	-4.660500
C	-1.062800	-4.536400	-3.245600
C	-2.607100	-2.390900	-3.985800
C	-2.778800	-3.644700	-4.854300
H	-0.823000	-4.432100	-5.374700
H	-1.872600	-4.685400	-2.532000
H	-0.472100	-2.910100	-1.954800
H	-0.695400	-2.087600	-4.846000
H	-3.041700	-2.543800	-2.998400
H	-2.837500	-3.360300	-5.906600
H	-3.120100	-1.543500	-4.442600
H	-3.722200	-4.123400	-4.590800
H	-1.975600	-5.651800	-4.848600
H	-0.325100	-5.321800	-3.073200
H	0.641800	-3.194100	-3.288300
C	-3.820700	2.884000	1.208900
C	-4.612700	2.581500	0.110600
C	-5.707500	3.368900	-0.203600
C	-6.027500	4.463700	0.580600
C	-5.243600	4.771400	1.680700
C	-4.146700	3.988100	1.989300
H	-4.371100	1.728000	-0.507100
H	-6.309300	3.123100	-1.065800
H	-6.882000	5.076500	0.334900
H	-5.482600	5.626300	2.295900
H	-3.530800	4.236600	2.842800
C	-0.742700	3.723000	0.411700
C	0.233500	3.581700	1.394300
C	0.699500	4.686000	2.085300
C	0.198000	5.945700	1.801000
C	-0.773300	6.094600	0.825600
C	-1.242200	4.988500	0.137200
H	0.631400	2.604000	1.631100
H	1.454800	4.559600	2.846500
H	0.562700	6.806600	2.340400
H	-1.171000	7.072800	0.601500
H	-2.006200	5.106500	-0.617600
O	-1.280700	-1.083800	0.490100
C	-0.956400	-2.137800	2.650700
C	-0.279400	-1.519300	1.413500
H	-1.579700	-1.405500	3.119700
H	-1.552500	-2.974100	2.350400
H	-0.207100	-2.463700	3.341700
C	0.617800	-2.573300	0.738500
C	0.578600	-0.315700	1.845700
H	1.088100	-2.143500	-0.121200
H	1.367000	-2.899200	1.429400
H	0.021600	-3.409600	0.438100
H	1.327800	-0.641600	2.536600
H	1.048900	0.114100	0.986000
H	-0.044800	0.416600	2.314700
