# Supplementary material for: HiREX: High-Throughput Reactivity Exploration for Extended Databases of Transition-Metal Catalysts
Source: J Chem Inf Model. 2023 Sep 22;63(19):6081–94. doi: 10.1021/acs.jcim.3c00660 (PMC10565810; doi:10.1021/acs.jcim.3c00660)
Supplement: Supplementary file 2 — ci3c00660_si_002.zip [file ci3c00660_si_002.zip › SI_structures/Reference_structures/OCCH3CH3CH3-CNC-pincer-cy-tBut-1.xyz]

105
-3058.68060871
Mn	-2.450000	-0.381500	-0.592200
N	-1.941700	1.884900	0.264200
N	-4.060900	0.398800	1.945400
N	-0.428000	1.118100	-2.127100
N	-4.989400	-1.286000	0.994400
N	-1.137100	-0.385500	-3.494500
C	-3.955800	-0.413300	0.865700
C	-5.097000	0.005700	2.752600
C	-5.678800	-1.053000	2.153300
C	-1.154400	-0.026600	-2.176000
C	-0.455300	0.550300	-4.229500
C	-0.010600	1.494700	-3.376900
C	0.116800	1.736600	-0.946600
C	-3.321900	1.597300	2.253700
C	-0.833200	2.718600	-0.242100
C	-2.978000	2.541500	1.084100
C	-2.479200	-2.130000	-0.759400
O	-2.411700	-3.294200	-0.725400
O	-4.513600	0.225600	-2.554200
C	-3.682300	-0.015500	-1.767200
H	-6.512700	-1.646900	2.462200
H	-5.329200	0.503300	3.672000
H	-2.380000	1.314600	2.745100
H	-3.913400	2.152600	2.987300
H	-2.510900	3.389200	1.593900
H	-1.223000	3.409600	-0.996700
H	1.017300	2.246700	-1.276500
H	0.407400	0.956300	-0.237200
H	0.567100	2.379200	-3.548500
H	-0.332800	0.468800	-5.289700
H	-1.470200	1.255200	0.920000
C	-5.467000	-2.252100	0.025600
C	-5.524300	-3.664400	0.606300
C	-6.655500	-4.074700	-1.626300
C	-5.767000	-4.670000	-0.525600
C	-6.845500	-1.834300	-0.518100
C	-7.620600	-3.050800	-1.037600
H	-6.038000	-3.578000	-2.376400
H	-6.233300	-5.564300	-0.109500
H	-6.323500	-3.728000	1.346300
H	-4.755100	-2.247100	-0.804300
H	-7.422900	-1.336000	0.262300
H	-8.335700	-2.727400	-1.794500
H	-6.691900	-1.115600	-1.324600
H	-8.184100	-3.517000	-0.227800
H	-7.208300	-4.871500	-2.124900
H	-4.809500	-4.966200	-0.954500
H	-4.582900	-3.891100	1.109800
C	-1.492600	-1.647500	-4.129800
C	-0.649600	-2.794500	-3.546800
C	-2.053800	-4.146100	-5.131300
C	-1.307800	-4.153100	-3.801700
C	-2.975000	-2.007300	-4.104900
C	-3.233100	-3.164600	-5.079500
H	-1.358900	-3.862900	-5.924500
H	-2.009500	-4.376000	-2.998500
H	-0.535300	-2.640500	-2.473200
H	-1.220800	-1.516500	-5.183900
H	-3.258700	-2.286500	-3.090000
H	-3.417100	-2.767900	-6.079600
H	-3.574900	-1.143500	-4.390900
H	-4.135800	-3.687900	-4.763900
H	-2.418100	-5.148400	-5.359000
H	-0.544700	-4.932900	-3.798300
H	0.347800	-2.766800	-3.992600
C	-4.214700	3.171200	0.352100
C	-5.431300	2.251900	0.214000
H	-5.852900	1.992700	1.181400
H	-6.202400	2.769800	-0.352600
H	-5.179900	1.343800	-0.324000
C	-3.831200	3.644500	-1.052800
H	-3.074800	4.424200	-1.014000
H	-3.467400	2.808800	-1.646300
H	-4.706400	4.054800	-1.550900
C	-4.665200	4.392100	1.171500
H	-4.903400	4.112900	2.196100
H	-3.897900	5.163600	1.195200
H	-5.557100	4.825200	0.726100
C	-0.023500	3.579400	0.810400
C	1.430700	3.823400	0.360700
H	1.477700	4.221400	-0.651000
H	1.877900	4.564100	1.021000
H	2.035100	2.922900	0.431400
C	0.056300	2.890300	2.179500
H	-0.861100	2.988900	2.752500
H	0.289700	1.833100	2.071500
H	0.851500	3.339900	2.769300
C	-0.625300	4.989900	0.936800
H	-0.534000	5.517600	-0.011200
H	-1.672500	4.995400	1.219900
H	-0.079100	5.553200	1.691200
O	-0.882900	-0.843600	0.576400
C	-1.959300	-2.236100	2.366500
C	-0.682600	-1.731000	1.674100
H	-2.520600	-1.399500	2.816400
H	-2.613000	-2.813200	1.696900
H	-1.689800	-2.916600	3.203300
C	0.171400	-2.919100	1.189600
C	0.138300	-0.966100	2.725900
H	1.116800	-2.551300	0.734300
H	0.431300	-3.591400	2.035600
H	-0.346800	-3.526900	0.429000
H	0.399700	-1.622300	3.584800
H	1.082500	-0.583800	2.280200
H	-0.439300	-0.104000	3.116700
