# Supplementary material for: HiREX: High-Throughput Reactivity Exploration for Extended Databases of Transition-Metal Catalysts
Source: J Chem Inf Model. 2023 Sep 22;63(19):6081–94. doi: 10.1021/acs.jcim.3c00660 (PMC10565810; doi:10.1021/acs.jcim.3c00660)
Supplement: Supplementary file 2 — ci3c00660_si_002.zip [file ci3c00660_si_002.zip › SI_structures/Reference_structures/OCCH3CH3CH3-CNC-pincer-H-1.xyz]

49
-2274.69243673
Mn	-2.441300	-0.275300	-0.553200
N	-1.644600	1.531700	0.535300
N	-4.183800	0.504500	1.869700
N	0.288200	0.651400	-1.650200
N	-5.081100	-1.055600	0.725900
N	-0.543100	-0.914400	-2.835400
C	-3.986800	-0.262800	0.773900
C	-5.368700	0.186500	2.486900
C	-5.937500	-0.801800	1.762900
C	-0.786200	-0.165200	-1.736300
C	0.649300	-0.584400	-3.420800
C	1.175100	0.407500	-2.669700
C	0.538600	1.622200	-0.612300
C	-3.275700	1.499100	2.388000
C	-0.718600	2.390700	-0.209700
C	-2.621200	2.328600	1.284800
C	-3.067000	-1.665800	-1.403800
O	-3.534400	-2.541400	-2.032600
O	-4.028100	1.154100	-2.534100
C	-3.371200	0.645600	-1.709100
H	-5.242200	-1.751900	0.014100
H	-6.856900	-1.331200	1.898200
H	-5.697700	0.678900	3.377900
H	-2.496800	0.999800	2.981000
H	-3.842100	2.158600	3.050100
H	-2.122100	3.185900	1.763500
H	-3.380900	2.708700	0.594700
H	-0.403900	3.240400	0.416600
H	-1.225500	2.781500	-1.097600
H	1.290200	2.323700	-0.982200
H	0.949700	1.108300	0.267900
H	2.092400	0.948900	-2.769100
H	1.016900	-1.069300	-4.300400
H	-1.162300	-1.633400	-3.177400
H	-1.075400	1.043900	1.239600
O	-1.179200	-1.315600	0.566900
C	-2.669900	-2.559300	2.139400
C	-1.258600	-2.218000	1.655600
H	-3.145000	-1.690700	2.622600
H	-3.286400	-2.961000	1.309700
H	-2.620300	-3.334800	2.934800
C	-0.572400	-3.517800	1.208300
C	-0.455500	-1.607100	2.816700
H	0.467800	-3.311000	0.874400
H	-0.527900	-4.251600	2.043100
H	-1.124700	-3.975200	0.360200
H	-0.414100	-2.297200	3.686400
H	0.585100	-1.385400	2.492600
H	-0.913000	-0.653900	3.148200
