# Supplementary material for: HiREX: High-Throughput Reactivity Exploration for Extended Databases of Transition-Metal Catalysts
Source: J Chem Inf Model. 2023 Sep 22;63(19):6081–94. doi: 10.1021/acs.jcim.3c00660 (PMC10565810; doi:10.1021/acs.jcim.3c00660)
Supplement: Supplementary file 2 — ci3c00660_si_002.zip [file ci3c00660_si_002.zip › SI_structures/Reference_structures/OCCH3CH3CH3-CNC-pincer-H-CF3-1.xyz]

55
-2948.77167373
Mn	-2.408300	-0.382100	-0.513700
N	-1.663700	1.700600	0.518500
N	-4.191700	0.510900	1.803200
N	0.253400	0.656500	-1.661900
N	-5.136100	-1.006100	0.636200
N	-0.543200	-0.945300	-2.824000
C	-3.983800	-0.312000	0.745200
C	-5.449900	0.323200	2.330500
C	-6.044100	-0.638000	1.592200
C	-0.781800	-0.219400	-1.712700
C	0.601600	-0.546700	-3.458400
C	1.106200	0.468500	-2.726800
C	0.519800	1.637100	-0.640000
C	-3.231300	1.410500	2.383000
C	-0.691300	2.501100	-0.227700
C	-2.643500	2.403000	1.353500
C	-2.907800	-1.907400	-1.216800
O	-3.279900	-2.893000	-1.725100
O	-4.126600	0.889700	-2.489900
C	-3.411500	0.422500	-1.699800
H	-5.301000	-1.716600	-0.061700
H	-7.014500	-1.080100	1.671700
H	-5.802500	0.875700	3.175400
H	-2.411500	0.834100	2.835900
H	-3.739200	1.962800	3.177200
H	-3.445800	2.819500	0.729600
H	-0.274700	3.320800	0.379800
H	1.304400	2.302300	-1.012700
H	0.897500	1.134100	0.261700
H	1.986000	1.060700	-2.864100
H	0.960500	-1.007000	-4.354500
H	-1.143200	-1.689700	-3.148600
H	-1.109300	1.094800	1.143900
C	-2.044900	3.584900	2.151500
F	-1.763400	4.657200	1.392800
F	-2.880400	4.027700	3.098300
F	-0.902100	3.246700	2.769300
C	-1.296100	3.211300	-1.452000
F	-1.579100	2.424300	-2.490500
F	-2.424800	3.873200	-1.160600
F	-0.424400	4.128800	-1.907900
O	-1.082400	-1.257700	0.673300
C	-2.510800	-2.339800	2.401000
C	-1.117100	-2.076200	1.824500
H	-2.959200	-1.419800	2.803700
H	-3.170500	-2.806500	1.641300
H	-2.435900	-3.033600	3.266400
C	-0.475300	-3.421200	1.452000
C	-0.232700	-1.396200	2.888400
H	0.549500	-3.261400	1.050000
H	-0.395800	-4.081200	2.343700
H	-1.077000	-3.938100	0.675700
H	-0.156300	-2.012400	3.808800
H	0.792800	-1.232000	2.488700
H	-0.631900	-0.403500	3.168700
