# Supplementary material for: HiREX: High-Throughput Reactivity Exploration for Extended Databases of Transition-Metal Catalysts
Source: J Chem Inf Model. 2023 Sep 22;63(19):6081–94. doi: 10.1021/acs.jcim.3c00660 (PMC10565810; doi:10.1021/acs.jcim.3c00660)
Supplement: Supplementary file 2 — ci3c00660_si_002.zip [file ci3c00660_si_002.zip › SI_structures/Reference_structures/OCCH3CH3CH3-CNC-pincer-H-cy-1.xyz]

81
-2744.12049131
Mn	-2.352600	-0.235600	-0.550500
N	-1.722900	1.854300	0.380700
N	-4.259300	0.746900	1.542100
N	0.417700	0.795300	-1.486000
N	-5.265400	-0.590300	0.214400
N	-0.092300	-1.076300	-2.375500
C	-4.045000	-0.070900	0.490200
C	-5.582200	0.736900	1.909000
C	-6.219300	-0.109900	1.070900
C	-0.556200	-0.143100	-1.513000
C	1.139000	-0.744100	-2.871000
C	1.460800	0.439500	-2.306900
C	0.485800	1.991500	-0.677600
C	-3.245600	1.475200	2.255500
C	-0.836700	2.735500	-0.411200
C	-2.518800	2.546700	1.411300
C	-2.784400	-1.805300	-1.180200
O	-3.153800	-2.813600	-1.656600
O	-4.066600	0.499100	-2.775900
C	-3.301800	0.314000	-1.909300
H	-5.445500	-1.249700	-0.527200
H	-7.246600	-0.403000	1.017600
H	-5.952400	1.317700	2.727700
H	-2.504600	0.771500	2.650200
H	-3.743300	1.949200	3.102800
H	-3.282900	3.148600	0.910600
H	-0.556600	3.557300	0.257200
H	1.178500	2.678900	-1.171600
H	0.925400	1.709800	0.290800
H	2.333800	1.048600	-2.415600
H	1.671700	-1.360600	-3.563700
H	-0.593400	-1.917800	-2.617400
H	-1.072100	1.277700	0.927200
C	-1.783300	3.469900	2.455500
C	-0.472000	2.888800	3.035900
C	0.694000	5.105800	2.779500
C	0.830000	3.594500	2.653000
C	-1.719000	4.982200	2.111100
C	-0.353600	5.588900	1.785600
H	0.387800	5.365800	3.793900
H	1.131400	3.357400	1.632200
H	-0.390000	1.827500	2.790800
H	-2.487100	3.447800	3.292400
H	-2.416800	5.202800	1.301800
H	-0.447800	6.675200	1.834900
H	-2.084900	5.517600	2.989700
H	-0.029400	5.344700	0.771800
H	1.652700	5.585400	2.577900
H	1.617800	3.227700	3.313600
H	-0.546500	2.942700	4.123500
C	-1.367700	3.446500	-1.692800
C	-1.306900	2.629200	-2.992700
C	-2.328600	4.722100	-3.952000
C	-2.213100	3.210200	-4.085700
C	-2.775900	4.023400	-1.549600
C	-3.046000	5.067000	-2.643700
H	-1.328800	5.160200	-3.966400
H	-3.208700	2.770300	-4.010000
H	-1.630700	1.607000	-2.801900
H	-0.688900	4.300400	-1.815100
H	-3.494400	3.205000	-1.612300
H	-2.719000	6.050200	-2.300400
H	-2.894500	4.512400	-0.584100
H	-4.121500	5.120500	-2.816000
H	-2.879200	5.135400	-4.798200
H	-1.812600	2.942700	-5.065100
H	-0.277500	2.600800	-3.355400
O	-1.396900	-0.951100	1.040700
C	-2.388200	-3.055700	1.764800
C	-1.107000	-2.293200	1.382600
H	-2.924400	-2.518000	2.576700
H	-3.087200	-3.168900	0.920100
H	-2.136700	-4.076100	2.126600
C	-0.284400	-3.026100	0.303700
C	-0.219400	-2.210000	2.638900
H	0.636100	-2.452200	0.062500
H	0.019800	-4.029700	0.672200
H	-0.836300	-3.204300	-0.628800
H	0.060900	-3.222200	3.003800
H	0.714000	-1.646800	2.416900
H	-0.749200	-1.675600	3.457100
