# Supplementary material for: HiREX: High-Throughput Reactivity Exploration for Extended Databases of Transition-Metal Catalysts
Source: J Chem Inf Model. 2023 Sep 22;63(19):6081–94. doi: 10.1021/acs.jcim.3c00660 (PMC10565810; doi:10.1021/acs.jcim.3c00660)
Supplement: Supplementary file 2 — ci3c00660_si_002.zip [file ci3c00660_si_002.zip › SI_structures/Reference_structures/OCCH3CH3CH3-CNC-pincer-H-iPr-1.xyz]

67
-2510.51237179
Mn	-2.407700	-0.328200	-0.538200
N	-1.652800	1.703900	0.441200
N	-4.145300	0.510100	1.809400
N	0.263900	0.655700	-1.699000
N	-5.114300	-1.000800	0.655500
N	-0.527500	-0.979500	-2.817600
C	-3.962500	-0.294700	0.741100
C	-5.380500	0.307300	2.373000
C	-5.994400	-0.649900	1.643700
C	-0.782400	-0.197000	-1.742700
C	0.649000	-0.637000	-3.426400
C	1.149600	0.397200	-2.717100
C	0.523300	1.670600	-0.709500
C	-3.171400	1.428500	2.336600
C	-0.664600	2.543800	-0.267700
C	-2.640500	2.419100	1.285500
C	-2.926900	-1.837700	-1.243800
O	-3.346600	-2.800200	-1.770200
O	-4.333100	0.681000	-2.468300
C	-3.500000	0.372800	-1.705300
H	-5.298700	-1.700900	-0.046800
H	-6.959600	-1.099000	1.746100
H	-5.710700	0.847800	3.235300
H	-2.333800	0.858600	2.758000
H	-3.654200	1.974000	3.147100
H	-3.475800	2.719100	0.638700
H	-0.197600	3.215600	0.470100
H	1.299300	2.328000	-1.108800
H	0.929600	1.180900	0.187500
H	2.051700	0.958200	-2.845900
H	1.025600	-1.144000	-4.289400
H	-1.130000	-1.727000	-3.128200
H	-1.080300	1.165400	1.101100
C	-2.123800	3.695900	2.001800
C	-3.280800	4.509100	2.590000
H	-4.054000	4.676600	1.843700
H	-3.729300	4.020500	3.451400
H	-2.908700	5.476100	2.919200
C	-1.082000	3.397700	3.082900
H	-1.670100	4.338000	1.243200
H	-0.294000	2.741500	2.719000
H	-0.621400	4.325600	3.413300
H	-1.539500	2.925800	3.948500
C	-1.261800	3.466600	-1.359300
C	-0.444000	4.759100	-1.452000
H	-0.404000	5.280800	-0.497800
H	0.574600	4.549200	-1.770700
H	-0.894600	5.426200	-2.182100
C	-1.380400	2.858400	-2.754500
H	-2.273300	3.725900	-1.033800
H	-1.928600	1.920400	-2.726500
H	-1.927000	3.546000	-3.396000
H	-0.402500	2.690800	-3.198200
O	-1.519700	-0.991500	0.530900
C	-1.585300	-2.263500	2.595500
C	-0.695100	-1.607500	1.523700
H	-2.199300	-1.517200	3.054800
H	-2.206800	-3.004700	2.138100
H	-0.968300	-2.724400	3.338300
C	0.188600	-2.681600	0.862700
C	0.199400	-0.540700	2.182000
H	0.807100	-2.225800	0.118000
H	0.805600	-3.142500	1.605500
H	-0.432900	-3.422800	0.405300
H	0.816400	-1.001600	2.924800
H	0.818000	-0.084900	1.437300
H	-0.414500	0.205600	2.641300
