# Supplementary material for: HiREX: High-Throughput Reactivity Exploration for Extended Databases of Transition-Metal Catalysts
Source: J Chem Inf Model. 2023 Sep 22;63(19):6081–94. doi: 10.1021/acs.jcim.3c00660 (PMC10565810; doi:10.1021/acs.jcim.3c00660)
Supplement: Supplementary file 2 — ci3c00660_si_002.zip [file ci3c00660_si_002.zip › SI_structures/Reference_structures/OCCH3CH3CH3-CNC-pincer-H-ph-1.xyz]

69
-2736.85786021
Mn	-2.306600	-0.230100	-0.589500
N	-1.658000	1.739800	0.374200
N	-4.243800	0.635100	1.573900
N	0.460800	0.796600	-1.522100
N	-5.183400	-0.744900	0.244500
N	-0.007400	-1.124400	-2.324200
C	-4.002500	-0.129300	0.486100
C	-5.543000	0.497700	1.994700
C	-6.138200	-0.377400	1.154600
C	-0.504800	-0.151900	-1.526000
C	1.235100	-0.806700	-2.801700
C	1.531800	0.408500	-2.294100
C	0.500100	2.041900	-0.788800
C	-3.269200	1.458600	2.235600
C	-0.847700	2.683100	-0.431500
C	-2.574100	2.449200	1.284000
C	-2.760000	-1.758800	-1.298300
O	-3.132300	-2.737600	-1.830500
O	-3.902000	0.686100	-2.838600
C	-3.197700	0.427300	-1.941800
H	-5.337400	-1.396200	-0.510200
H	-7.136500	-0.760400	1.133100
H	-5.924300	1.020200	2.846900
H	-2.510500	0.822900	2.708400
H	-3.777600	2.022700	3.021000
H	-3.334600	2.951300	0.673200
H	-0.578900	3.536800	0.216100
H	1.069800	2.761300	-1.385000
H	1.050800	1.868300	0.147800
H	2.399700	1.022700	-2.410800
H	1.792300	-1.453800	-3.445400
H	-0.493700	-1.983500	-2.533300
H	-0.985300	1.268800	0.991300
C	-1.869500	3.461900	2.171700
C	-0.730300	3.107200	2.888100
C	-0.112200	4.022500	3.721800
C	-0.629600	5.300000	3.858200
C	-1.774100	5.655400	3.164500
C	-2.391500	4.740100	2.329100
H	-0.320400	2.109500	2.807900
H	0.772000	3.732800	4.268900
H	-0.146100	6.012800	4.508300
H	-2.189100	6.645700	3.273400
H	-3.291400	5.018200	1.798900
C	-1.606700	3.268800	-1.607300
C	-1.575600	2.732300	-2.888300
C	-2.285600	3.325700	-3.919200
C	-3.038700	4.462700	-3.690300
C	-3.059200	5.020500	-2.423200
C	-2.341000	4.433500	-1.397800
H	-1.000000	1.848000	-3.106500
H	-2.251100	2.887500	-4.905500
H	-3.598000	4.916200	-4.494800
H	-3.628900	5.918100	-2.233900
H	-2.337900	4.896400	-0.421800
O	-1.725500	-1.263200	0.985600
C	-1.526300	-2.365900	3.045800
C	-0.741700	-1.715300	1.889000
H	-2.198900	-1.616400	3.520100
H	-2.171300	-3.186800	2.660000
H	-0.853200	-2.780800	3.824500
C	0.129600	-2.788400	1.219700
C	0.145800	-0.616800	2.461300
H	0.713300	-2.354300	0.382500
H	0.840600	-3.223900	1.958200
H	-0.501500	-3.614100	0.825900
H	0.884500	-1.049800	3.170400
H	0.703200	-0.093200	1.659100
H	-0.473100	0.068800	3.053300
