# Supplementary material for: HiREX: High-Throughput Reactivity Exploration for Extended Databases of Transition-Metal Catalysts
Source: J Chem Inf Model. 2023 Sep 22;63(19):6081–94. doi: 10.1021/acs.jcim.3c00660 (PMC10565810; doi:10.1021/acs.jcim.3c00660)
Supplement: Supplementary file 2 — ci3c00660_si_002.zip [file ci3c00660_si_002.zip › SI_structures/Reference_structures/OCCH3CH3CH3-CNC-pincer-H-tBut-1.xyz]

73
-2589.25459435
Mn	-2.407500	-0.236500	-0.425400
N	-1.811000	1.961100	0.435300
N	-4.457900	1.044200	1.333100
N	0.355500	0.806200	-1.367300
N	-5.413900	-0.296600	-0.029200
N	-0.028100	-1.195800	-2.001700
C	-4.192500	0.111700	0.393800
C	-5.812500	1.214100	1.484000
C	-6.417900	0.365800	0.624300
C	-0.562100	-0.183800	-1.279400
C	1.191500	-0.860600	-2.523300
C	1.433900	0.404900	-2.121100
C	0.364200	2.092700	-0.707800
C	-3.490200	1.685200	2.184200
C	-0.984500	2.796500	-0.465200
C	-2.577900	2.700600	1.465400
C	-2.781100	-1.879300	-0.880400
O	-3.080300	-2.948400	-1.261400
O	-3.805600	0.034300	-2.954100
C	-3.185000	0.052800	-1.959900
H	-5.562100	-1.002300	-0.734500
H	-7.453800	0.183000	0.431400
H	-6.226700	1.907700	2.185600
H	-2.864300	0.919500	2.651900
H	-4.065800	2.186800	2.957000
H	-3.220400	3.424200	0.956700
H	-0.699100	3.690000	0.097000
H	1.000600	2.758100	-1.297400
H	0.854300	1.956200	0.267700
H	2.273300	1.043800	-2.300300
H	1.772000	-1.530700	-3.121200
H	-0.474700	-2.091200	-2.132100
H	-1.142300	1.409400	0.982800
C	-1.724100	3.489800	2.543500
C	-1.425600	4.930300	2.083900
H	-2.315200	5.393400	1.662800
H	-1.113800	5.526500	2.938200
H	-0.622200	4.994500	1.355200
C	-0.417500	2.759600	2.873100
H	-0.594300	1.705700	3.079600
H	0.312900	2.846600	2.073200
H	0.028700	3.197900	3.762000
C	-2.492300	3.647900	3.870200
H	-3.463800	4.111800	3.714300
H	-2.610300	2.700400	4.387800
H	-1.921700	4.299300	4.528700
C	-1.642800	3.361800	-1.775500
C	-1.311100	2.553900	-3.034400
H	-1.645100	1.525300	-2.939400
H	-1.828800	2.991800	-3.884700
H	-0.247600	2.565400	-3.257000
C	-1.095300	4.783100	-1.987200
H	-1.383500	5.441900	-1.170700
H	-0.009900	4.781500	-2.063700
H	-1.496200	5.195900	-2.909100
C	-3.166500	3.451900	-1.656500
H	-3.586700	2.486800	-1.380700
H	-3.462300	4.202100	-0.927600
H	-3.589000	3.739400	-2.615900
O	-1.684700	-0.768200	1.348000
C	-2.271800	-2.948900	2.212100
C	-1.139300	-2.000600	1.786700
H	-2.911900	-2.461300	2.979000
H	-2.916700	-3.226800	1.358500
H	-1.855900	-3.884300	2.645600
C	-0.195000	-2.674700	0.777900
C	-0.299400	-1.659900	3.031200
H	0.623400	-1.984800	0.484400
H	0.270400	-3.574400	1.236200
H	-0.719100	-3.041400	-0.115200
H	0.152000	-2.573400	3.476300
H	0.520200	-0.957300	2.762800
H	-0.928400	-1.167200	3.803900
