# Supplementary material for: HiREX: High-Throughput Reactivity Exploration for Extended Databases of Transition-Metal Catalysts
Source: J Chem Inf Model. 2023 Sep 22;63(19):6081–94. doi: 10.1021/acs.jcim.3c00660 (PMC10565810; doi:10.1021/acs.jcim.3c00660)
Supplement: Supplementary file 2 — ci3c00660_si_002.zip [file ci3c00660_si_002.zip › SI_structures/Reference_structures/OCCH3CH3CH3-CNC-pincer-iPr-1.xyz]

67
-2510.61598376
Mn	-2.359100	-0.515200	-0.448900
N	-1.659500	1.430100	0.462700
N	-4.306800	0.545400	1.731000
N	0.326400	0.471900	-1.618900
N	-5.311700	-1.108900	0.805000
N	-0.655100	-0.740200	-3.090000
C	-4.111300	-0.463200	0.838300
C	-5.582000	0.533800	2.229300
C	-6.209200	-0.506000	1.647600
C	-0.798700	-0.254900	-1.829900
C	0.540200	-0.343100	-3.627800
C	1.158200	0.422600	-2.704900
C	0.600200	1.301700	-0.474100
C	-3.344600	1.500400	2.224200
C	-0.590900	2.206900	-0.161100
C	-2.647200	2.284000	1.116100
C	-2.417500	-2.197700	-0.946800
O	-2.241800	-3.316500	-1.236500
O	-4.172500	0.619400	-2.429900
C	-3.444500	0.158300	-1.637100
H	-7.211800	-0.860200	1.767900
H	-5.927500	1.248800	2.946400
H	-2.590400	0.977000	2.828000
H	-3.879000	2.192800	2.878600
H	-2.156500	3.156600	1.577000
H	-3.375300	2.643800	0.381600
H	-0.249800	3.000500	0.523300
H	-0.962200	2.675800	-1.078600
H	1.479300	1.908700	-0.701000
H	0.830300	0.677400	0.398300
H	2.102900	0.924900	-2.728300
H	0.858200	-0.626600	-4.608200
H	-1.197300	0.913300	1.221800
C	-5.726400	-2.335900	0.132700
C	-5.658700	-2.244400	-1.388200
H	-6.162400	-1.345500	-1.734700
H	-4.628700	-2.213200	-1.730600
H	-6.149200	-3.111900	-1.820700
C	-4.967500	-3.533400	0.701000
H	-6.784700	-2.458700	0.397500
H	-3.897800	-3.384100	0.606600
H	-5.202100	-3.665100	1.755400
H	-5.240800	-4.436600	0.164200
C	-1.614300	-1.495500	-3.878900
C	-2.040300	-0.681900	-5.101200
H	-2.446800	0.275300	-4.784000
H	-1.205600	-0.508700	-5.775300
H	-2.814600	-1.221100	-5.638800
C	-1.037900	-2.854600	-4.270000
H	-2.496800	-1.647400	-3.248800
H	-0.749300	-3.406100	-3.378700
H	-1.792700	-3.430100	-4.797500
H	-0.169000	-2.746700	-4.914200
O	-0.971400	-1.292600	0.764900
C	-2.230100	-2.076500	2.792700
C	-0.896800	-1.849700	2.073100
H	-2.784700	-1.149700	2.966100
H	-2.853300	-2.791100	2.258400
H	-2.047400	-2.520700	3.795500
C	-0.193100	-3.209400	1.926900
C	-0.011200	-0.940700	2.947100
H	0.800100	-3.079800	1.443600
H	-0.037600	-3.690900	2.917000
H	-0.797400	-3.891900	1.291900
H	0.160400	-1.398400	3.945600
H	0.977200	-0.781100	2.465400
H	-0.478400	0.047800	3.116200
