# Supplementary material for: HiREX: High-Throughput Reactivity Exploration for Extended Databases of Transition-Metal Catalysts
Source: J Chem Inf Model. 2023 Sep 22;63(19):6081–94. doi: 10.1021/acs.jcim.3c00660 (PMC10565810; doi:10.1021/acs.jcim.3c00660)
Supplement: Supplementary file 2 — ci3c00660_si_002.zip [file ci3c00660_si_002.zip › SI_structures/Reference_structures/OCCH3CH3CH3-CNC-pincer-iPr-CF3-1.xyz]

73
-3184.69160161
Mn	-2.379200	-0.583200	-0.464200
N	-1.601000	1.613100	0.473400
N	-4.300200	0.575100	1.603800
N	0.233800	0.551100	-1.688100
N	-5.335200	-1.062300	0.674600
N	-0.742300	-0.694300	-3.135200
C	-4.107200	-0.485900	0.764700
C	-5.616500	0.672700	1.985000
C	-6.257900	-0.356600	1.402300
C	-0.845200	-0.260500	-1.854600
C	0.372200	-0.175100	-3.738200
C	0.986300	0.613800	-2.834700
C	0.598400	1.287600	-0.510800
C	-3.313200	1.428900	2.211800
C	-0.479500	2.325300	-0.127700
C	-2.570000	2.374400	1.247100
C	-2.368600	-2.288000	-0.894200
O	-2.166900	-3.410800	-1.134900
O	-4.172400	0.383100	-2.544000
C	-3.464500	-0.011100	-1.709900
H	-7.288000	-0.640500	1.454800
H	-5.972400	1.451100	2.626800
H	-2.562400	0.816000	2.728200
H	-3.824600	2.036500	2.963200
H	-2.108800	3.154700	1.873200
H	-0.806900	2.883900	-1.015800
H	1.543500	1.793500	-0.719200
H	0.757400	0.603600	0.333200
H	1.880900	1.196300	-2.903100
H	0.644800	-0.400800	-4.746600
H	-1.197600	0.915000	1.120100
C	-5.740800	-2.338900	0.090500
C	-5.624500	-2.375400	-1.429800
H	-6.097800	-1.499700	-1.866600
H	-4.581800	-2.395200	-1.736200
H	-6.119500	-3.267100	-1.803600
C	-4.994300	-3.483700	0.772700
H	-6.805100	-2.436300	0.337300
H	-3.922600	-3.352400	0.664100
H	-5.231600	-3.513400	1.833900
H	-5.277000	-4.430200	0.322600
C	-1.642100	-1.572900	-3.869500
C	-2.179600	-0.860200	-5.110200
H	-2.648700	0.078400	-4.825500
H	-1.392300	-0.660400	-5.832000
H	-2.930100	-1.486000	-5.583700
C	-0.932000	-2.879900	-4.218200
H	-2.485300	-1.791700	-3.206700
H	-0.584500	-3.366100	-3.310100
H	-1.628000	-3.546700	-4.718000
H	-0.082400	-2.706800	-4.873700
C	-3.559500	3.128300	0.349200
F	-4.276600	2.351400	-0.462900
F	-4.439000	3.817300	1.096100
F	-2.945000	4.028600	-0.436900
C	0.178300	3.354000	0.819700
F	1.379800	3.752100	0.383200
F	-0.540600	4.481900	0.961600
F	0.359000	2.862100	2.055300
O	-0.944600	-1.271400	0.748400
C	-2.129700	-2.224600	2.728100
C	-0.816400	-1.854600	2.037300
H	-2.801000	-1.364000	2.859300
H	-2.629000	-3.028800	2.186900
H	-1.921500	-2.637200	3.739400
C	0.015500	-3.137000	1.854200
C	-0.015600	-0.895300	2.938500
H	0.993800	-2.898500	1.381400
H	0.211300	-3.634400	2.828900
H	-0.515000	-3.853700	1.191300
H	0.188600	-1.362900	3.926300
H	0.959700	-0.644700	2.469000
H	-0.554800	0.049200	3.124700
