# Supplementary material for: HiREX: High-Throughput Reactivity Exploration for Extended Databases of Transition-Metal Catalysts
Source: J Chem Inf Model. 2023 Sep 22;63(19):6081–94. doi: 10.1021/acs.jcim.3c00660 (PMC10565810; doi:10.1021/acs.jcim.3c00660)
Supplement: Supplementary file 2 — ci3c00660_si_002.zip [file ci3c00660_si_002.zip › SI_structures/Reference_structures/OCCH3CH3CH3-CNC-pincer-iPr-cy-1.xyz]

99
-2980.05064831
Mn	-2.409900	-0.530800	-0.455000
N	-1.696400	1.643000	0.480800
N	-4.379100	0.591000	1.596600
N	0.145100	0.625800	-1.725000
N	-5.362000	-1.103900	0.712300
N	-0.800100	-0.653500	-3.161900
C	-4.150900	-0.477500	0.785100
C	-5.688500	0.641700	1.995400
C	-6.302000	-0.420000	1.438900
C	-0.908800	-0.209600	-1.880800
C	0.298500	-0.107800	-3.770100
C	0.892300	0.701500	-2.868800
C	0.480800	1.365500	-0.540700
C	-3.410100	1.473600	2.193900
C	-0.602800	2.388900	-0.164400
C	-2.643100	2.436300	1.273200
C	-2.374100	-2.233700	-0.867700
O	-2.159600	-3.357600	-1.115000
O	-4.240400	0.187300	-2.601800
C	-3.516100	-0.067100	-1.719500
H	-7.320300	-0.742000	1.508500
H	-6.066500	1.408100	2.639600
H	-2.663800	0.860300	2.717300
H	-3.935400	2.061800	2.948800
H	-2.079400	3.051800	1.996600
H	-0.997100	2.834400	-1.089000
H	1.426500	1.871500	-0.731900
H	0.630400	0.666200	0.287900
H	1.770700	1.308500	-2.942200
H	0.574600	-0.331000	-4.778500
H	-1.227700	1.057000	1.179500
C	-5.733200	-2.403200	0.161700
C	-5.634400	-2.477000	-1.358100
H	-6.140500	-1.629900	-1.813500
H	-4.597000	-2.471800	-1.678000
H	-6.103800	-3.394500	-1.701900
C	-4.951800	-3.513600	0.860900
H	-6.792700	-2.527300	0.421800
H	-3.886100	-3.375500	0.714100
H	-5.154700	-3.506600	1.930000
H	-5.235900	-4.480000	0.455600
C	-1.665800	-1.572400	-3.881700
C	-2.243900	-0.896900	-5.124500
H	-2.768100	0.011900	-4.840800
H	-1.467600	-0.651600	-5.844300
H	-2.955100	-1.567300	-5.597700
C	-0.904500	-2.851100	-4.228200
H	-2.494300	-1.826000	-3.213900
H	-0.528400	-3.315800	-3.319900
H	-1.574800	-3.551500	-4.717500
H	-0.067900	-2.646600	-4.891600
C	-3.484400	3.439400	0.457400
C	-4.289500	2.845000	-0.703500
C	-5.100600	5.222500	-0.879700
C	-5.456500	3.757000	-1.104100
C	-4.422100	4.247000	1.359100
C	-4.906000	5.499700	0.617500
H	-4.186500	5.451600	-1.429900
H	-6.342800	3.514500	-0.515600
H	-4.685800	1.867200	-0.437500
H	-2.768300	4.150900	0.032000
H	-5.277800	3.629700	1.633000
H	-4.182100	6.306200	0.745400
H	-3.912100	4.542700	2.278800
H	-5.846500	5.830600	1.060300
H	-5.888900	5.864300	-1.275100
H	-5.704200	3.582800	-2.151800
H	-3.626000	2.701800	-1.558100
C	0.018800	3.538300	0.672200
C	0.696400	3.073900	1.973400
C	1.325000	5.506900	2.094900
C	1.751600	4.084600	2.443500
C	1.010300	4.370300	-0.148500
C	1.287500	5.696500	0.571400
H	0.338900	5.693400	2.524200
H	2.711600	3.874800	1.970000
H	1.173500	2.103200	1.839600
H	-0.790000	4.228400	0.928600
H	1.947300	3.826700	-0.270500
H	0.515800	6.424100	0.315500
H	0.607600	4.568900	-1.143500
H	2.241400	6.093300	0.221700
H	2.015300	6.223700	2.540600
H	1.891200	3.985400	3.520700
H	-0.055700	2.954800	2.757200
O	-0.967800	-1.154200	0.782700
C	-2.166400	-2.087600	2.782000
C	-0.852600	-1.723700	2.082100
H	-2.845500	-1.238800	2.918000
H	-2.670700	-2.892900	2.253000
H	-1.954700	-2.491100	3.796100
C	-0.027300	-3.013000	1.923700
C	-0.054800	-0.754100	2.975800
H	0.954300	-2.789300	1.452000
H	0.159600	-3.495200	2.908100
H	-0.561900	-3.737400	1.272500
H	0.145500	-1.208900	3.970200
H	0.922200	-0.509700	2.506200
H	-0.596200	0.192600	3.150300
