# Supplementary material for: HiREX: High-Throughput Reactivity Exploration for Extended Databases of Transition-Metal Catalysts
Source: J Chem Inf Model. 2023 Sep 22;63(19):6081–94. doi: 10.1021/acs.jcim.3c00660 (PMC10565810; doi:10.1021/acs.jcim.3c00660)
Supplement: Supplementary file 2 — ci3c00660_si_002.zip [file ci3c00660_si_002.zip › SI_structures/Reference_structures/OCCH3CH3CH3-CNC-pincer-iPr-iPr-1.xyz]

85
-2746.52685541
Mn	-2.409700	-0.567400	-0.486000
N	-1.688100	1.723500	0.383100
N	-4.421600	0.731700	1.408200
N	0.007800	0.735400	-1.819400
N	-5.336100	-1.089900	0.714400
N	-0.954100	-0.534200	-3.258100
C	-4.139300	-0.435400	0.760300
C	-5.756900	0.816800	1.708300
C	-6.325900	-0.323600	1.273400
C	-0.986700	-0.176600	-1.945700
C	0.029700	0.150400	-3.920300
C	0.632100	0.953000	-3.019200
C	0.487300	1.331600	-0.603200
C	-3.492000	1.664500	1.999500
C	-0.445000	2.397300	0.002200
C	-2.700100	2.563600	1.034100
C	-2.311300	-2.279000	-0.849300
O	-2.081500	-3.400600	-1.091800
O	-4.402800	-0.161900	-2.565600
C	-3.597100	-0.276800	-1.726100
H	-7.343800	-0.650200	1.324200
H	-6.181300	1.662100	2.208900
H	-2.778900	1.096500	2.612500
H	-4.067900	2.302000	2.675800
H	-2.201700	3.288700	1.692000
H	-0.671900	3.147900	-0.764200
H	1.455000	1.781800	-0.832100
H	0.646600	0.548000	0.143600
H	1.443800	1.642200	-3.127300
H	0.228500	0.018100	-4.962300
H	-1.388400	1.062700	1.107200
C	-5.641000	-2.474100	0.364400
C	-5.601900	-2.747200	-1.136100
H	-6.183900	-2.003900	-1.675000
H	-4.581200	-2.721100	-1.505200
H	-6.019900	-3.730900	-1.331000
C	-4.753100	-3.429400	1.157200
H	-6.676400	-2.626800	0.696100
H	-3.709000	-3.264800	0.912100
H	-4.885000	-3.274800	2.226100
H	-5.007700	-4.457100	0.916400
C	-1.743200	-1.548300	-3.938700
C	-2.456200	-0.955200	-5.152700
H	-3.043200	-0.090900	-4.853300
H	-1.752000	-0.658900	-5.925500
H	-3.130800	-1.698100	-5.567900
C	-0.849800	-2.728500	-4.320600
H	-2.498700	-1.899700	-3.230100
H	-0.390300	-3.147900	-3.428500
H	-1.450000	-3.501500	-4.791100
H	-0.066900	-2.423700	-5.010800
C	-3.639700	3.399700	0.122400
C	-3.078000	4.793300	-0.168400
H	-2.828700	5.318400	0.750500
H	-2.191300	4.738700	-0.793100
H	-3.825300	5.380500	-0.697300
C	-4.013800	2.719000	-1.187200
H	-4.561300	3.548000	0.699100
H	-4.630000	1.843400	-1.006700
H	-4.583300	3.403100	-1.812000
H	-3.125000	2.414900	-1.735800
C	0.379800	3.074800	1.149500
C	0.104600	4.567800	1.347100
H	0.084700	5.088500	0.392900
H	-0.832000	4.754800	1.864700
H	0.901700	4.998000	1.950200
C	0.300900	2.327500	2.482300
H	1.423900	3.014900	0.822300
H	0.457000	1.259000	2.352900
H	1.078600	2.695300	3.147000
H	-0.653500	2.479600	2.981400
O	-0.998300	-1.075600	0.873800
C	-1.788000	-2.510700	2.772700
C	-0.635000	-2.017800	1.890800
H	-2.444500	-1.673700	3.092800
H	-2.330000	-3.317900	2.297100
H	-1.394000	-3.014500	3.682800
C	0.135800	-3.201900	1.280300
C	0.330500	-1.294800	2.843300
H	0.996700	-2.835500	0.680200
H	0.522200	-3.873100	2.078000
H	-0.508200	-3.817900	0.632300
H	0.724900	-1.985500	3.621200
H	1.201900	-0.889900	2.285300
H	-0.202400	-0.482800	3.379500
