# Supplementary material for: HiREX: High-Throughput Reactivity Exploration for Extended Databases of Transition-Metal Catalysts
Source: J Chem Inf Model. 2023 Sep 22;63(19):6081–94. doi: 10.1021/acs.jcim.3c00660 (PMC10565810; doi:10.1021/acs.jcim.3c00660)
Supplement: Supplementary file 2 — ci3c00660_si_002.zip [file ci3c00660_si_002.zip › SI_structures/Reference_structures/OCCH3CH3CH3-CNC-pincer-iPr-ph-1.xyz]

87
-2972.79812660
Mn	-2.359900	-0.564600	-0.487900
N	-1.713500	1.582200	0.369500
N	-4.411000	0.636400	1.429600
N	0.189300	0.627700	-1.762100
N	-5.323000	-1.139300	0.629800
N	-0.757200	-0.660000	-3.192600
C	-4.124800	-0.492800	0.722400
C	-5.747000	0.712600	1.723600
C	-6.314700	-0.400900	1.222200
C	-0.862000	-0.216200	-1.911900
C	0.333400	-0.106700	-3.808900
C	0.927900	0.707300	-2.912200
C	0.529700	1.373900	-0.582200
C	-3.478300	1.550700	2.037500
C	-0.581200	2.350600	-0.163400
C	-2.696100	2.429400	1.047200
C	-2.270100	-2.274200	-0.868000
O	-2.028700	-3.395200	-1.097600
O	-4.366900	0.016900	-2.516900
C	-3.543600	-0.181400	-1.710100
H	-7.334000	-0.726100	1.247700
H	-6.170500	1.536300	2.259200
H	-2.760800	0.979000	2.641300
H	-4.046400	2.192400	2.714100
H	-2.165400	3.172300	1.671200
H	-0.918300	2.919200	-1.040000
H	1.443000	1.936300	-0.788400
H	0.734600	0.686200	0.245400
H	1.801900	1.320000	-2.991200
H	0.603600	-0.327300	-4.819400
H	-1.299200	1.017400	1.119900
C	-5.635100	-2.497300	0.195200
C	-5.536300	-2.694400	-1.314200
H	-6.084100	-1.913800	-1.835500
H	-4.500800	-2.665300	-1.639600
H	-5.960100	-3.659500	-1.577300
C	-4.799600	-3.508100	0.977300
H	-6.686500	-2.647400	0.473500
H	-3.742500	-3.346500	0.794800
H	-4.983500	-3.408800	2.045200
H	-5.054700	-4.517500	0.668500
C	-1.621900	-1.590000	-3.900700
C	-2.232900	-0.919300	-5.130300
H	-2.766400	-0.019600	-4.834500
H	-1.473700	-0.659600	-5.863300
H	-2.942200	-1.599400	-5.592600
C	-0.847400	-2.856100	-4.264100
H	-2.434000	-1.857200	-3.217400
H	-0.434300	-3.308000	-3.365300
H	-1.519800	-3.571800	-4.727600
H	-0.036700	-2.640500	-4.955400
C	-3.626200	3.198600	0.134100
C	-3.709000	2.964800	-1.229500
C	-4.587300	3.691000	-2.017000
C	-5.391000	4.663500	-1.450300
C	-5.305600	4.914300	-0.090000
C	-4.427000	4.190400	0.693700
H	-3.090600	2.204600	-1.684800
H	-4.642900	3.486900	-3.075900
H	-6.076600	5.228000	-2.064300
H	-5.921500	5.679000	0.360500
H	-4.354500	4.402300	1.751700
C	0.013900	3.310900	0.850300
C	0.481100	2.844900	2.075800
C	1.037400	3.720500	2.991300
C	1.134500	5.070000	2.693200
C	0.673200	5.540600	1.475300
C	0.115500	4.665200	0.559300
H	0.411600	1.794400	2.324600
H	1.395400	3.345200	3.938100
H	1.569200	5.751300	3.408600
H	0.744900	6.591000	1.236900
H	-0.249300	5.035000	-0.388300
O	-0.960600	-0.990800	0.906700
C	-2.059400	-2.203100	2.769600
C	-0.783900	-1.655800	2.147800
H	-2.842400	-1.426900	2.857300
H	-2.382400	-3.071600	2.203100
H	-1.850700	-2.602500	3.785000
C	0.210000	-2.807000	1.909000
C	-0.138400	-0.682200	3.145500
H	1.164600	-2.411900	1.494400
H	0.437100	-3.344600	2.854700
H	-0.201500	-3.531500	1.175200
H	0.074400	-1.186300	4.112800
H	0.831300	-0.316000	2.746800
H	-0.803400	0.176000	3.357000
