# Supplementary material for: HiREX: High-Throughput Reactivity Exploration for Extended Databases of Transition-Metal Catalysts
Source: J Chem Inf Model. 2023 Sep 22;63(19):6081–94. doi: 10.1021/acs.jcim.3c00660 (PMC10565810; doi:10.1021/acs.jcim.3c00660)
Supplement: Supplementary file 2 — ci3c00660_si_002.zip [file ci3c00660_si_002.zip › SI_structures/Reference_structures/OCCH3CH3CH3-CNC-pincer-iPr-tBut-1.xyz]

91
-2825.17107816
Mn	-2.387200	-0.406800	-0.554600
N	-1.648600	1.762800	0.344800
N	-4.291200	0.723300	1.611300
N	0.041500	0.849400	-1.825000
N	-5.052000	-1.217100	1.080600
N	-1.011600	-0.224800	-3.356400
C	-3.992800	-0.383100	0.874000
C	-5.494300	0.576600	2.252900
C	-5.968400	-0.637000	1.917100
C	-1.016100	0.028000	-2.019600
C	0.020500	0.436800	-3.966400
C	0.681300	1.115400	-3.006100
C	0.542200	1.339300	-0.569700
C	-3.489200	1.882400	1.939300
C	-0.356700	2.418500	0.059600
C	-2.727400	2.636100	0.834900
C	-2.289900	-2.080000	-1.065300
O	-2.044600	-3.159400	-1.445000
O	-4.528700	0.068400	-2.468400
C	-3.659800	-0.062100	-1.694200
H	-6.874200	-1.127100	2.207400
H	-5.905200	1.330800	2.891600
H	-2.749800	1.565700	2.690100
H	-4.157500	2.594000	2.431700
H	-2.263000	3.458300	1.390800
H	-0.525500	3.194000	-0.694300
H	1.529900	1.739400	-0.780600
H	0.647500	0.509500	0.133500
H	1.543800	1.746600	-3.063800
H	0.209200	0.375700	-5.016700
H	-1.431300	1.131000	1.121800
C	-5.302600	-2.586800	0.641700
C	-5.515500	-2.696600	-0.865200
H	-6.255800	-1.972300	-1.196400
H	-4.590400	-2.512800	-1.402600
H	-5.868200	-3.695600	-1.105200
C	-4.231400	-3.536000	1.169500
H	-6.250800	-2.865000	1.120600
H	-3.253400	-3.251800	0.798800
H	-4.206600	-3.513900	2.257200
H	-4.442000	-4.549900	0.842800
C	-1.886100	-1.105800	-4.113400
C	-2.598800	-0.332700	-5.221500
H	-3.155900	0.497400	-4.795200
H	-1.896000	0.049400	-5.957000
H	-3.300500	-0.992200	-5.723400
C	-1.086500	-2.287000	-4.663400
H	-2.638500	-1.490500	-3.418900
H	-0.609700	-2.822900	-3.846000
H	-1.756500	-2.971300	-5.175300
H	-0.322300	-1.957200	-5.362600
C	-3.642100	3.346100	-0.230100
C	-5.043700	2.736200	-0.340400
H	-5.598200	2.826100	0.589900
H	-5.603200	3.267200	-1.107400
H	-4.998300	1.692300	-0.630600
C	-3.015800	3.336500	-1.627500
H	-2.134300	3.970800	-1.672600
H	-2.747500	2.322800	-1.919800
H	-3.733800	3.717300	-2.349500
C	-3.819500	4.808400	0.210100
H	-4.245000	4.866700	1.210600
H	-2.869800	5.339300	0.205400
H	-4.492300	5.320900	-0.472700
C	0.386100	3.101900	1.279800
C	1.917100	3.065600	1.115000
H	2.228700	3.506100	0.170500
H	2.367100	3.654300	1.911700
H	2.309100	2.056100	1.199700
C	0.072700	2.404700	2.608500
H	-0.929700	2.627600	2.963800
H	0.191000	1.326100	2.523600
H	0.766300	2.748600	3.371900
C	0.034400	4.597400	1.366200
H	0.263100	5.094200	0.425100
H	-1.008400	4.784700	1.605100
H	0.630200	5.065200	2.147400
O	-1.052600	-0.997200	0.851000
C	-0.862800	-3.144800	2.036500
C	-0.143100	-2.019000	1.275900
H	-1.550900	-2.721600	2.803300
H	-1.390400	-3.820200	1.351000
H	-0.132000	-3.799300	2.560000
C	0.717000	-2.594700	0.140100
C	0.811700	-1.361900	2.297900
H	1.259500	-1.790700	-0.395500
H	1.462100	-3.308100	0.558000
H	0.123800	-3.169100	-0.585000
H	1.522100	-2.105300	2.721600
H	1.427800	-0.565300	1.839600
H	0.236400	-0.924600	3.142600
