# Supplementary material for: HiREX: High-Throughput Reactivity Exploration for Extended Databases of Transition-Metal Catalysts
Source: J Chem Inf Model. 2023 Sep 22;63(19):6081–94. doi: 10.1021/acs.jcim.3c00660 (PMC10565810; doi:10.1021/acs.jcim.3c00660)
Supplement: Supplementary file 2 — ci3c00660_si_002.zip [file ci3c00660_si_002.zip › SI_structures/Reference_structures/OCCH3CH3CH3-CNC-pincer-ph-1.xyz]

69
-2736.85471727
Mn	-2.511300	-0.236900	-0.647000
N	-1.708500	1.537100	0.458500
N	-4.178500	0.488200	1.863400
N	0.271600	0.632900	-1.664500
N	-5.165900	-1.046800	0.747300
N	-0.582100	-0.773300	-3.032400
C	-4.067000	-0.248900	0.730100
C	-5.299900	0.142100	2.573900
C	-5.919500	-0.829300	1.873900
C	-0.852000	-0.092100	-1.888200
C	0.684100	-0.497000	-3.485800
C	1.218900	0.394300	-2.626800
C	0.515600	1.545100	-0.574000
C	-3.271500	1.501300	2.347200
C	-0.716000	2.372800	-0.218600
C	-2.663400	2.338300	1.226600
C	-2.963400	-1.790400	-1.331400
O	-3.146900	-2.888600	-1.683400
O	-4.158300	1.367700	-2.437700
C	-3.482800	0.726000	-1.726300
H	-6.823200	-1.370700	2.060900
H	-5.555200	0.606000	3.503700
H	-2.466300	1.021900	2.922400
H	-3.832800	2.151500	3.023600
H	-2.153600	3.197100	1.691600
H	-3.446200	2.717200	0.561800
H	-0.390800	3.190400	0.444500
H	-1.157000	2.810000	-1.120200
H	1.329200	2.210400	-0.873700
H	0.842800	0.978300	0.309100
H	2.179000	0.866700	-2.616000
H	1.074200	-0.943100	-4.376600
H	-1.180500	0.992400	1.152600
C	-5.595100	-1.986000	-0.222700
C	-5.747200	-3.316000	0.148400
C	-6.217500	-4.235700	-0.771300
C	-6.547300	-3.829000	-2.053300
C	-6.410000	-2.499500	-2.415100
C	-5.939700	-1.571700	-1.503000
H	-5.476200	-3.627100	1.147500
H	-6.320900	-5.271600	-0.485400
H	-6.910400	-4.549300	-2.770500
H	-6.671200	-2.179400	-3.412000
H	-5.834400	-0.532900	-1.775700
C	-1.420600	-1.650700	-3.762300
C	-0.986200	-2.947400	-4.007700
C	-1.766200	-3.801100	-4.766300
C	-2.971200	-3.361500	-5.288500
C	-3.395000	-2.064400	-5.053300
C	-2.621500	-1.202400	-4.296600
H	-0.051000	-3.287300	-3.585800
H	-1.432500	-4.812100	-4.944900
H	-3.579300	-4.030700	-5.877800
H	-4.330500	-1.716300	-5.463300
H	-2.939500	-0.186900	-4.119000
O	-1.144200	-1.249500	0.351600
C	-2.343000	-2.532200	2.078800
C	-1.014200	-2.081700	1.474400
H	-2.888600	-1.675500	2.506800
H	-2.961800	-3.048500	1.317400
H	-2.152400	-3.239500	2.915100
C	-0.228400	-3.316700	0.997600
C	-0.164700	-1.344700	2.524800
H	0.741500	-3.003400	0.547600
H	-0.010200	-4.008600	1.838500
H	-0.798800	-3.864600	0.217500
H	0.061400	-2.001600	3.390700
H	0.800000	-1.016000	2.075800
H	-0.687400	-0.444700	2.899800
