# Supplementary material for: HiREX: High-Throughput Reactivity Exploration for Extended Databases of Transition-Metal Catalysts
Source: J Chem Inf Model. 2023 Sep 22;63(19):6081–94. doi: 10.1021/acs.jcim.3c00660 (PMC10565810; doi:10.1021/acs.jcim.3c00660)
Supplement: Supplementary file 2 — ci3c00660_si_002.zip [file ci3c00660_si_002.zip › SI_structures/Reference_structures/OCCH3CH3CH3-CNC-pincer-ph-CF3-1.xyz]

75
-3410.93970041
Mn	-2.497300	-0.301800	-0.643800
N	-1.682900	1.696800	0.489900
N	-4.187200	0.485900	1.817300
N	0.171900	0.718300	-1.757400
N	-5.202000	-0.997300	0.656000
N	-0.691800	-0.693700	-3.115200
C	-4.057600	-0.276600	0.697100
C	-5.383700	0.236100	2.448400
C	-6.016200	-0.704500	1.720100
C	-0.901200	-0.102900	-1.914400
C	0.480400	-0.262800	-3.684200
C	1.022400	0.632700	-2.835100
C	0.491900	1.519600	-0.607300
C	-3.240200	1.417600	2.375100
C	-0.651300	2.473900	-0.199200
C	-2.614300	2.401600	1.367400
C	-2.922500	-1.886600	-1.283600
O	-3.087800	-2.997400	-1.590300
O	-4.020700	1.306700	-2.529000
C	-3.433000	0.642300	-1.772400
H	-6.965000	-1.180300	1.853100
H	-5.672400	0.737000	3.348500
H	-2.421100	0.867300	2.860300
H	-3.760400	1.997000	3.143600
H	-2.113800	3.170800	1.977500
H	-1.072500	2.967600	-1.085900
H	1.383900	2.099400	-0.856700
H	0.736900	0.868000	0.244500
H	1.926100	1.201400	-2.899000
H	0.812900	-0.624400	-4.634600
H	-1.197100	1.010500	1.088800
C	-5.600700	-1.956800	-0.311500
C	-5.759100	-3.279700	0.081000
C	-6.188900	-4.219400	-0.838700
C	-6.472100	-3.838500	-2.139700
C	-6.330900	-2.514900	-2.521300
C	-5.899600	-1.566700	-1.610200
H	-5.527100	-3.568700	1.095700
H	-6.299000	-5.249700	-0.537100
H	-6.804400	-4.574200	-2.855700
H	-6.561100	-2.214100	-3.531300
H	-5.798500	-0.530500	-1.892800
C	-1.491500	-1.671200	-3.766700
C	-0.977200	-2.951000	-3.931900
C	-1.720800	-3.906900	-4.600200
C	-2.966900	-3.584800	-5.111600
C	-3.467300	-2.302800	-4.961000
C	-2.731500	-1.338600	-4.294400
H	-0.009100	-3.195800	-3.520100
H	-1.326200	-4.904500	-4.717400
H	-3.546900	-4.333200	-5.628900
H	-4.432700	-2.045400	-5.367500
H	-3.109200	-0.334300	-4.188900
C	-3.700000	3.179300	0.602700
F	-4.664800	2.438500	0.057800
F	-4.317000	4.027700	1.445500
F	-3.192800	3.929200	-0.385900
C	-0.022900	3.590100	0.666400
F	1.083200	4.095900	0.107400
F	-0.836400	4.640900	0.862000
F	0.327500	3.148600	1.885100
O	-1.211700	-1.222800	0.568200
C	-2.682200	-2.699900	1.913800
C	-1.279100	-2.353200	1.418700
H	-3.116400	-1.866900	2.499400
H	-3.326400	-2.965800	1.067100
H	-2.645800	-3.583300	2.587600
C	-0.655400	-3.559100	0.695900
C	-0.413700	-2.020200	2.646400
H	0.378900	-3.318700	0.367400
H	-0.612300	-4.442100	1.369800
H	-1.238500	-3.842400	-0.199100
H	-0.373600	-2.875200	3.355700
H	0.624900	-1.775500	2.333400
H	-0.823900	-1.136000	3.180600
