# Supplementary material for: HiREX: High-Throughput Reactivity Exploration for Extended Databases of Transition-Metal Catalysts
Source: J Chem Inf Model. 2023 Sep 22;63(19):6081–94. doi: 10.1021/acs.jcim.3c00660 (PMC10565810; doi:10.1021/acs.jcim.3c00660)
Supplement: Supplementary file 2 — ci3c00660_si_002.zip [file ci3c00660_si_002.zip › SI_structures/Reference_structures/OCCH3CH3CH3-CNC-pincer-ph-cy-1.xyz]

101
-3206.31204799
Mn	-2.601500	-0.272700	-0.731700
N	-1.956800	1.707400	0.426500
N	-4.211100	0.256600	1.855500
N	0.050600	0.846200	-1.721300
N	-5.087100	-1.363000	0.765200
N	-0.716200	-0.502600	-3.194900
C	-4.101300	-0.430100	0.692700
C	-5.216100	-0.253500	2.639000
C	-5.764800	-1.277300	1.955100
C	-0.998200	0.028800	-1.976500
C	0.480000	-0.030000	-3.673400
C	0.958800	0.825800	-2.746900
C	0.275700	1.592700	-0.513000
C	-3.426900	1.377100	2.314000
C	-0.884400	2.536500	-0.159000
C	-3.015100	2.373700	1.218000
C	-2.923700	-1.845000	-1.432900
O	-3.043500	-2.926400	-1.860600
O	-4.354100	0.907900	-2.734200
C	-3.648800	0.481900	-1.900500
H	-6.572900	-1.936200	2.195100
H	-5.449200	0.146600	3.604300
H	-2.517500	0.997900	2.804000
H	-4.013000	1.893200	3.077700
H	-2.593700	3.225100	1.763900
H	-1.257300	2.978900	-1.092300
H	1.190800	2.165600	-0.658500
H	0.444700	0.888600	0.310400
H	1.857500	1.406700	-2.730000
H	0.869800	-0.339200	-4.620700
H	-1.461700	1.127800	1.110700
C	-5.476100	-2.315000	-0.208600
C	-5.459300	-3.664300	0.121100
C	-5.886700	-4.601300	-0.802100
C	-6.341300	-4.194300	-2.045200
C	-6.375000	-2.846900	-2.363300
C	-5.949800	-1.901700	-1.447100
H	-5.091600	-3.974700	1.089000
H	-5.858700	-5.650700	-0.549400
H	-6.669000	-4.928200	-2.765500
H	-6.734600	-2.526300	-3.328900
H	-5.978200	-0.849500	-1.684700
C	-1.445800	-1.466900	-3.938600
C	-0.906700	-2.738900	-4.087000
C	-1.570400	-3.681700	-4.850100
C	-2.761700	-3.353600	-5.475800
C	-3.285000	-2.079000	-5.343200
C	-2.628000	-1.128700	-4.581000
H	0.018800	-2.987600	-3.586900
H	-1.157200	-4.674000	-4.952000
H	-3.280600	-4.092300	-6.067600
H	-4.208800	-1.817400	-5.836200
H	-3.026100	-0.131300	-4.484000
C	-4.197600	2.883600	0.361600
C	-5.522000	3.051200	1.121700
C	-5.232600	5.522800	1.345700
C	-5.505700	4.225200	2.098300
C	-3.901300	4.217600	-0.341100
C	-3.904400	5.417500	0.605300
H	-6.035900	5.700000	0.628200
H	-4.737300	4.080800	2.861000
H	-5.805700	2.132700	1.633500
H	-4.359100	2.127700	-0.415300
H	-2.953400	4.166500	-0.874100
H	-3.727100	6.325800	0.026900
H	-4.680800	4.370600	-1.090200
H	-3.099300	5.334200	1.338500
H	-5.207700	6.364000	2.040500
H	-6.470500	4.284900	2.605400
H	-6.295900	3.243400	0.374900
C	-0.369800	3.692000	0.737200
C	0.199100	3.225200	2.088700
C	0.745500	5.670400	2.304400
C	1.181100	4.254100	2.666000
C	0.665600	4.567600	0.023000
C	0.835500	5.887600	0.786900
H	-0.278700	5.823000	2.649200
H	2.183900	4.079000	2.274900
H	0.712500	2.269100	1.983600
H	-1.218100	4.356300	0.920300
H	1.627700	4.056800	-0.021000
H	0.067700	6.596600	0.475200
H	0.347100	4.772600	-1.000500
H	1.804000	6.317900	0.529800
H	1.373800	6.396700	2.820200
H	1.228700	4.138800	3.749600
H	-0.617500	3.076500	2.799500
O	-1.274000	-1.003100	0.547800
C	-2.331800	-2.908100	1.663700
C	-1.051100	-2.244100	1.167200
H	-2.877900	-2.236200	2.357800
H	-2.967100	-3.173800	0.810500
H	-2.094300	-3.845900	2.210000
C	-0.268300	-3.169200	0.221500
C	-0.165700	-1.936300	2.389400
H	0.671200	-2.674300	-0.109000
H	-0.002000	-4.117200	0.736600
H	-0.856000	-3.420800	-0.679800
H	0.095500	-2.859500	2.948500
H	0.777900	-1.441100	2.067800
H	-0.689100	-1.237500	3.079100
