# Supplementary material for: HiREX: High-Throughput Reactivity Exploration for Extended Databases of Transition-Metal Catalysts
Source: J Chem Inf Model. 2023 Sep 22;63(19):6081–94. doi: 10.1021/acs.jcim.3c00660 (PMC10565810; doi:10.1021/acs.jcim.3c00660)
Supplement: Supplementary file 2 — ci3c00660_si_002.zip [file ci3c00660_si_002.zip › SI_structures/Reference_structures/OCCH3CH3CH3-CNC-pincer-ph-iPr-1.xyz]

87
-2972.78018677
Mn	-2.535000	-0.244600	-0.663100
N	-1.794000	1.787500	0.367400
N	-4.201700	0.655600	1.813000
N	0.066800	0.807600	-1.760800
N	-5.070300	-1.073500	0.899700
N	-0.850700	-0.423600	-3.252600
C	-4.063200	-0.174300	0.749900
C	-5.244800	0.261600	2.614700
C	-5.789500	-0.830000	2.042300
C	-0.977600	-0.032300	-1.957600
C	0.233000	0.175200	-3.844000
C	0.810500	0.951300	-2.903600
C	0.443800	1.414200	-0.514500
C	-3.428300	1.819000	2.182400
C	-0.549600	2.479900	-0.013400
C	-2.802200	2.633100	1.040100
C	-2.910600	-1.862100	-1.215800
O	-3.079700	-2.965200	-1.560700
O	-4.160000	0.656100	-2.899300
C	-3.526900	0.368200	-1.957500
H	-6.618800	-1.441500	2.329800
H	-5.504400	0.782100	3.513000
H	-2.621200	1.491700	2.854900
H	-4.088100	2.477500	2.756100
H	-2.260100	3.430900	1.558600
H	-0.764400	3.161600	-0.842100
H	1.423700	1.869000	-0.670500
H	0.550400	0.637600	0.250700
H	1.678200	1.576100	-2.948500
H	0.493100	-0.012400	-4.864700
H	-1.486400	1.137000	1.099000
C	-5.470300	-2.112800	0.022300
C	-5.459200	-3.426400	0.473100
C	-5.910000	-4.438300	-0.355300
C	-6.386500	-4.140200	-1.620900
C	-6.417300	-2.826700	-2.058700
C	-5.964000	-1.808100	-1.239900
H	-5.079300	-3.651200	1.459600
H	-5.885000	-5.461100	-0.010400
H	-6.734800	-4.932500	-2.265800
H	-6.795800	-2.589500	-3.040900
H	-5.988200	-0.781600	-1.572700
C	-1.619700	-1.379500	-3.971900
C	-1.355900	-2.732400	-3.806600
C	-2.045900	-3.662200	-4.563500
C	-2.980900	-3.243600	-5.495000
C	-3.224800	-1.892300	-5.674000
C	-2.540900	-0.955700	-4.919300
H	-0.620700	-3.048900	-3.080900
H	-1.850100	-4.714200	-4.423100
H	-3.517500	-3.972200	-6.083500
H	-3.948800	-1.563400	-6.403600
H	-2.723800	0.099400	-5.053200
C	-3.853700	3.391500	0.172500
C	-3.268300	3.865400	-1.156200
H	-2.425400	4.533500	-0.999500
H	-2.957200	3.010100	-1.752600
H	-4.026400	4.408300	-1.715200
C	-5.170200	2.662800	-0.093900
H	-4.107800	4.283800	0.760900
H	-5.705900	2.439900	0.824900
H	-5.807700	3.302400	-0.700400
H	-4.999600	1.740600	-0.641500
C	0.203300	3.287800	1.097700
C	-0.139600	4.781400	1.134800
H	-0.058800	5.211800	0.139000
H	-1.136300	4.988100	1.515900
H	0.571200	5.291900	1.781200
C	0.132300	2.655700	2.490700
H	1.257700	3.252400	0.802200
H	0.231900	1.573200	2.439100
H	0.950600	3.031800	3.099600
H	-0.792900	2.899100	3.007600
O	-1.318200	-1.022300	0.715200
C	-2.356700	-3.011100	1.711800
C	-1.078700	-2.301700	1.265700
H	-2.958400	-2.360100	2.381700
H	-2.946600	-3.311400	0.845400
H	-2.114500	-3.948900	2.257100
C	-0.255500	-3.167900	0.299100
C	-0.235000	-2.052800	2.529300
H	0.687500	-2.648500	0.024700
H	0.001700	-4.139700	0.774100
H	-0.808000	-3.385400	-0.630700
H	0.019600	-3.007100	3.039900
H	0.710900	-1.530300	2.269200
H	-0.792000	-1.408700	3.245400
