# Supplementary material for: HiREX: High-Throughput Reactivity Exploration for Extended Databases of Transition-Metal Catalysts
Source: J Chem Inf Model. 2023 Sep 22;63(19):6081–94. doi: 10.1021/acs.jcim.3c00660 (PMC10565810; doi:10.1021/acs.jcim.3c00660)
Supplement: Supplementary file 2 — ci3c00660_si_002.zip [file ci3c00660_si_002.zip › SI_structures/Reference_structures/OCCH3CH3CH3-CNC-pincer-ph-ph-1.xyz]

89
-3199.03524836
Mn	-2.596700	-0.153500	-0.686000
N	-1.842500	1.706300	0.378500
N	-4.143500	0.572400	1.893200
N	0.140100	0.704100	-1.720500
N	-5.006900	-1.150300	0.961500
N	-0.752300	-0.610100	-3.153300
C	-4.051900	-0.200500	0.781500
C	-5.100300	0.091300	2.754000
C	-5.640100	-0.996500	2.170100
C	-0.988500	-0.007100	-1.958900
C	0.493400	-0.288000	-3.631000
C	1.052800	0.546400	-2.731000
C	0.422400	1.490900	-0.551600
C	-3.438600	1.789100	2.227300
C	-0.709900	2.460600	-0.178700
C	-2.833700	2.570200	1.057200
C	-2.998800	-1.730400	-1.337500
O	-3.140200	-2.823600	-1.724500
O	-4.343700	1.156100	-2.613200
C	-3.637900	0.671800	-1.816500
H	-6.418000	-1.657800	2.489500
H	-5.308900	0.558700	3.693700
H	-2.626300	1.540800	2.926800
H	-4.141800	2.443500	2.752500
H	-2.292800	3.406500	1.534600
H	-1.050700	2.981600	-1.082300
H	1.330300	2.067000	-0.748500
H	0.622200	0.828500	0.300900
H	2.009000	1.026800	-2.719000
H	0.856100	-0.671800	-4.561700
H	-1.429100	1.143400	1.131100
C	-5.452800	-2.134300	0.046200
C	-5.470200	-3.468300	0.431300
C	-5.969100	-4.424400	-0.434900
C	-6.462800	-4.050500	-1.673400
C	-6.458800	-2.717000	-2.047300
C	-5.959100	-1.753200	-1.190600
H	-5.074900	-3.753400	1.395800
H	-5.968200	-5.463000	-0.140500
H	-6.850200	-4.799100	-2.347300
H	-6.847000	-2.421700	-3.009700
H	-5.949300	-0.711300	-1.473600
C	-1.583100	-1.497800	-3.884600
C	-1.157900	-2.807500	-4.070600
C	-1.924700	-3.678100	-4.822800
C	-3.105400	-3.241100	-5.400300
C	-3.515400	-1.929800	-5.229700
C	-2.755500	-1.051300	-4.477100
H	-0.240900	-3.142000	-3.606400
H	-1.600100	-4.699200	-4.953300
H	-3.704300	-3.923300	-5.984100
H	-4.429800	-1.582700	-5.685600
H	-3.063600	-0.025500	-4.350700
C	-3.832300	3.205800	0.106800
C	-3.439100	4.356600	-0.571700
C	-4.289800	4.993900	-1.455400
C	-5.567700	4.503700	-1.662100
C	-5.984600	3.385600	-0.964900
C	-5.127100	2.742000	-0.087700
H	-2.457800	4.769900	-0.391900
H	-3.956500	5.878500	-1.977100
H	-6.235300	4.995300	-2.353500
H	-6.984100	3.001800	-1.104800
H	-5.493900	1.875800	0.436600
C	-0.101100	3.456400	0.793900
C	0.244200	3.068300	2.085000
C	0.829300	3.969600	2.956800
C	1.087300	5.267100	2.546200
C	0.766200	5.656100	1.256700
C	0.177900	4.754700	0.385800
H	0.061500	2.055300	2.417700
H	1.087100	3.654100	3.956300
H	1.541800	5.969700	3.227500
H	0.973500	6.662200	0.925700
H	-0.060800	5.060200	-0.623200
O	-1.186100	-1.044500	0.400900
C	-2.372700	-2.383200	2.127700
C	-1.062800	-1.837700	1.569200
H	-2.969800	-1.581600	2.579100
H	-2.924400	-2.923700	1.337500
H	-2.172000	-3.094000	2.958800
C	-0.191200	-3.040100	1.167000
C	-0.330500	-1.034300	2.654900
H	0.786400	-2.693700	0.766600
H	0.004100	-3.705900	2.035800
H	-0.695200	-3.633300	0.372900
H	-0.136400	-1.665000	3.549300
H	0.644800	-0.663500	2.272500
H	-0.936700	-0.164600	2.975300
