# Supplementary material for: HiREX: High-Throughput Reactivity Exploration for Extended Databases of Transition-Metal Catalysts
Source: J Chem Inf Model. 2023 Sep 22;63(19):6081–94. doi: 10.1021/acs.jcim.3c00660 (PMC10565810; doi:10.1021/acs.jcim.3c00660)
Supplement: Supplementary file 2 — ci3c00660_si_002.zip [file ci3c00660_si_002.zip › SI_structures/Reference_structures/OCCH3CH3CH3-CNC-pincer-ph-tBut-1.xyz]

93
-3051.41753411
Mn	-2.526400	-0.215100	-0.691800
N	-1.776300	1.930400	0.319600
N	-4.224600	0.763100	1.739300
N	-0.195400	1.135400	-1.991700
N	-4.952900	-1.099300	0.978100
N	-1.191300	-0.056100	-3.469100
C	-3.987200	-0.166500	0.780500
C	-5.295600	0.401800	2.519500
C	-5.753300	-0.772500	2.042000
C	-1.147600	0.182900	-2.130000
C	-0.310900	0.754400	-4.140600
C	0.317000	1.502700	-3.209900
C	0.364300	1.606700	-0.753300
C	-3.487600	1.961500	2.068600
C	-0.521400	2.632700	-0.024500
C	-2.834400	2.760600	0.928000
C	-2.801300	-1.860700	-1.219300
O	-2.901000	-2.968000	-1.578400
O	-4.479400	0.413700	-2.748300
C	-3.703600	0.247900	-1.886900
H	-6.565900	-1.396200	2.350300
H	-5.634900	1.000000	3.339600
H	-2.694800	1.676100	2.775900
H	-4.174600	2.623000	2.604200
H	-2.341300	3.581500	1.459100
H	-0.759500	3.431600	-0.733100
H	1.323100	2.048400	-1.010900
H	0.538400	0.754800	-0.090000
H	1.079600	2.246800	-3.310500
H	-0.204900	0.711500	-5.204500
H	-1.491100	1.277600	1.055800
C	-5.213100	-2.275800	0.226100
C	-4.913300	-3.515300	0.775000
C	-5.216100	-4.665800	0.068800
C	-5.830300	-4.579800	-1.169500
C	-6.150100	-3.342100	-1.702200
C	-5.848500	-2.185700	-1.005500
H	-4.427300	-3.570900	1.738700
H	-4.966200	-5.629400	0.486400
H	-6.059100	-5.479200	-1.720300
H	-6.634200	-3.272200	-2.664100
H	-6.092900	-1.216200	-1.413000
C	-1.916200	-1.062700	-4.159600
C	-1.550100	-2.394100	-4.013400
C	-2.205800	-3.368800	-4.744200
C	-3.209900	-3.015700	-5.630000
C	-3.557500	-1.684400	-5.790400
C	-2.907000	-0.703600	-5.063400
H	-0.758200	-2.658800	-3.327700
H	-1.927100	-4.404100	-4.620600
H	-3.719500	-3.779000	-6.198200
H	-4.336500	-1.406700	-6.483900
H	-3.171900	0.336500	-5.180900
C	-3.859900	3.474000	-0.024000
C	-5.196400	2.738400	-0.164000
H	-5.723300	2.668200	0.784000
H	-5.833700	3.286700	-0.854300
H	-5.052100	1.741400	-0.568600
C	-3.283200	3.674300	-1.428000
H	-2.453300	4.376500	-1.418600
H	-2.953000	2.723500	-1.842500
H	-4.051100	4.078100	-2.083000
C	-4.160800	4.856900	0.576800
H	-4.543100	4.770500	1.592200
H	-3.269900	5.481500	0.595000
H	-4.912100	5.363700	-0.023100
C	0.285600	3.286000	1.171800
C	1.804400	3.288100	0.913400
H	2.051100	3.774500	-0.027700
H	2.290300	3.853000	1.706200
H	2.220400	2.284800	0.931800
C	0.069500	2.534200	2.490500
H	-0.899600	2.750200	2.931200
H	0.170100	1.459000	2.353200
H	0.822900	2.841100	3.211600
C	-0.085700	4.770700	1.333800
H	0.094500	5.307000	0.404100
H	-1.120100	4.931900	1.622400
H	0.535700	5.217500	2.107000
O	-1.116400	-0.823700	0.577400
C	-1.737700	-2.979100	1.571100
C	-0.633700	-2.074100	1.025000
H	-2.347900	-2.438700	2.327000
H	-2.373900	-3.349000	0.764300
H	-1.301600	-3.883600	2.048100
C	0.184900	-2.769800	-0.072500
C	0.307700	-1.750300	2.199900
H	1.004900	-2.105700	-0.420500
H	0.632900	-3.710100	0.316900
H	-0.439200	-3.030200	-0.944500
H	0.754300	-2.674700	2.626900
H	1.132300	-1.083300	1.867300
H	-0.248400	-1.224300	3.007400
