# Supplementary material for: HiREX: High-Throughput Reactivity Exploration for Extended Databases of Transition-Metal Catalysts
Source: J Chem Inf Model. 2023 Sep 22;63(19):6081–94. doi: 10.1021/acs.jcim.3c00660 (PMC10565810; doi:10.1021/acs.jcim.3c00660)
Supplement: Supplementary file 2 — ci3c00660_si_002.zip [file ci3c00660_si_002.zip › SI_structures/Reference_structures/OCCH3CH3CH3-CNC-pincer-tBut-1.xyz]

73
-2589.11896729
Mn	-2.276000	-0.675700	-0.364400
N	-1.623900	1.344700	0.556200
N	-4.285100	0.429000	1.833700
N	0.248200	0.629300	-1.795300
N	-5.505100	-0.993100	0.782700
N	-0.393100	-0.831100	-3.234400
C	-4.216000	-0.546400	0.893800
C	-5.565900	0.614900	2.273100
C	-6.327900	-0.279100	1.614600
C	-0.605500	-0.414000	-1.948500
C	0.538000	-0.032300	-3.845500
C	0.941500	0.884700	-2.945500
C	0.514800	1.394000	-0.605300
C	-3.208100	1.198400	2.399000
C	-0.693800	2.210300	-0.157900
C	-2.555400	2.115800	1.369300
C	-2.543500	-2.363000	-0.764100
O	-2.619800	-3.522300	-0.887100
O	-3.882800	0.696200	-2.372600
C	-3.250600	0.109400	-1.581400
H	-7.379900	-0.434100	1.692700
H	-5.823900	1.348300	3.008100
H	-2.454600	0.522600	2.821900
H	-3.622100	1.794100	3.215300
H	-2.020700	2.917900	1.905000
H	-3.316700	2.575700	0.729900
H	-0.342100	3.020100	0.502900
H	-1.192300	2.661800	-1.022500
H	1.351300	2.061400	-0.823700
H	0.822900	0.719400	0.203200
H	1.655400	1.677600	-3.025800
H	0.855300	-0.150000	-4.856600
H	-1.045300	0.829600	1.231300
C	-6.012500	-2.172000	0.059000
C	-5.369400	-3.413500	0.685500
H	-5.754600	-3.568900	1.691500
H	-5.584200	-4.293600	0.087600
H	-4.294400	-3.295900	0.751500
C	-5.721000	-2.051500	-1.435700
H	-6.190000	-1.157100	-1.838600
H	-4.653700	-1.984300	-1.614300
H	-6.109700	-2.919600	-1.959100
C	-7.534300	-2.309300	0.205900
H	-7.833200	-2.475400	1.238200
H	-8.053400	-1.442200	-0.195800
H	-7.845900	-3.178900	-0.367200
C	-0.896800	-2.045500	-3.898400
C	-0.393000	-3.254700	-3.103700
H	-0.575800	-3.120200	-2.044200
H	-0.897400	-4.159100	-3.429000
H	0.678800	-3.378600	-3.247300
C	-0.353700	-2.171500	-5.328300
H	-0.676100	-1.341800	-5.953200
H	0.730700	-2.250700	-5.348300
H	-0.756500	-3.086100	-5.755900
C	-2.420800	-2.000500	-4.003600
H	-2.785000	-2.897100	-4.495500
H	-2.871100	-1.932800	-3.019300
H	-2.730200	-1.131300	-4.579200
O	-1.381300	-1.277900	0.734900
C	-1.434100	-2.447900	2.859300
C	-0.550500	-1.837200	1.755700
H	-2.054500	-1.685600	3.282200
H	-2.049200	-3.216200	2.439400
H	-0.812400	-2.866400	3.623100
C	0.342300	-2.934400	1.147000
C	0.334800	-0.731500	2.360000
H	0.956200	-2.510000	0.380200
H	0.964000	-3.352800	1.910700
H	-0.272800	-3.702600	0.727100
H	0.956400	-1.150000	3.123800
H	0.948700	-0.307100	1.593200
H	-0.285600	0.030800	2.782900
