# Supplementary material for: HiREX: High-Throughput Reactivity Exploration for Extended Databases of Transition-Metal Catalysts
Source: J Chem Inf Model. 2023 Sep 22;63(19):6081–94. doi: 10.1021/acs.jcim.3c00660 (PMC10565810; doi:10.1021/acs.jcim.3c00660)
Supplement: Supplementary file 2 — ci3c00660_si_002.zip [file ci3c00660_si_002.zip › SI_structures/Reference_structures/OCCH3CH3CH3-CNC-pincer-tBut-CF3-1.xyz]

79
-3263.20408964
Mn	-2.296900	-0.748900	-0.381700
N	-1.583900	1.557700	0.582300
N	-4.283800	0.486900	1.704100
N	0.032600	0.691200	-1.828500
N	-5.486000	-0.965200	0.670500
N	-0.600100	-0.789900	-3.255000
C	-4.195100	-0.546500	0.820400
C	-5.586700	0.739300	2.048300
C	-6.333300	-0.172000	1.399300
C	-0.709700	-0.445800	-1.937100
C	0.118200	0.159100	-3.936300
C	0.518800	1.088000	-3.048600
C	0.485100	1.337800	-0.629500
C	-3.230200	1.223400	2.346900
C	-0.549500	2.336600	-0.076000
C	-2.533000	2.252900	1.435900
C	-2.494900	-2.467600	-0.694100
O	-2.510800	-3.631500	-0.755100
O	-3.809900	0.472700	-2.548200
C	-3.241600	-0.055200	-1.681500
H	-7.392800	-0.288300	1.419200
H	-5.864900	1.529800	2.713300
H	-2.472100	0.531600	2.733100
H	-3.668700	1.748300	3.199400
H	-2.059600	3.000400	2.093100
H	-0.973100	2.941100	-0.889900
H	1.416200	1.858100	-0.867000
H	0.705800	0.583700	0.135700
H	1.107400	1.972500	-3.173200
H	0.298500	0.127500	-4.987100
H	-1.106600	0.867800	1.183300
C	-5.982100	-2.196200	0.024200
C	-5.339300	-3.386600	0.743500
H	-5.740600	-3.478100	1.750600
H	-5.539100	-4.305100	0.201200
H	-4.265800	-3.254500	0.817100
C	-5.670300	-2.182000	-1.470900
H	-6.095300	-1.295700	-1.934800
H	-4.598200	-2.173400	-1.633800
H	-6.090500	-3.064100	-1.943600
C	-7.504100	-2.328800	0.165900
H	-7.814000	-2.391800	1.206300
H	-8.023900	-1.511700	-0.328900
H	-7.802400	-3.254400	-0.319400
C	-0.951200	-2.077500	-3.885000
C	-0.299400	-3.192100	-3.060000
H	-0.520000	-3.068200	-2.006000
H	-0.671000	-4.160200	-3.380100
H	0.780900	-3.169800	-3.186700
C	-0.391000	-2.168000	-5.310400
H	-0.865800	-1.450600	-5.975400
H	0.688200	-2.035200	-5.330200
H	-0.607500	-3.163500	-5.689100
C	-2.468100	-2.235400	-3.976700
H	-2.711200	-3.155100	-4.499500
H	-2.905700	-2.268400	-2.984800
H	-2.902000	-1.397000	-4.515900
C	-3.560000	3.037600	0.609400
F	-4.208800	2.309300	-0.300200
F	-4.491900	3.587000	1.404400
F	-2.996500	4.056400	-0.063700
C	0.187000	3.315400	0.865800
F	1.320600	3.780100	0.324200
F	-0.534700	4.406600	1.176100
F	0.519400	2.739100	2.030700
O	-1.395600	-1.204000	0.781100
C	-1.435200	-2.122800	3.025900
C	-0.558700	-1.626700	1.860900
H	-2.071000	-1.328500	3.357200
H	-2.034600	-2.945500	2.696100
H	-0.809000	-2.439000	3.833800
C	0.356400	-2.769800	1.384000
C	0.304000	-0.442600	2.335500
H	0.965400	-2.425100	0.574500
H	0.982600	-3.086000	2.191900
H	-0.243000	-3.592500	1.054200
H	0.930200	-0.758800	3.143500
H	0.913000	-0.097900	1.526100
H	-0.331800	0.351700	2.666900
