# Supplementary material for: HiREX: High-Throughput Reactivity Exploration for Extended Databases of Transition-Metal Catalysts
Source: J Chem Inf Model. 2023 Sep 22;63(19):6081–94. doi: 10.1021/acs.jcim.3c00660 (PMC10565810; doi:10.1021/acs.jcim.3c00660)
Supplement: Supplementary file 2 — ci3c00660_si_002.zip [file ci3c00660_si_002.zip › SI_structures/Reference_structures/OCCH3CH3CH3-CNC-pincer-tBut-cy-1.xyz]

105
-3058.56049037
Mn	-2.316800	-0.543600	-0.566600
N	-1.859500	1.542900	0.398500
N	-4.001700	-0.030600	1.911800
N	0.108800	0.795400	-1.810200
N	-5.184200	-1.421400	0.771700
N	-0.335000	-0.772300	-3.217000
C	-4.107000	-0.585400	0.678300
C	-4.908600	-0.577600	2.779900
C	-5.640300	-1.453600	2.067200
C	-0.628500	-0.334100	-1.952800
C	0.515300	0.108900	-3.834200
C	0.796200	1.090400	-2.954700
C	0.324700	1.542300	-0.601500
C	-3.250900	1.132800	2.319000
C	-0.864700	2.434600	-0.216300
C	-2.952900	2.136200	1.192700
C	-2.605700	-2.255000	-0.802800
O	-2.768200	-3.412400	-0.749500
O	-3.512000	0.630500	-2.948100
C	-3.099300	0.130000	-1.974000
H	-6.435100	-2.087000	2.396900
H	-4.957100	-0.300400	3.813000
H	-2.302700	0.821400	2.780100
H	-3.834500	1.627800	3.099800
H	-2.594700	3.032700	1.711700
H	-1.285400	2.855300	-1.140000
H	1.214500	2.151300	-0.758500
H	0.538300	0.838400	0.209600
H	1.425100	1.951500	-3.045100
H	0.863500	-0.002000	-4.836500
H	-1.309500	1.027000	1.091200
C	-6.024500	-2.066700	-0.252800
C	-5.947900	-3.586800	-0.086200
H	-6.259400	-3.891900	0.909900
H	-6.595000	-4.069500	-0.812700
H	-4.930900	-3.931900	-0.247200
C	-5.638900	-1.673300	-1.673800
H	-5.646100	-0.593700	-1.787800
H	-4.653500	-2.040000	-1.936100
H	-6.356200	-2.102600	-2.367500
C	-7.471900	-1.584100	-0.038100
H	-7.912200	-1.977700	0.873000
H	-7.501800	-0.497500	-0.001300
H	-8.086400	-1.914900	-0.870500
C	-0.675600	-2.068900	-3.824900
C	-0.192300	-3.175400	-2.882500
H	-0.564900	-3.008500	-1.878400
H	-0.545200	-4.143300	-3.225100
H	0.895100	-3.191600	-2.843200
C	0.039500	-2.255400	-5.169300
H	-0.303900	-1.534300	-5.907100
H	1.120100	-2.191100	-5.064300
H	-0.197000	-3.249100	-5.541200
C	-2.179100	-2.160800	-4.087400
H	-2.408300	-3.090600	-4.599200
H	-2.729200	-2.128100	-3.152400
H	-2.506000	-1.327400	-4.704100
C	-4.185700	2.530100	0.344700
C	-5.502300	2.619000	1.131600
C	-5.385600	5.109900	1.304300
C	-5.545100	3.810700	2.086600
C	-4.004400	3.867100	-0.391800
C	-4.074100	5.085900	0.527600
H	-6.219100	5.216200	0.607500
H	-4.747900	3.735000	2.829800
H	-5.707500	1.695600	1.671700
H	-4.301700	1.745900	-0.414300
H	-3.066500	3.874000	-0.944800
H	-3.981900	5.990600	-0.075700
H	-4.808000	3.946200	-1.127000
H	-3.244400	5.081100	1.237600
H	-5.401800	5.963800	1.983800
H	-6.497700	3.810600	2.620300
H	-6.305400	2.742100	0.400700
C	-0.391800	3.614200	0.669600
C	0.218800	3.169700	2.010500
C	0.693400	5.629700	2.225900
C	1.185400	4.225400	2.562800
C	0.588000	4.537800	-0.060700
C	0.714800	5.859900	0.706900
H	-0.320600	5.748100	2.612400
H	2.180500	4.083400	2.139400
H	0.754200	2.225700	1.899600
H	-1.269100	4.236000	0.869200
H	1.570500	4.070000	-0.129300
H	-0.103400	6.525700	0.429100
H	0.237400	4.733400	-1.075800
H	1.646900	6.345700	0.416200
H	1.319300	6.371500	2.722300
H	1.271300	4.105100	3.643600
H	-0.578900	3.002800	2.739200
O	-1.467300	-1.085500	0.598000
C	-1.606200	-2.124200	2.785800
C	-0.678400	-1.588700	1.679400
H	-2.233000	-1.332600	3.139800
H	-2.214200	-2.911400	2.391400
H	-1.015900	-2.500700	3.594900
C	0.223700	-2.728100	1.169900
C	0.196700	-0.455800	2.247000
H	0.868300	-2.356000	0.401200
H	0.814000	-3.104600	1.979100
H	-0.384300	-3.515300	0.775500
H	0.786900	-0.832300	3.056200
H	0.841300	-0.083700	1.478300
H	-0.430100	0.335900	2.601000
