# Supplementary material for: HiREX: High-Throughput Reactivity Exploration for Extended Databases of Transition-Metal Catalysts
Source: J Chem Inf Model. 2023 Sep 22;63(19):6081–94. doi: 10.1021/acs.jcim.3c00660 (PMC10565810; doi:10.1021/acs.jcim.3c00660)
Supplement: Supplementary file 2 — ci3c00660_si_002.zip [file ci3c00660_si_002.zip › SI_structures/Reference_structures/OCCH3CH3CH3-CNC-pincer-tBut-iPr-1.xyz]

91
-2825.15075035
Mn	-2.314300	-0.683800	-0.403700
N	-1.680300	1.679400	0.480100
N	-4.314100	0.548300	1.684600
N	-0.263100	0.860300	-1.950700
N	-5.491800	-0.970200	0.713700
N	-0.789900	-0.734600	-3.308000
C	-4.211500	-0.489800	0.815600
C	-5.607400	0.736500	2.085000
C	-6.341900	-0.213900	1.477800
C	-0.835000	-0.373400	-1.985900
C	-0.299700	0.304600	-4.058500
C	0.035900	1.299200	-3.214100
C	0.333000	1.484700	-0.799000
C	-3.274500	1.356700	2.265400
C	-0.562200	2.468100	-0.030500
C	-2.653300	2.392800	1.310800
C	-2.444900	-2.419200	-0.613500
O	-2.415000	-3.588300	-0.625100
O	-3.792600	0.112500	-2.780800
C	-3.252400	-0.204300	-1.794300
H	-7.392400	-0.379000	1.548800
H	-5.895800	1.505700	2.770900
H	-2.487100	0.704400	2.660200
H	-3.717000	1.881100	3.116600
H	-2.125700	3.097600	1.968100
H	-0.945300	3.229500	-0.720900
H	1.230000	2.002300	-1.148800
H	0.647300	0.697900	-0.105900
H	0.470500	2.259700	-3.399400
H	-0.223300	0.281700	-5.122600
H	-1.228400	1.020600	1.120400
C	-5.967300	-2.223400	0.097300
C	-5.319400	-3.387800	0.852700
H	-5.685100	-3.423700	1.877100
H	-5.552800	-4.328700	0.364300
H	-4.242100	-3.272000	0.881000
C	-5.644700	-2.259900	-1.394800
H	-6.059500	-1.387900	-1.893800
H	-4.572600	-2.269200	-1.554100
H	-6.069100	-3.154100	-1.840600
C	-7.490200	-2.366100	0.227900
H	-7.807900	-2.444500	1.264700
H	-8.009800	-1.544600	-0.259100
H	-7.782800	-3.286000	-0.270700
C	-0.948700	-2.086600	-3.870700
C	-0.151200	-3.058700	-2.995100
H	-0.438700	-2.963900	-1.954400
H	-0.333600	-4.081400	-3.310700
H	0.914000	-2.851200	-3.074500
C	-0.365200	-2.157500	-5.288100
H	-0.954400	-1.577500	-5.994300
H	0.670100	-1.824400	-5.311500
H	-0.388700	-3.195100	-5.611300
C	-2.423100	-2.480800	-3.951800
H	-2.519600	-3.443300	-4.445300
H	-2.851600	-2.553400	-2.958300
H	-2.983500	-1.737800	-4.513300
C	-3.747700	3.214900	0.574800
C	-3.393500	4.700800	0.490000
H	-3.192700	5.113600	1.476500
H	-2.524700	4.862400	-0.141500
H	-4.229000	5.249100	0.060800
C	-4.092800	2.693900	-0.814800
H	-4.653500	3.142800	1.189000
H	-4.453300	1.670200	-0.769100
H	-4.875000	3.308300	-1.255100
H	-3.227600	2.722500	-1.472000
C	0.370800	3.155400	1.023000
C	0.021600	4.611600	1.337900
H	-0.132200	5.178000	0.422200
H	-0.866300	4.703100	1.956300
H	0.848500	5.066400	1.879700
C	0.533200	2.344700	2.310900
H	1.359400	3.189700	0.549300
H	0.748900	1.299000	2.103900
H	1.365100	2.744000	2.885700
H	-0.352400	2.392400	2.940400
O	-0.893800	-1.182600	0.918200
C	-2.125700	-2.400100	2.700000
C	-0.793300	-2.002800	2.071400
H	-2.759200	-1.524500	2.929600
H	-2.632700	-3.101600	2.046000
H	-1.953600	-2.957100	3.646500
C	0.005900	-3.267300	1.699700
C	0.015900	-1.223900	3.120900
H	0.993200	-2.988100	1.271300
H	0.177800	-3.907800	2.591300
H	-0.527300	-3.874200	0.943700
H	0.184500	-1.838500	4.031800
H	1.011000	-0.947200	2.710300
H	-0.514500	-0.298100	3.421400
