# Supplementary material for: HiREX: High-Throughput Reactivity Exploration for Extended Databases of Transition-Metal Catalysts
Source: J Chem Inf Model. 2023 Sep 22;63(19):6081–94. doi: 10.1021/acs.jcim.3c00660 (PMC10565810; doi:10.1021/acs.jcim.3c00660)
Supplement: Supplementary file 2 — ci3c00660_si_002.zip [file ci3c00660_si_002.zip › SI_structures/Reference_structures/OCCH3CH3CH3-CNC-pincer-tBut-ph-1.xyz]

93
-3051.41142413
Mn	-2.242100	-0.672100	-0.491300
N	-1.617700	1.336300	0.462100
N	-3.969400	0.033200	1.933100
N	-0.013700	0.785800	-2.093600
N	-5.356200	-1.010200	0.662000
N	-0.345900	-1.029600	-3.204200
C	-4.071000	-0.543300	0.708200
C	-5.124700	-0.102700	2.648500
C	-5.986500	-0.766100	1.857100
C	-0.584600	-0.447400	-1.990200
C	0.289200	-0.146700	-4.038700
C	0.504100	0.987600	-3.344900
C	0.269600	1.716100	-1.032500
C	-2.869900	0.776700	2.486900
C	-0.960700	2.353800	-0.372700
C	-2.381200	1.913900	1.575200
C	-2.650600	-2.364000	-0.709600
O	-2.922900	-3.499400	-0.645200
O	-3.290300	0.473100	-2.954900
C	-2.953400	-0.002800	-1.938100
H	-6.984300	-1.076500	2.072600
H	-5.235500	0.273800	3.644000
H	-2.030000	0.109400	2.711200
H	-3.211600	1.208700	3.430300
H	-1.700500	2.512100	2.205500
H	-1.667100	2.676900	-1.149400
H	0.891300	2.510700	-1.452900
H	0.859600	1.201700	-0.262400
H	0.979800	1.902800	-3.630200
H	0.543500	-0.365500	-5.051500
H	-0.860100	0.824300	0.928500
C	-6.147100	-1.700800	-0.376000
C	-6.162600	-3.198000	-0.049600
H	-6.532900	-3.370900	0.958600
H	-6.805200	-3.722000	-0.751100
H	-5.161500	-3.611900	-0.123000
C	-5.615700	-1.474300	-1.785500
H	-5.592500	-0.414300	-2.018900
H	-4.616900	-1.879200	-1.901300
H	-6.267200	-1.974200	-2.496700
C	-7.587200	-1.152300	-0.353100
H	-8.177600	-1.565300	0.460000
H	-7.582500	-0.067800	-0.276600
H	-8.083700	-1.424400	-1.280300
C	-0.578500	-2.426400	-3.600800
C	-0.099900	-3.340500	-2.471700
H	-0.547300	-3.051700	-1.528500
H	-0.372900	-4.370700	-2.678900
H	0.981500	-3.276600	-2.368600
C	0.235600	-2.783700	-4.852000
H	-0.146500	-2.286000	-5.739900
H	1.289100	-2.546100	-4.722400
H	0.152000	-3.855200	-5.014200
C	-2.059300	-2.629000	-3.926600
H	-2.235000	-3.653400	-4.240600
H	-2.669400	-2.416300	-3.053900
H	-2.362800	-1.955400	-4.724700
C	-3.514200	2.823800	1.161100
C	-4.280300	2.602100	0.025400
C	-5.319500	3.458700	-0.297500
C	-5.610800	4.541500	0.513700
C	-4.853400	4.767500	1.651400
C	-3.811200	3.916300	1.969100
H	-4.063800	1.756800	-0.613300
H	-5.900100	3.276000	-1.189500
H	-6.421000	5.208000	0.259700
H	-5.069600	5.611600	2.288800
H	-3.214800	4.103200	2.851500
C	-0.490400	3.576900	0.391900
C	0.466500	3.469500	1.397500
C	0.898200	4.593200	2.079800
C	0.380700	5.838800	1.764300
C	-0.572200	5.954100	0.766500
C	-1.006100	4.828900	0.086400
H	0.877200	2.503800	1.660100
H	1.638800	4.492600	2.858900
H	0.718600	6.714600	2.296700
H	-0.982900	6.920600	0.517700
H	-1.755400	4.920500	-0.686300
O	-1.429500	-1.412400	1.091700
C	-1.068200	-2.707700	2.933900
C	-0.356700	-1.975100	1.787300
H	-1.714400	-2.000900	3.500800
H	-1.757100	-3.471800	2.501400
H	-0.369000	-3.198600	3.633900
C	0.439000	-2.987900	0.961500
C	0.596900	-0.889000	2.320100
H	0.963400	-2.481800	0.124500
H	1.208800	-3.468500	1.605200
H	-0.221400	-3.789500	0.572500
H	1.366200	-1.339900	2.979800
H	1.114000	-0.387400	1.476000
H	0.077700	-0.113100	2.913000
