# Supplementary material for: HiREX: High-Throughput Reactivity Exploration for Extended Databases of Transition-Metal Catalysts
Source: J Chem Inf Model. 2023 Sep 22;63(19):6081–94. doi: 10.1021/acs.jcim.3c00660 (PMC10565810; doi:10.1021/acs.jcim.3c00660)
Supplement: Supplementary file 2 — ci3c00660_si_002.zip [file ci3c00660_si_002.zip › SI_structures/Reference_structures/OCCH3CH3CH3-CNC-pincer-tBut-tBut-1.xyz]

97
-2903.78627123
Mn	-2.302600	-0.519500	-0.482800
N	-1.693600	1.871900	0.327600
N	-4.088000	0.487600	1.862900
N	-0.295000	0.973600	-2.024300
N	-5.270500	-1.074700	0.967100
N	-0.791000	-0.664900	-3.346100
C	-4.098000	-0.381000	0.818500
C	-5.172600	0.297500	2.675200
C	-5.904700	-0.683600	2.119400
C	-0.846800	-0.270100	-2.033600
C	-0.313600	0.363600	-4.119800
C	0.002900	1.383700	-3.298600
C	0.327500	1.609300	-0.889400
C	-3.141500	1.512200	2.232400
C	-0.537200	2.641800	-0.148300
C	-2.705200	2.536000	1.162900
C	-2.444200	-2.262700	-0.572200
O	-2.444200	-3.429800	-0.483600
O	-3.750000	0.170800	-2.909100
C	-3.230700	-0.110400	-1.901700
H	-6.811500	-1.117100	2.475900
H	-5.330800	0.858000	3.573400
H	-2.237500	1.031100	2.629300
H	-3.591600	2.055200	3.066100
H	-2.222000	3.315800	1.765100
H	-0.876600	3.394300	-0.870200
H	1.229500	2.078600	-1.275700
H	0.621100	0.831200	-0.178600
H	0.423000	2.345600	-3.508400
H	-0.232200	0.316300	-5.182800
H	-1.258200	1.187700	0.951200
C	-5.929900	-2.120500	0.158300
C	-5.527900	-3.487900	0.718800
H	-5.777300	-3.557200	1.775900
H	-6.051000	-4.275600	0.184800
H	-4.460400	-3.648100	0.607900
C	-5.589000	-2.016700	-1.323600
H	-5.850700	-1.035400	-1.709000
H	-4.533100	-2.185000	-1.496700
H	-6.146800	-2.768800	-1.873600
C	-7.458900	-1.960700	0.263900
H	-7.854000	-2.334100	1.204800
H	-7.748900	-0.920200	0.136700
H	-7.924600	-2.539200	-0.529000
C	-0.933700	-2.034000	-3.869400
C	-0.128900	-2.971000	-2.963200
H	-0.450300	-2.874400	-1.932000
H	-0.270200	-4.002100	-3.272600
H	0.931000	-2.730700	-3.015600
C	-0.350200	-2.135700	-5.284500
H	-0.946600	-1.578900	-6.003000
H	0.681100	-1.791600	-5.316800
H	-0.362700	-3.180800	-5.583000
C	-2.402300	-2.453600	-3.934500
H	-2.484300	-3.428800	-4.405300
H	-2.823300	-2.510700	-2.936100
H	-2.978800	-1.733800	-4.509300
C	-3.868700	3.278000	0.426000
C	-4.426400	2.511500	-0.768800
H	-4.824000	1.542900	-0.479900
H	-5.229400	3.081700	-1.230700
H	-3.650100	2.358200	-1.513400
C	-3.383100	4.641000	-0.089200
H	-3.049300	5.276800	0.727100
H	-2.574400	4.531800	-0.804600
H	-4.202400	5.148600	-0.593500
C	-5.007100	3.563600	1.416300
H	-5.530400	2.655600	1.701900
H	-4.633400	4.058600	2.311300
H	-5.731500	4.225900	0.947800
C	0.353500	3.368600	0.939700
C	1.799100	3.564500	0.442100
H	1.822100	4.044500	-0.534400
H	2.325400	4.214500	1.138400
H	2.348200	2.627300	0.404900
C	0.431000	2.554900	2.237200
H	-0.497000	2.587200	2.801900
H	0.676100	1.513300	2.039400
H	1.212900	2.960000	2.875200
C	-0.154300	4.788800	1.237200
H	-0.249300	5.360000	0.316400
H	-1.110100	4.804000	1.749600
H	0.559200	5.300400	1.880000
O	-0.901800	-0.984800	0.885900
C	-2.219000	-2.204100	2.623000
C	-0.853000	-1.848200	2.018100
H	-2.736300	-1.302300	2.989900
H	-2.866300	-2.741700	1.917500
H	-2.081600	-2.871300	3.501400
C	-0.071500	-3.124700	1.643900
C	-0.032400	-1.123900	3.102000
H	0.931900	-2.857500	1.246200
H	0.069700	-3.775500	2.533800
H	-0.576400	-3.730200	0.876800
H	0.099800	-1.766600	3.999700
H	0.975900	-0.861400	2.713900
H	-0.528700	-0.188100	3.423400
