# Supplementary material for: HiREX: High-Throughput Reactivity Exploration for Extended Databases of Transition-Metal Catalysts
Source: J Chem Inf Model. 2023 Sep 22;63(19):6081–94. doi: 10.1021/acs.jcim.3c00660 (PMC10565810; doi:10.1021/acs.jcim.3c00660)
Supplement: Supplementary file 2 — ci3c00660_si_002.zip [file ci3c00660_si_002.zip › SI_structures/Reference_structures/OCCH3CH3CH3-PNN-pincer-CF3-1.xyz]

57
-3648.44662163
Mn	-0.195000	-0.522100	0.017900
O	0.085500	-0.429300	3.048100
N	0.195100	1.360700	-0.360800
C	-0.033000	-0.454900	1.921700
C	-0.314500	-2.391700	0.351800
O	-0.379300	-3.493500	0.594800
C	-0.922000	2.198000	-0.877200
C	-2.015000	1.449900	-1.648400
H	0.837400	1.346200	-1.154200
C	2.451900	1.921500	0.707100
C	0.921600	2.140200	0.696700
C	-2.851000	0.443200	-0.825000
C	2.788200	0.488000	1.156800
P	2.071500	-0.779500	0.084400
H	-3.765000	0.973600	-0.541600
H	-3.184800	-0.319100	-1.530800
H	-2.709000	2.197200	-2.048500
H	-1.563500	0.965900	-2.510300
H	-1.393900	2.783600	-0.089800
H	-0.491100	2.919300	-1.580400
H	0.772100	3.213300	0.532500
H	0.537400	1.911100	1.686300
H	2.875400	2.129500	-0.275900
H	2.901600	2.616700	1.420300
H	3.873000	0.380400	1.176200
H	2.438100	0.343600	2.176600
N	-2.226400	-0.220900	0.382700
C	-2.579800	0.612900	1.627800
F	-1.740200	1.819400	1.833900
F	-3.988300	1.123100	1.620100
F	-2.520500	-0.135800	2.922600
C	-2.992800	-1.526600	0.572800
F	-2.612400	-2.279800	1.804400
F	-4.473700	-1.308400	0.658800
F	-2.819500	-2.489500	-0.548400
C	2.633100	-2.291900	0.905800
F	2.012500	-2.454000	2.249700
F	2.366100	-3.509100	0.088700
F	4.110600	-2.220100	1.108200
C	2.991900	-0.668000	-1.464000
F	4.445800	-0.504100	-1.161500
F	2.905400	-1.927000	-2.249700
F	2.598000	0.487400	-2.316400
O	-0.076500	-0.574800	-1.877600
C	-1.863900	-1.677500	-3.365000
C	-0.399100	-1.643600	-2.824800
H	-2.551700	-2.067400	-2.627700
H	-2.187200	-0.684100	-3.677200
H	-1.923600	-2.335200	-4.237500
C	0.415300	-1.238700	-4.104400
C	0.049500	-3.071800	-2.421700
H	1.484200	-1.336000	-3.942000
H	0.150200	-1.876600	-4.951300
H	0.201800	-0.202600	-4.373700
H	0.333700	-3.650900	-3.302200
H	0.905400	-3.015800	-1.759900
H	-0.759100	-3.600000	-1.919000
