# Supplementary material for: HiREX: High-Throughput Reactivity Exploration for Extended Databases of Transition-Metal Catalysts
Source: J Chem Inf Model. 2023 Sep 22;63(19):6081–94. doi: 10.1021/acs.jcim.3c00660 (PMC10565810; doi:10.1021/acs.jcim.3c00660)
Supplement: Supplementary file 2 — ci3c00660_si_002.zip [file ci3c00660_si_002.zip › SI_structures/Reference_structures/OCCH3CH3CH3-PNN-pincer-CF3-CF3-1.xyz]

63
-4322.36335965
Mn	-0.275300	-0.518600	0.161300
O	0.034000	0.930700	2.811600
N	-0.146900	1.415100	-0.423900
C	-0.120300	0.383800	1.831000
C	-0.313700	-2.423000	0.198000
O	-0.301800	-3.554800	0.239800
C	-1.378300	2.263800	-0.178400
C	-2.694500	1.524700	-0.529700
H	-0.174000	1.323600	-1.441300
C	2.463600	1.369400	-0.454800
C	1.158300	2.192100	-0.227900
C	-3.178700	0.363100	0.367400
C	2.850300	0.466800	0.733500
P	1.888200	-1.046300	0.731400
H	-3.516100	0.816800	1.300400
H	-4.102400	0.043200	-0.125200
H	-3.492100	2.277400	-0.500100
H	-2.659200	1.203000	-1.562300
H	-1.327400	3.025700	-0.973100
H	1.206500	2.544800	0.803900
H	2.397200	0.813300	-1.385900
H	3.312500	2.051200	-0.549000
H	3.907300	0.207500	0.639800
H	2.722200	1.005000	1.672600
N	-2.307900	-0.851400	0.653100
C	-2.465700	-1.161200	2.150000
F	-2.432000	0.022000	3.057300
F	-3.792800	-1.773600	2.481700
F	-1.416700	-2.097200	2.651600
C	-2.980000	-2.084600	-0.012500
F	-2.740800	-3.382700	0.700500
F	-4.478800	-2.037400	-0.028600
F	-2.611500	-2.330500	-1.425900
C	2.070100	-1.803300	2.364500
F	1.477300	-1.016300	3.479600
F	1.472100	-3.167800	2.396400
F	3.519000	-1.937100	2.696700
C	2.768100	-2.139100	-0.416700
F	4.091700	-2.511900	0.162400
F	2.063300	-3.420500	-0.684100
F	3.065600	-1.481500	-1.716400
C	-1.563500	3.143500	1.112100
F	-2.664000	4.126700	0.865000
F	-1.988900	2.399100	2.322900
F	-0.381100	3.962300	1.498300
C	1.280400	3.457700	-1.176600
F	0.869100	3.129700	-2.571600
F	0.472600	4.631500	-0.733500
F	2.674500	3.997500	-1.243500
O	0.540900	-0.683100	-1.540600
C	-1.455300	-0.361600	-3.096000
C	-0.084800	-1.021900	-2.803300
H	-2.111800	-0.481100	-2.248500
H	-1.338500	0.704800	-3.299400
H	-1.926200	-0.826400	-3.964000
C	0.885100	-0.431900	-3.879200
C	-0.112400	-2.560900	-3.045200
H	1.872600	-0.884900	-3.796000
H	0.496900	-0.623800	-4.881000
H	0.985800	0.646900	-3.741900
H	0.904500	-2.954200	-3.049800
H	-0.671900	-3.078600	-2.273800
H	-0.571800	-2.781200	-4.010400
