# Supplementary material for: HiREX: High-Throughput Reactivity Exploration for Extended Databases of Transition-Metal Catalysts
Source: J Chem Inf Model. 2023 Sep 22;63(19):6081–94. doi: 10.1021/acs.jcim.3c00660 (PMC10565810; doi:10.1021/acs.jcim.3c00660)
Supplement: Supplementary file 2 — ci3c00660_si_002.zip [file ci3c00660_si_002.zip › SI_structures/Reference_structures/OCCH3CH3CH3-PNN-pincer-CF3-cy-1.xyz]

89
-4118.16769421
Mn	-0.720358	-0.639777	0.637468
O	0.900238	-2.768751	-0.575990
N	-0.020740	1.187136	-0.643381
C	0.263394	-1.870005	-0.194648
C	-1.087933	-1.980020	1.726351
O	-1.216996	-2.935075	2.375631
C	1.376801	1.242658	-1.220740
C	2.398184	1.593109	-0.107626
H	0.007644	1.635841	0.272792
C	-2.451134	1.654905	-1.273040
C	-0.979834	2.039980	-1.451426
C	2.466462	0.783053	1.201088
C	-2.847919	0.282860	-1.834075
P	-2.438178	-1.003152	-0.606749
H	3.047756	1.355464	1.930614
H	1.460766	0.676708	1.597161
H	3.387445	1.689457	-0.558986
H	2.143314	2.599173	0.245457
H	1.409781	2.109546	-1.881014
H	-0.729548	1.869672	-2.499441
H	-2.743165	1.739029	-0.221513
H	-3.040559	2.399902	-1.816539
H	-3.915398	0.239801	-2.062066
H	-2.309943	0.057401	-2.759209
N	3.046981	-0.603179	1.112469
C	4.394403	-0.674660	0.650814
F	4.474556	-0.432777	-0.669720
F	5.191431	0.236863	1.244766
F	4.933922	-1.881090	0.868761
C	2.780542	-1.456978	2.232824
F	2.724577	-2.742423	1.888804
F	3.694697	-1.352144	3.230474
F	1.596510	-1.148058	2.790294
C	-2.661341	-2.603848	-1.596431
F	-1.593112	-2.809938	-2.388926
F	-2.760919	-3.660064	-0.763329
F	-3.748605	-2.610579	-2.393578
C	-4.078471	-1.093540	0.352395
F	-5.139269	-1.421565	-0.412316
F	-4.020084	-1.987925	1.358630
F	-4.333288	0.120189	0.893729
C	1.770503	0.064052	-2.129025
C	0.643259	-0.413291	-3.062032
C	2.534328	-1.956005	-3.833945
C	1.145515	-1.395578	-4.158017
C	2.951735	0.444706	-3.041100
C	3.562236	-0.815891	-3.701997
H	2.480325	-2.521521	-2.897793
H	1.195848	-0.876793	-5.123902
H	0.200095	0.457952	-3.554513
H	2.083849	-0.769676	-1.502382
H	2.568693	1.126629	-3.812512
H	4.417389	-1.168117	-3.115023
H	3.725806	0.995961	-2.503299
H	3.949711	-0.551389	-4.693147
H	2.852661	-2.665649	-4.605864
H	0.424055	-2.209554	-4.281405
H	-0.148769	-0.877601	-2.480456
C	-0.888627	3.577066	-1.197119
C	-1.164598	3.967527	0.276108
C	-0.701735	6.314613	-0.520996
C	-0.588890	5.343406	0.655539
C	0.374283	4.297242	-1.694184
C	0.144986	5.825249	-1.719707
H	-1.757405	6.387362	-0.813056
H	0.466064	5.238754	0.938346
H	-0.745590	3.219293	0.954411
H	-1.703667	3.984038	-1.809179
H	1.222153	4.080487	-1.037616
H	-0.346314	6.108926	-2.657882
H	0.653040	3.953638	-2.696403
H	1.120658	6.323613	-1.716738
H	-0.393626	7.323244	-0.225687
H	-1.104637	5.732967	1.540298
H	-2.245591	3.962273	0.455143
O	-0.774296	0.757205	1.806904
C	-2.388545	1.990106	3.086053
C	-1.135644	1.108683	3.143327
H	-2.206902	2.898091	2.507635
H	-3.207241	1.438071	2.618053
H	-2.700984	2.282563	4.093922
C	-1.407739	-0.106886	4.033503
C	0.046457	1.903935	3.713662
H	-0.537048	-0.765211	4.073773
H	-1.628702	0.219171	5.055102
H	-2.267585	-0.676958	3.673645
H	-0.178257	2.291852	4.712663
H	0.931379	1.267768	3.782401
H	0.281029	2.751699	3.061132
