# Supplementary material for: HiREX: High-Throughput Reactivity Exploration for Extended Databases of Transition-Metal Catalysts
Source: J Chem Inf Model. 2023 Sep 22;63(19):6081–94. doi: 10.1021/acs.jcim.3c00660 (PMC10565810; doi:10.1021/acs.jcim.3c00660)
Supplement: Supplementary file 2 — ci3c00660_si_002.zip [file ci3c00660_si_002.zip › SI_structures/Reference_structures/OCCH3CH3CH3-PNN-pincer-CF3-iPr-1.xyz]

75
-3884.30538653
Mn	-0.134000	-0.439200	-0.022600
O	-0.028200	0.053100	2.973500
N	-0.192000	1.660100	-0.076600
C	-0.098300	-0.099400	1.854700
C	-0.056200	-2.272000	-0.507300
O	0.025200	-3.374900	-0.757300
C	-1.413200	2.383800	0.516700
C	-2.769200	1.617600	0.520600
H	-0.367400	1.817100	-1.072600
C	2.404600	1.596000	-0.159300
C	1.113400	2.438700	0.073500
C	-2.794700	0.221900	1.166300
C	2.759900	0.626200	0.989300
P	2.025800	-0.961600	0.571500
H	-2.368000	0.293100	2.160300
H	-3.855700	0.001100	1.332300
H	-3.502400	2.207400	1.081600
H	-3.159300	1.570700	-0.493300
H	-1.618900	3.116600	-0.283100
H	1.189000	2.787600	1.106500
H	2.297100	1.060200	-1.097400
H	3.263600	2.266400	-0.262900
H	3.843600	0.513300	1.062300
H	2.389700	1.006000	1.940100
N	-2.156600	-0.908400	0.397300
C	-2.375800	-2.132200	1.311000
F	-1.657600	-2.092500	2.615600
F	-3.812600	-2.272000	1.713600
F	-2.078600	-3.464400	0.709900
C	-3.019500	-1.161800	-0.833100
F	-2.715700	-2.470300	-1.477800
F	-4.483100	-1.244000	-0.531100
F	-2.962700	-0.106300	-1.881400
C	2.129700	-2.056900	2.015900
F	2.481000	-1.308000	3.255600
F	0.864100	-2.804100	2.250200
F	3.175500	-3.110500	1.851500
C	3.176200	-1.681300	-0.620000
F	4.466900	-1.975300	0.076100
F	2.682900	-2.974200	-1.167500
F	3.595600	-0.749100	-1.698000
C	-1.277100	3.358600	1.767800
C	-2.418000	4.428600	1.776100
H	-2.104300	5.311800	2.336700
H	-2.656500	4.742400	0.758700
H	-3.317600	4.024700	2.244200
C	-1.204800	2.730800	3.183900
H	-0.361300	3.937000	1.665000
H	-1.950800	1.952400	3.316900
H	-1.381100	3.501100	3.936500
H	-0.208200	2.332300	3.358300
C	1.290200	3.715100	-0.875300
C	1.060400	3.443900	-2.389200
H	1.589900	2.544700	-2.702500
H	-0.002100	3.336700	-2.603400
H	1.447900	4.282300	-2.974200
C	0.525400	5.009400	-0.479500
H	2.341300	4.017400	-0.794100
H	0.770500	5.295500	0.542500
H	0.834600	5.826800	-1.136700
H	-0.550700	4.887200	-0.586900
O	-0.605000	-0.002200	-1.805100
C	-0.715300	0.568400	-4.081400
C	-0.168700	-0.529700	-3.099300
H	-1.763400	0.786200	-3.861700
H	-0.144100	1.490700	-3.976600
H	-0.642000	0.236200	-5.119000
C	1.351500	-0.643000	-3.370800
C	-0.845300	-1.859400	-3.560300
H	1.751500	-1.472600	-2.799600
H	1.530800	-0.854700	-4.429100
H	1.861700	0.283400	-3.118600
H	-0.660800	-2.029100	-4.624400
H	-0.453300	-2.715900	-3.016500
H	-1.920900	-1.799400	-3.427100
