# Supplementary material for: HiREX: High-Throughput Reactivity Exploration for Extended Databases of Transition-Metal Catalysts
Source: J Chem Inf Model. 2023 Sep 22;63(19):6081–94. doi: 10.1021/acs.jcim.3c00660 (PMC10565810; doi:10.1021/acs.jcim.3c00660)
Supplement: Supplementary file 2 — ci3c00660_si_002.zip [file ci3c00660_si_002.zip › SI_structures/Reference_structures/OCCH3CH3CH3-PNN-pincer-CF3-ph-1.xyz]

77
-4110.56732904
Mn	-0.228900	-0.665700	0.293700
O	0.467500	-0.214900	3.214200
N	-0.045300	1.333800	0.020100
C	0.188600	-0.376300	2.129100
C	-0.179200	-2.552900	0.474200
O	-0.130300	-3.676600	0.599700
C	-1.367000	2.037500	-0.123300
C	-2.466200	1.069700	-0.593300
H	0.328300	1.384600	-0.935400
C	2.476900	1.796200	0.578600
C	0.981300	2.167300	0.771700
C	-3.077200	0.197300	0.514800
C	2.850300	0.411200	1.124600
P	2.052000	-0.902200	0.177600
H	-3.353500	0.852600	1.342300
H	-4.022000	-0.161100	0.100700
H	-3.270600	1.654900	-1.048300
H	-2.057500	0.443500	-1.365600
H	-1.225300	2.697400	-0.992900
H	0.782000	2.092300	1.839000
H	2.756500	1.871100	-0.472100
H	3.084700	2.522700	1.129100
H	3.933200	0.300200	1.040700
H	2.601800	0.344300	2.181300
N	-2.227700	-0.954600	0.992300
C	-2.412400	-1.024900	2.514400
F	-2.144100	0.240200	3.250700
F	-3.830300	-1.312900	2.910600
F	-1.585800	-2.091500	3.159400
C	-2.931000	-2.251500	0.550100
F	-2.574700	-3.466100	1.348700
F	-4.426300	-2.204100	0.679900
F	-2.717600	-2.624200	-0.859600
C	2.701300	-2.396200	0.969800
F	2.097200	-2.611000	2.315700
F	2.490200	-3.611100	0.130700
F	4.176900	-2.277800	1.165600
C	2.842800	-0.797500	-1.439900
F	4.313900	-0.598300	-1.267700
F	2.711800	-2.071500	-2.192900
F	2.352600	0.349400	-2.252100
C	-1.908500	2.980700	0.956600
C	-1.686500	2.852600	2.279600
C	-2.259800	3.798400	3.248500
C	-3.010900	4.826700	2.822900
C	-3.248400	5.001800	1.387600
C	-2.731400	4.127400	0.506300
H	-1.087400	2.079600	2.645800
H	-2.085100	3.665600	4.276700
H	-3.427200	5.499500	3.513400
H	-3.826100	5.811600	1.047900
H	-2.915100	4.267600	-0.519800
C	0.947500	3.657000	0.391100
C	1.068000	4.074500	-0.888300
C	1.057400	5.506900	-1.218000
C	0.935900	6.422500	-0.241000
C	0.826600	5.986800	1.155600
C	0.845200	4.676600	1.456900
H	1.172600	3.379700	-1.670200
H	1.149100	5.813900	-2.217900
H	0.934300	7.446600	-0.474600
H	0.748400	6.701100	1.920700
H	0.786000	4.380500	2.463800
O	-0.055000	-0.565300	-1.604400
C	-2.013800	-1.155300	-3.149700
C	-0.551300	-1.440100	-2.669000
H	-2.736500	-1.189800	-2.345800
H	-2.074300	-0.161200	-3.599200
H	-2.311500	-1.889600	-3.901600
C	0.281300	-0.992800	-3.927700
C	-0.272800	-2.963300	-2.503100
H	1.314900	-1.320600	-3.855500
H	-0.138400	-1.422000	-4.840900
H	0.267000	0.095400	-4.019100
H	-0.281600	-3.454300	-3.478600
H	0.699500	-3.128600	-2.048000
H	-1.023300	-3.450100	-1.891800
