# Supplementary material for: HiREX: High-Throughput Reactivity Exploration for Extended Databases of Transition-Metal Catalysts
Source: J Chem Inf Model. 2023 Sep 22;63(19):6081–94. doi: 10.1021/acs.jcim.3c00660 (PMC10565810; doi:10.1021/acs.jcim.3c00660)
Supplement: Supplementary file 2 — ci3c00660_si_002.zip [file ci3c00660_si_002.zip › SI_structures/Reference_structures/OCCH3CH3CH3-PNN-pincer-CF3-tBut-1.xyz]

81
-3962.96623927
Mn	-0.219200	-0.244700	-0.088500
O	-0.793800	-1.094900	2.773900
N	-0.322900	1.820000	0.072800
C	-0.583300	-0.733000	1.722600
C	-0.095700	-2.139600	-0.269700
O	-0.025400	-3.267100	-0.320400
C	-1.324600	2.500900	1.034200
C	-2.758800	2.018400	0.698100
H	-0.831100	1.936300	-0.806700
C	2.278700	2.261700	-0.038600
C	0.832900	2.781600	-0.239400
C	-2.976800	0.502400	0.836800
C	2.432600	1.309400	1.156600
P	1.926500	-0.341300	0.670500
H	-2.675200	0.204400	1.835700
H	-4.063700	0.366800	0.822500
H	-3.497500	2.524200	1.317700
H	-2.980400	2.333400	-0.322100
H	-1.390400	3.523300	0.633000
H	0.778700	3.543200	0.538300
H	2.639100	1.803200	-0.952100
H	2.927200	3.117300	0.171700
H	3.479800	1.287900	1.464100
H	1.842600	1.649000	2.000300
N	-2.340500	-0.369700	-0.231000
C	-2.953000	-1.750600	0.055000
F	-2.680200	-2.288600	1.418800
F	-4.450800	-1.716700	-0.035100
F	-2.569800	-2.830600	-0.898200
C	-2.927700	0.072100	-1.570800
F	-3.334500	-1.045900	-2.474100
F	-4.240000	0.789400	-1.451400
F	-2.039200	0.982500	-2.336900
C	2.210000	-1.345200	2.154300
F	1.735400	-0.671300	3.395500
F	1.591400	-2.696200	2.044500
F	3.671800	-1.559600	2.366900
C	3.228900	-0.877000	-0.459300
F	4.568200	-0.556700	0.121800
F	3.207400	-2.356000	-0.628000
F	3.212600	-0.165900	-1.762800
C	-1.064500	2.881700	2.579400
C	0.073600	3.942200	2.780200
H	-0.094700	4.810400	2.140200
H	0.094300	4.287000	3.817100
H	1.051000	3.517400	2.566700
C	-0.757600	1.705300	3.539000
H	-1.599900	1.017800	3.577000
H	-0.586900	2.078400	4.551800
H	0.140400	1.190500	3.218300
C	-2.331300	3.593400	3.185600
H	-2.105800	4.008400	4.170800
H	-2.657100	4.409200	2.536900
H	-3.151200	2.884700	3.312800
C	0.704700	3.700100	-1.547200
C	0.803600	2.897200	-2.872200
H	-0.040500	2.219300	-2.955300
H	0.779600	3.574700	-3.728300
H	1.733600	2.333000	-2.907400
C	1.842000	4.779100	-1.578700
H	1.858400	5.340100	-0.642400
H	2.815500	4.310800	-1.731000
H	1.675900	5.480400	-2.399300
C	-0.635700	4.508200	-1.590300
H	-1.494800	3.840500	-1.647500
H	-0.726900	5.139700	-0.705100
H	-0.658400	5.153100	-2.471700
O	0.465600	-0.026500	-1.857800
C	0.977200	-0.146400	-4.217700
C	0.507300	-0.996400	-2.987100
H	0.244600	0.628300	-4.445200
H	1.938900	0.323100	-4.008500
H	1.088200	-0.777100	-5.102800
C	1.525600	-2.182000	-2.940400
C	-0.841100	-1.607800	-3.441800
H	1.413100	-2.776300	-2.044900
H	1.364500	-2.848600	-3.791900
H	2.551100	-1.831000	-3.019200
H	-0.692900	-2.285200	-4.286700
H	-1.278300	-2.179900	-2.634500
H	-1.514400	-0.824000	-3.778300
