# Supplementary material for: HiREX: High-Throughput Reactivity Exploration for Extended Databases of Transition-Metal Catalysts
Source: J Chem Inf Model. 2023 Sep 22;63(19):6081–94. doi: 10.1021/acs.jcim.3c00660 (PMC10565810; doi:10.1021/acs.jcim.3c00660)
Supplement: Supplementary file 2 — ci3c00660_si_002.zip [file ci3c00660_si_002.zip › SI_structures/Reference_structures/OCCH3CH3CH3-PNN-pincer-cy-1.xyz]

109
-3239.31438993
Mn	-0.097000	-0.104700	-0.437400
O	-0.138100	1.040500	2.382600
N	0.030800	1.808200	-0.918000
C	-0.129800	0.603900	1.336500
C	-0.129200	-1.991400	-0.660700
O	-0.105100	-3.118000	-0.777300
C	-1.123200	2.672100	-0.549900
C	-2.476800	2.042100	-0.869900
H	0.059500	1.850800	-1.931200
C	2.597900	1.938200	-0.669100
C	1.224400	2.608100	-0.509500
C	-2.815300	0.927600	0.136000
C	2.823900	0.961700	0.501400
P	2.069900	-0.668000	0.222100
H	-2.565700	1.337100	1.119000
H	-3.902700	0.832200	0.130300
H	-3.240100	2.820800	-0.769400
H	-2.483500	1.696100	-1.892000
H	-1.096800	2.934800	0.509300
H	-1.062500	3.606300	-1.120100
H	1.252800	3.510400	-1.132800
H	1.123300	2.942400	0.527500
H	2.689600	1.462300	-1.643700
H	3.362500	2.718700	-0.603800
H	3.898000	0.855500	0.643600
H	2.427200	1.402000	1.416800
N	-2.175000	-0.440800	-0.045100
C	-2.469700	-1.096800	1.354300
C	-1.646200	-2.341200	1.810900
C	-3.375800	-2.948600	3.595100
C	-1.879500	-2.683300	3.307900
C	-3.977400	-1.345300	1.698400
C	-4.207800	-1.711300	3.188600
H	-3.711100	-3.819200	3.026400
H	-1.527100	-1.854700	3.927100
H	-0.592300	-2.116000	1.702200
H	-2.174200	-0.349500	2.097100
H	-4.572300	-0.455200	1.503400
H	-5.267700	-1.927500	3.341700
H	-4.364900	-2.155800	1.097100
H	-3.931000	-0.863300	3.818700
H	-3.510300	-3.149800	4.659500
H	-1.310700	-3.579800	3.566300
H	-1.887000	-3.229900	1.234600
C	-2.820400	-1.148500	-1.276400
C	-2.964800	-2.719500	-1.352200
C	-5.490800	-2.595400	-1.982200
C	-4.372400	-3.375100	-1.259100
C	-4.057700	-0.533700	-2.032300
C	-5.429500	-1.101400	-1.605600
H	-5.373000	-2.705700	-3.062400
H	-4.652100	-3.514300	-0.218600
H	-2.362100	-3.197100	-0.595300
H	-2.017100	-0.956600	-1.991100
H	-4.110200	0.545900	-1.957000
H	-6.217600	-0.563800	-2.138000
H	-3.935800	-0.757000	-3.099600
H	-5.583300	-0.965000	-0.536900
H	-6.464100	-3.002100	-1.698900
H	-4.309600	-4.372900	-1.700000
H	-2.556000	-3.029700	-2.319200
C	2.122300	-1.458200	1.864700
C	3.350600	-1.051300	2.739300
C	3.062700	-3.140600	4.194200
C	3.239000	-1.602300	4.187900
C	2.000200	-3.010400	1.879300
C	1.849100	-3.553200	3.326300
H	3.966900	-3.611400	3.802100
H	2.390500	-1.134000	4.692600
H	3.419000	0.033000	2.822200
H	1.253200	-1.086900	2.409300
H	1.141700	-3.340700	1.300200
H	1.782100	-4.643200	3.299300
H	2.890300	-3.461200	1.453500
H	0.936200	-3.160600	3.774800
H	2.906500	-3.484000	5.219600
H	4.147700	-1.347400	4.737400
H	4.272700	-1.420300	2.293000
C	3.197100	-1.344100	-1.046800
C	4.708200	-1.479700	-0.651200
C	4.735500	-4.003500	-1.118300
C	5.157900	-2.876100	-0.148300
C	2.791900	-2.573800	-1.914700
C	3.212900	-3.962500	-1.383400
H	5.268700	-3.881500	-2.064500
H	4.751600	-3.069700	0.839100
H	4.985500	-0.742600	0.099700
H	3.214100	-0.540800	-1.794300
H	1.729700	-2.574800	-2.100400
H	2.971300	-4.714900	-2.138900
H	3.277100	-2.455400	-2.890800
H	2.657700	-4.209000	-0.483100
H	5.006500	-4.972500	-0.694100
H	6.247500	-2.884600	-0.062500
H	5.301700	-1.258500	-1.545300
O	0.723300	-0.170900	-2.161800
C	-0.984400	0.746100	-3.927400
C	0.113500	-0.274900	-3.494800
H	-1.906400	0.570800	-3.390400
H	-0.664100	1.776300	-3.779700
H	-1.207400	0.615600	-4.989800
C	1.340700	0.070600	-4.408900
C	-0.353800	-1.710700	-3.895200
H	2.150800	-0.639300	-4.239800
H	1.061900	0.037100	-5.464400
H	1.703400	1.074800	-4.179600
H	-0.000300	-1.966300	-4.895700
H	0.025200	-2.455300	-3.205800
H	-1.441200	-1.772100	-3.912800
