# Supplementary material for: HiREX: High-Throughput Reactivity Exploration for Extended Databases of Transition-Metal Catalysts
Source: J Chem Inf Model. 2023 Sep 22;63(19):6081–94. doi: 10.1021/acs.jcim.3c00660 (PMC10565810; doi:10.1021/acs.jcim.3c00660)
Supplement: Supplementary file 2 — ci3c00660_si_002.zip [file ci3c00660_si_002.zip › SI_structures/Reference_structures/OCCH3CH3CH3-PNN-pincer-cy-CF3-1.xyz]

115
-3913.30817633
Mn	-0.210900	-0.610300	-0.220300
O	-0.478200	-0.405800	2.794800
N	-0.242600	1.322900	-0.579000
C	-0.355500	-0.468800	1.672500
C	-0.111700	-2.489900	-0.300800
O	-0.015900	-3.614200	-0.335200
C	-0.931600	2.261300	0.377800
C	-2.433400	1.944900	0.423400
H	-0.929100	1.285800	-1.338300
C	2.293400	1.402200	-1.327800
C	0.903100	2.078400	-1.240300
C	-2.814200	0.501600	0.838400
C	2.737500	0.875100	0.046200
P	2.052800	-0.762300	0.389700
H	-2.490500	0.415100	1.874600
H	-3.906400	0.505300	0.878000
H	-2.929000	2.636100	1.111100
H	-2.802900	2.198900	-0.564300
H	-0.953000	3.229000	-0.152000
H	1.131200	2.930000	-0.585000
H	2.330100	0.617900	-2.075800
H	3.020000	2.165300	-1.624700
H	3.824400	0.844200	0.080100
H	2.442400	1.583000	0.813700
N	-2.363800	-0.736200	0.040400
C	-2.740500	-1.967700	1.019400
C	-2.850300	-3.445000	0.500400
C	-3.781400	-4.311900	2.672400
C	-2.624300	-4.455500	1.652800
C	-3.970300	-1.824900	1.997400
C	-3.882000	-2.849000	3.170600
H	-4.724500	-4.596500	2.198200
H	-1.663500	-4.267100	2.138000
H	-2.150200	-3.665600	-0.289500
H	-1.891600	-2.023900	1.698100
H	-4.007300	-0.844900	2.472400
H	-4.768500	-2.750800	3.801200
H	-4.907700	-1.971300	1.459800
H	-3.003200	-2.622200	3.781800
H	-3.601700	-4.980000	3.516600
H	-2.621300	-5.470000	1.250400
H	-3.844000	-3.659300	0.122300
C	-3.156700	-0.715000	-1.315100
C	-3.704100	-2.035000	-1.985100
C	-6.174700	-1.339400	-1.986500
C	-5.168700	-2.460600	-1.662300
C	-4.309300	0.322400	-1.631800
C	-5.742700	-0.081800	-1.206800
H	-6.182200	-1.138000	-3.061300
H	-5.294000	-2.710800	-0.613300
H	-3.045400	-2.873100	-1.806900
H	-2.356700	-0.362500	-1.969300
H	-4.136100	1.301200	-1.224100
H	-6.429900	0.734700	-1.441900
H	-4.326000	0.461200	-2.719900
H	-5.781600	-0.267500	-0.134000
H	-7.177800	-1.640100	-1.679900
H	-5.418700	-3.345700	-2.253800
H	-3.696100	-1.871900	-3.068200
C	2.417800	-0.984100	2.160700
C	3.919700	-0.771400	2.532600
C	3.562600	-2.012100	4.746900
C	4.089300	-0.716600	4.077500
C	1.948800	-2.328300	2.800600
C	2.088100	-2.279900	4.347000
H	4.184100	-2.856700	4.438700
H	3.536200	0.141100	4.469800
H	4.286600	0.171300	2.128600
H	1.898800	-0.182900	2.686100
H	0.913200	-2.545700	2.544300
H	1.770100	-3.236100	4.768500
H	2.565100	-3.152800	2.451500
H	1.448100	-1.492700	4.751200
H	3.629300	-1.912900	5.831700
H	5.145500	-0.585200	4.324000
H	4.532100	-1.577900	2.133000
C	3.004500	-1.935100	-0.621600
C	4.412000	-1.527300	-1.197800
C	5.366100	-3.842400	-0.645800
C	5.654500	-2.328200	-0.723100
C	2.922700	-3.439400	-0.209500
C	4.220300	-4.054600	0.362300
H	5.075000	-4.219000	-1.628900
H	5.981000	-1.967100	0.254200
H	4.632800	-0.477600	-1.034000
H	2.396600	-1.878700	-1.514600
H	2.129900	-3.595900	0.512600
H	4.070700	-5.123100	0.525900
H	2.663400	-4.019600	-1.098300
H	4.476400	-3.595800	1.315200
H	6.255400	-4.378700	-0.313100
H	6.470800	-2.163500	-1.432600
H	4.360500	-1.662300	-2.284700
C	-0.313100	2.670500	1.754100
F	0.198900	4.072700	1.663800
F	-1.316800	2.659900	2.861100
F	0.835000	1.857300	2.209300
C	0.500100	2.769700	-2.598900
F	-0.697000	2.171700	-3.262400
F	0.176100	4.205700	-2.339500
F	1.609700	2.747600	-3.597400
O	0.464100	-0.538200	-2.026200
C	0.990300	-0.572500	-4.351200
C	0.348900	-1.428400	-3.202400
H	0.436200	0.355700	-4.483200
H	2.027800	-0.333000	-4.110500
H	0.974400	-1.118100	-5.297900
C	1.131700	-2.781800	-3.278200
C	-1.083700	-1.736600	-3.672700
H	0.827300	-3.472500	-2.500300
H	0.929000	-3.267500	-4.237100
H	2.209000	-2.627000	-3.240900
H	-1.077300	-2.230800	-4.645600
H	-1.516800	-2.422400	-2.957800
H	-1.662500	-0.820000	-3.762000
