# Supplementary material for: HiREX: High-Throughput Reactivity Exploration for Extended Databases of Transition-Metal Catalysts
Source: J Chem Inf Model. 2023 Sep 22;63(19):6081–94. doi: 10.1021/acs.jcim.3c00660 (PMC10565810; doi:10.1021/acs.jcim.3c00660)
Supplement: Supplementary file 2 — ci3c00660_si_002.zip [file ci3c00660_si_002.zip › SI_structures/Reference_structures/OCCH3CH3CH3-PNN-pincer-cy-cy-1.xyz]

141
-3708.74570780
Mn	-0.078800	-0.158500	-0.223700
O	-0.229500	-0.265600	2.798000
N	-0.195500	1.911200	-0.057600
C	-0.178500	-0.201500	1.665100
C	0.026600	-2.042400	-0.405100
O	0.150400	-3.163400	-0.505000
C	-1.262800	2.509000	0.865300
C	-2.668800	2.009100	0.445200
H	-0.548600	2.133900	-0.995300
C	2.387200	2.133600	-0.413600
C	1.035900	2.804000	-0.045400
C	-2.709100	0.866300	-0.586200
C	2.815300	1.102400	0.634800
P	2.190700	-0.556000	0.273700
H	-3.767800	0.856000	-0.805700
H	-2.230200	1.205700	-1.499300
H	-3.263300	1.709100	1.306300
H	-3.192200	2.858600	-0.007600
H	-1.280200	3.566000	0.600500
H	1.180000	3.116800	0.987200
H	2.372100	1.728700	-1.421100
H	3.171700	2.899200	-0.392000
H	3.904800	1.085400	0.648000
H	2.486100	1.418600	1.623600
N	-2.198000	-0.524800	-0.227300
C	-2.799300	-0.954100	1.149100
C	-2.341900	-2.303300	1.816700
C	-4.246000	-2.195300	3.515300
C	-2.714200	-2.324600	3.327800
C	-4.363100	-0.976600	1.242700
C	-4.833400	-0.999200	2.722700
H	-4.727600	-3.120000	3.183700
H	-2.211300	-1.510500	3.852200
H	-1.269200	-2.454600	1.729200
H	-2.502900	-0.181500	1.858000
H	-4.786000	-0.076800	0.799400
H	-5.923800	-1.057700	2.750100
H	-4.763500	-1.850200	0.723100
H	-4.528900	-0.067000	3.204100
H	-4.464100	-2.052600	4.575700
H	-2.386500	-3.268600	3.770500
H	-2.852700	-3.151700	1.358700
C	-2.769900	-1.446000	-1.400600
C	-2.551600	-3.003300	-1.351800
C	-4.606100	-3.498400	-2.761000
C	-3.767100	-3.938400	-1.546200
C	-4.206000	-1.071600	-1.994900
C	-5.244700	-2.165800	-2.349500
H	-3.992600	-3.376200	-3.656200
H	-4.381000	-3.935900	-0.641600
H	-2.086000	-3.305800	-0.426100
H	-2.107900	-1.165700	-2.221500
H	-4.777900	-0.474400	-1.290800
H	-5.905700	-1.804200	-3.141900
H	-4.048500	-0.460700	-2.889500
H	-5.861200	-2.342800	-1.462100
H	-5.386300	-4.239700	-2.954600
H	-3.407000	-4.956800	-1.713000
H	-1.867900	-3.262900	-2.163700
C	2.518300	-1.365800	1.875600
C	3.911300	-1.091900	2.530500
C	3.629300	-3.145900	4.033900
C	3.942600	-1.629800	3.989100
C	2.220600	-2.889600	1.921200
C	2.264000	-3.441400	3.368700
H	4.413700	-3.695800	3.510600
H	3.205200	-1.091700	4.590500
H	4.106100	-0.019800	2.582100
H	1.842400	-0.904200	2.589900
H	1.225000	-3.087700	1.539800
H	2.099600	-4.521300	3.346100
H	2.951700	-3.428200	1.323900
H	1.463300	-2.983900	3.954600
H	3.600600	-3.480100	5.072700
H	4.929000	-1.453900	4.423500
H	4.714800	-1.560600	1.968800
C	3.265400	-1.075600	-1.106700
C	4.806600	-1.193600	-0.836300
C	4.866000	-3.664700	-1.559900
C	5.349000	-2.619700	-0.531600
C	2.808200	-2.268800	-1.994900
C	3.324500	-3.668700	-1.592800
H	5.254800	-3.420700	-2.550100
H	5.039500	-2.941600	0.460700
H	5.113100	-0.525200	-0.033100
H	3.203200	-0.219600	-1.790300
H	1.734700	-2.303400	-2.033100
H	2.985800	-4.397200	-2.332200
H	3.166700	-2.077300	-3.011500
H	2.922000	-3.961700	-0.625900
H	5.225800	-4.655000	-1.274800
H	6.442300	-2.592200	-0.552300
H	5.321100	-0.846700	-1.739100
C	-1.233600	2.542600	2.459800
C	0.091200	2.788900	3.254200
C	-0.607000	5.175100	3.941400
C	0.535400	4.268100	3.420900
C	-2.321900	3.510500	3.052800
C	-1.900000	4.997700	3.112700
H	-0.809500	4.929900	4.986600
H	0.921800	4.656900	2.484100
H	0.904800	2.207900	2.828900
H	-1.574300	1.556300	2.778900
H	-3.251000	3.455800	2.483100
H	-2.705000	5.562400	3.589800
H	-2.548000	3.180500	4.071600
H	-1.765600	5.388700	2.103800
H	-0.292800	6.219500	3.887700
H	1.356100	4.309200	4.143700
H	-0.071400	2.405500	4.267000
C	1.009300	4.176000	-0.863700
C	0.844800	4.072700	-2.411500
C	-0.849800	5.979300	-2.433500
C	-0.508300	4.573400	-2.974000
C	0.287700	5.410400	-0.234300
C	-1.027900	5.870400	-0.907000
H	-0.053200	6.686000	-2.673000
H	-1.306400	3.884100	-2.694200
H	0.992300	3.044400	-2.727900
H	2.055200	4.515400	-0.762500
H	0.092100	5.234100	0.815900
H	-1.302300	6.848600	-0.507000
H	0.985600	6.252600	-0.290000
H	-1.834100	5.170200	-0.687500
H	-1.779700	6.326700	-2.886800
H	-0.450000	4.614300	-4.063200
H	1.638300	4.672100	-2.869800
O	0.681000	0.287500	-1.904300
C	1.456000	0.458200	-4.149900
C	0.239400	-0.015600	-3.271000
H	1.775900	1.458400	-3.861200
H	2.308000	-0.211900	-4.027000
H	1.189400	0.471800	-5.209100
C	0.007900	-1.512100	-3.653500
C	-0.960600	0.833800	-3.786400
H	-0.221900	-2.105800	-2.782100
H	-0.821800	-1.606200	-4.358200
H	0.890900	-1.940900	-4.128300
H	-1.029300	0.770200	-4.876500
H	-1.899600	0.473400	-3.387300
H	-0.830200	1.873800	-3.517200
