# Supplementary material for: HiREX: High-Throughput Reactivity Exploration for Extended Databases of Transition-Metal Catalysts
Source: J Chem Inf Model. 2023 Sep 22;63(19):6081–94. doi: 10.1021/acs.jcim.3c00660 (PMC10565810; doi:10.1021/acs.jcim.3c00660)
Supplement: Supplementary file 2 — ci3c00660_si_002.zip [file ci3c00660_si_002.zip › SI_structures/Reference_structures/OCCH3CH3CH3-PNN-pincer-cy-iPr-1.xyz]

127
-3475.23190239
Mn	-0.177000	-0.282600	-0.105500
O	-0.367300	-0.356900	2.918300
N	-0.141200	1.756000	-0.460100
C	-0.281600	-0.300100	1.788900
C	-0.165600	-2.159100	-0.351500
O	-0.134300	-3.282800	-0.465100
C	-1.169200	2.634200	0.212400
C	-2.567500	2.025900	0.021600
H	-0.499400	1.727800	-1.415400
C	2.437700	1.802400	-0.865300
C	1.124600	2.581000	-0.646100
C	-2.781400	0.749100	0.838400
C	2.785400	0.983400	0.386800
P	2.093400	-0.692000	0.372200
H	-2.348400	0.925200	1.822000
H	-3.856000	0.713200	1.010400
H	-3.325800	2.756200	0.316100
H	-2.713200	1.834200	-1.041400
H	-1.259500	3.501900	-0.459600
H	1.312800	3.078200	0.308800
H	2.409100	1.209100	-1.770800
H	3.249300	2.528700	-0.978500
H	3.873300	0.931100	0.445200
H	2.445100	1.504400	1.281000
N	-2.289900	-0.575600	0.260200
C	-2.772100	-1.551900	1.434900
C	-2.097200	-2.948400	1.622000
C	-4.088300	-3.878800	2.916500
C	-2.556600	-3.672000	2.915500
C	-4.328400	-1.759200	1.534300
C	-4.786000	-2.503500	2.814000
H	-4.377700	-4.502800	2.067400
H	-2.268500	-3.074600	3.783900
H	-1.024800	-2.821600	1.732600
H	-2.540000	-1.042800	2.377100
H	-4.859300	-0.809600	1.523000
H	-5.868500	-2.652600	2.768300
H	-4.668600	-2.342400	0.693200
H	-4.551900	-1.900200	3.693900
H	-4.394200	-4.377300	3.838700
H	-2.060700	-4.643400	2.981500
H	-2.306800	-3.601100	0.778200
C	-3.005100	-0.855200	-1.084400
C	-3.006300	-2.304700	-1.691000
C	-5.468200	-2.234300	-2.384500
C	-4.336900	-3.095900	-1.787100
C	-4.341800	-0.113100	-1.494600
C	-5.648200	-0.945900	-1.555300
H	-5.222700	-1.973900	-3.415700
H	-4.628900	-3.488100	-0.816200
H	-2.300500	-2.940400	-1.176400
H	-2.270700	-0.343900	-1.705100
H	-4.559500	0.737300	-0.855200
H	-6.425500	-0.335800	-2.026600
H	-4.185100	0.288700	-2.501200
H	-5.988100	-1.188500	-0.549000
H	-6.401800	-2.800000	-2.377400
H	-4.178100	-3.958500	-2.440900
H	-2.674100	-2.212500	-2.727300
C	2.463100	-1.170500	2.093700
C	3.873500	-0.788400	2.651800
C	3.658700	-2.598100	4.459800
C	4.005200	-1.117500	4.164000
C	2.166700	-2.663700	2.398900
C	2.250500	-2.955600	3.919600
H	4.403900	-3.244700	3.991100
H	3.340700	-0.466800	4.737800
H	4.044500	0.282500	2.544400
H	1.811100	-0.575300	2.728400
H	1.173200	-2.930300	2.044700
H	2.056800	-4.015900	4.092800
H	2.898100	-3.290600	1.897500
H	1.491800	-2.375000	4.450500
H	3.686600	-2.765300	5.537900
H	5.033200	-0.920100	4.480700
H	4.659900	-1.310200	2.122200
C	3.130100	-1.495600	-0.910000
C	4.678800	-1.528000	-0.663600
C	4.798700	-4.100900	-0.750200
C	5.244600	-2.820800	-0.010200
C	2.732600	-2.861800	-1.549200
C	3.256300	-4.141100	-0.853700
H	5.240200	-4.120400	-1.750800
H	4.922800	-2.905400	1.024100
H	4.996000	-0.672900	-0.072100
H	3.031900	-0.806000	-1.756300
H	1.664900	-2.936600	-1.655100
H	2.966700	-5.012100	-1.447200
H	3.147200	-2.874700	-2.564200
H	2.807500	-4.246100	0.129200
H	5.149100	-4.974900	-0.196900
H	6.336500	-2.766700	-0.018600
H	5.163600	-1.431600	-1.640800
C	-0.862100	3.389600	1.570900
C	-2.086400	4.189500	2.101800
H	-2.491500	4.823200	1.311400
H	-2.862200	3.510900	2.455900
H	-1.779900	4.832400	2.928700
C	-0.243900	2.588500	2.739100
H	-0.119200	4.158100	1.336400
H	0.609900	2.012300	2.392000
H	0.106500	3.278000	3.510000
H	-0.988300	1.936500	3.186000
C	1.089000	3.765600	-1.718300
C	0.093300	3.642700	-2.905800
H	0.259800	2.713500	-3.439200
H	-0.941500	3.688100	-2.572700
H	0.259800	4.463600	-3.607000
C	0.922600	5.167300	-1.060900
H	2.076700	3.805000	-2.193200
H	1.641500	5.288000	-0.250400
H	1.111500	5.946400	-1.802300
H	-0.084400	5.303700	-0.671500
O	0.605600	-0.171100	-1.845600
C	-1.157700	0.263100	-3.714100
C	0.097800	-0.499700	-3.181000
H	-1.392400	1.131400	-3.108700
H	-0.992600	0.608900	-4.736600
H	-2.024400	-0.395600	-3.749100
C	1.286100	-0.010100	-4.088900
C	-0.021900	-2.014800	-3.524900
H	2.200500	-0.556700	-3.855800
H	1.058900	-0.169300	-5.144800
H	1.478300	1.050600	-3.935700
H	0.959700	-2.481500	-3.572100
H	-0.613900	-2.540400	-2.788600
H	-0.491600	-2.142500	-4.503400
