# Supplementary material for: HiREX: High-Throughput Reactivity Exploration for Extended Databases of Transition-Metal Catalysts
Source: J Chem Inf Model. 2023 Sep 22;63(19):6081–94. doi: 10.1021/acs.jcim.3c00660 (PMC10565810; doi:10.1021/acs.jcim.3c00660)
Supplement: Supplementary file 2 — ci3c00660_si_002.zip [file ci3c00660_si_002.zip › SI_structures/Reference_structures/OCCH3CH3CH3-PNN-pincer-cy-ph-1.xyz]

129
-3701.46520516
Mn	-0.139700	-0.185100	-0.085600
O	-0.390200	-0.078300	2.928600
N	-0.093400	1.812300	-0.289200
C	-0.283400	-0.103000	1.800500
C	-0.111200	-2.059600	-0.348100
O	-0.058100	-3.180200	-0.487300
C	-1.173100	2.619800	0.379000
C	-2.532300	2.047400	-0.057200
H	-0.361100	1.882000	-1.271100
C	2.491900	1.962100	-0.639200
C	1.164300	2.655000	-0.290100
C	-2.874900	0.740800	0.670700
C	2.877100	1.023000	0.514400
P	2.118600	-0.623400	0.407200
H	-2.647400	0.910600	1.724400
H	-3.962000	0.670400	0.615300
H	-3.312700	2.776900	0.172500
H	-2.533400	1.913900	-1.135400
H	-1.163100	3.602900	-0.114200
H	1.316300	3.040300	0.719300
H	2.443800	1.456700	-1.595600
H	3.272100	2.725600	-0.709700
H	3.963700	0.927700	0.499800
H	2.612400	1.479800	1.467800
N	-2.252900	-0.562600	0.193000
C	-2.709100	-1.509100	1.416400
C	-2.029800	-2.898000	1.625800
C	-3.971100	-3.796600	3.006700
C	-2.441700	-3.592100	2.951600
C	-4.261700	-1.684300	1.601000
C	-4.667400	-2.422800	2.901700
H	-4.287900	-4.442900	2.184100
H	-2.120300	-2.986800	3.803600
H	-0.957500	-2.762800	1.707800
H	-2.434900	-0.978800	2.333500
H	-4.759800	-0.717600	1.651500
H	-5.749300	-2.573200	2.903400
H	-4.677500	-2.232600	0.770800
H	-4.403000	-1.809400	3.765100
H	-4.243000	-4.270300	3.952200
H	-1.946900	-4.563500	3.018800
H	-2.256800	-3.577100	0.808200
C	-2.876800	-0.951700	-1.175900
C	-2.974400	-2.448000	-1.649400
C	-5.479200	-2.313600	-2.218100
C	-4.346000	-3.172800	-1.615300
C	-4.124300	-0.199500	-1.785900
C	-5.496800	-0.894400	-1.606100
H	-5.332500	-2.234900	-3.298600
H	-4.599800	-3.494000	-0.609000
H	-2.252000	-3.070000	-1.140700
H	-2.066300	-0.571800	-1.795900
H	-4.227100	0.820700	-1.432000
H	-6.253800	-0.304600	-2.131100
H	-3.956400	-0.125300	-2.865700
H	-5.775000	-0.934100	-0.554800
H	-6.438600	-2.800700	-2.034300
H	-4.257500	-4.080700	-2.218900
H	-2.709900	-2.447900	-2.711100
C	2.433100	-1.236800	2.095300
C	3.840500	-0.914800	2.700900
C	3.571200	-2.841700	4.376900
C	3.938900	-1.350500	4.188100
C	2.101100	-2.740300	2.304100
C	2.161300	-3.126400	3.805200
H	4.306300	-3.468500	3.866100
H	3.265200	-0.733800	4.788100
H	4.021300	0.160000	2.674900
H	1.768300	-0.682000	2.754800
H	1.104000	-2.959600	1.935900
H	1.936200	-4.189300	3.915300
H	2.813800	-3.360400	1.769300
H	1.415700	-2.554000	4.362800
H	3.586400	-3.084400	5.441100
H	4.960000	-1.187000	4.540500
H	4.633900	-1.403800	2.146200
C	3.160100	-1.356600	-0.910400
C	4.692400	-1.510900	-0.617500
C	4.642300	-4.064500	-0.919900
C	5.140400	-2.888100	-0.053200
C	2.699700	-2.623400	-1.692300
C	3.107700	-3.984800	-1.081700
H	5.121500	-4.025400	-1.901500
H	4.773100	-3.028500	0.959100
H	5.045600	-0.726800	0.048700
H	3.136600	-0.579600	-1.682000
H	1.633400	-2.612500	-1.838500
H	2.784000	-4.785900	-1.750900
H	3.150000	-2.575200	-2.690600
H	2.617100	-4.127600	-0.123100
H	4.907500	-5.007100	-0.437900
H	6.232300	-2.911100	-0.019900
H	5.217000	-1.372700	-1.570000
C	-1.105800	3.001600	1.870400
C	-0.084100	2.700200	2.698600
C	-0.046500	3.163800	4.091500
C	-1.036300	3.932600	4.572500
C	-2.151600	4.300400	3.694800
C	-2.180100	3.868200	2.421100
H	0.722400	2.121100	2.370200
H	0.763100	2.900100	4.708300
H	-1.005500	4.279400	5.564200
H	-2.922300	4.914600	4.062600
H	-2.979500	4.170600	1.808300
C	1.047000	3.913400	-1.163300
C	1.144700	5.139800	-0.603800
C	1.022100	6.353800	-1.423000
C	0.803200	6.259100	-2.745800
C	0.691500	4.936800	-3.368500
C	0.812500	3.826900	-2.618900
H	1.304100	5.240800	0.430800
H	1.102700	7.298800	-0.971100
H	0.719400	7.127900	-3.332800
H	0.514100	4.856900	-4.400600
H	0.731400	2.892600	-3.079900
O	0.685000	-0.036200	-1.805600
C	-1.027400	0.664100	-3.607500
C	0.153200	-0.254300	-3.154900
H	-1.392200	1.271800	-2.791200
H	-0.720900	1.332100	-4.413800
H	-1.856000	0.065300	-3.985800
C	1.373900	0.133300	-4.064900
C	-0.130800	-1.734800	-3.548000
H	2.224800	-0.516200	-3.855700
H	1.115900	0.029600	-5.121200
H	1.680500	1.161400	-3.880400
H	0.792800	-2.287300	-3.711600
H	-0.691100	-2.234500	-2.774900
H	-0.700700	-1.779300	-4.477400
