# Supplementary material for: HiREX: High-Throughput Reactivity Exploration for Extended Databases of Transition-Metal Catalysts
Source: J Chem Inf Model. 2023 Sep 22;63(19):6081–94. doi: 10.1021/acs.jcim.3c00660 (PMC10565810; doi:10.1021/acs.jcim.3c00660)
Supplement: Supplementary file 2 — ci3c00660_si_002.zip [file ci3c00660_si_002.zip › SI_structures/Reference_structures/OCCH3CH3CH3-PNN-pincer-cy-tBut-1.xyz]

133
-3553.86186624
Mn	-0.121200	-0.604100	0.079600
O	-0.403100	-1.103900	3.075500
N	-0.241100	1.435300	-0.206500
C	-0.278300	-0.882700	1.972300
C	-0.101500	-2.503000	0.106600
O	-0.121300	-3.629900	0.201500
C	-0.946500	2.359700	0.817400
C	-2.413600	1.907400	1.040900
H	-0.939300	1.401500	-0.952500
C	2.141300	1.375300	-1.160800
C	0.843700	2.192800	-0.961500
C	-2.602900	0.420800	1.389100
C	2.729100	0.952300	0.190800
P	2.117900	-0.670300	0.696900
H	-2.087000	0.248300	2.325000
H	-3.654800	0.361300	1.664300
H	-2.882200	2.475800	1.842200
H	-2.992200	2.169000	0.155000
H	-1.135600	3.267800	0.233000
H	1.161900	2.996500	-0.306300
H	1.956300	0.515800	-1.784400
H	2.895700	1.988400	-1.652600
H	3.812200	0.949100	0.102300
H	2.475300	1.691000	0.943400
N	-2.275900	-0.636300	0.322400
C	-2.778000	-2.010700	0.920400
C	-3.127900	-3.123400	-0.117000
C	-4.440500	-4.509600	1.543600
C	-3.282100	-4.527100	0.520700
C	-3.976700	-2.009000	1.941900
C	-4.196700	-3.403100	2.597400
H	-5.383000	-4.320000	1.025500
H	-2.354000	-4.823000	1.014200
H	-2.361800	-3.191900	-0.876600
H	-1.960400	-2.407900	1.521000
H	-3.774200	-1.328500	2.769300
H	-5.061800	-3.351900	3.262900
H	-4.898400	-1.704100	1.446100
H	-3.319300	-3.664400	3.193600
H	-4.503000	-5.480400	2.038800
H	-3.505100	-5.254200	-0.263000
H	-4.075300	-2.882400	-0.588200
C	-3.137200	-0.202900	-0.922300
C	-2.917500	-0.892700	-2.297900
C	-5.427500	-0.911400	-2.868900
C	-4.079400	-1.648200	-2.998700
C	-4.654600	0.200000	-0.721100
C	-5.735000	-0.693300	-1.375300
H	-5.378700	0.049800	-3.384300
H	-4.177500	-2.656100	-2.599500
H	-2.091100	-1.575800	-2.198900
H	-2.702100	0.769600	-1.168300
H	-4.925800	0.284500	0.325900
H	-6.701600	-0.191300	-1.286800
H	-4.779900	1.198300	-1.155900
H	-5.806100	-1.650000	-0.857800
H	-6.218800	-1.513200	-3.319700
H	-3.839300	-1.744800	-4.060500
H	-2.627500	-0.096300	-2.990700
C	2.518400	-0.762800	2.478100
C	3.869300	-0.081900	2.874600
C	4.015400	-1.479400	5.003000
C	4.054200	-0.047100	4.415400
C	2.524800	-2.206900	3.063100
C	2.701500	-2.196600	4.604300
H	4.869300	-2.048100	4.626900
H	3.263500	0.558200	4.865500
H	3.897600	0.949400	2.521300
H	1.763000	-0.215100	3.031900
H	1.587800	-2.714300	2.832400
H	2.732200	-3.226500	4.967800
H	3.351200	-2.772700	2.633900
H	1.850900	-1.690700	5.067600
H	4.084600	-1.425400	6.091400
H	5.017700	0.411400	4.650000
H	4.709300	-0.624900	2.444700
C	3.178000	-1.867800	-0.170900
C	4.712300	-1.541100	-0.210700
C	5.287500	-4.003300	-0.358800
C	5.677100	-2.649900	0.265700
C	2.817300	-3.381400	0.022000
C	3.942300	-4.422800	0.256700
H	5.199100	-3.914600	-1.443200
H	5.651700	-2.720500	1.354900
H	4.944800	-0.651500	0.367200
H	2.897100	-1.647800	-1.189000
H	2.128000	-3.493600	0.853200
H	3.633100	-5.376500	-0.180400
H	2.299900	-3.710500	-0.877200
H	4.072900	-4.578100	1.329600
H	6.046300	-4.751900	-0.122500
H	6.694200	-2.394000	-0.038700
H	4.971800	-1.315500	-1.251000
C	-0.262200	3.056900	2.098700
C	0.817700	4.136700	1.731400
H	0.457400	4.778500	0.925600
H	1.036100	4.770900	2.593500
H	1.759200	3.676600	1.439100
C	0.384400	2.062200	3.085600
H	-0.355400	1.362300	3.465100
H	1.169500	1.536700	2.563700
H	0.826400	2.592200	3.931600
C	-1.306500	3.880200	2.940100
H	-1.881200	4.542300	2.289200
H	-1.986700	3.217200	3.478000
H	-0.800400	4.492200	3.690100
C	0.431500	2.998600	-2.283500
C	0.222200	2.069700	-3.510000
H	-0.598300	1.381300	-3.314200
H	-0.027400	2.659300	-4.394300
H	1.132900	1.511000	-3.720400
C	1.554900	4.031600	-2.649100
H	1.801300	4.645800	-1.780600
H	2.457200	3.525300	-2.990400
H	1.218800	4.689600	-3.451800
C	-0.870600	3.853100	-2.136200
H	-1.735900	3.219000	-1.942900
H	-0.762100	4.582000	-1.332700
H	-1.062700	4.402700	-3.060400
O	0.001700	-0.647200	-1.872800
C	-0.200700	-1.255700	-4.243700
C	0.432300	-1.706900	-2.868500
H	-1.263700	-1.072500	-4.162100
H	0.282000	-0.350000	-4.608400
H	-0.064100	-2.027600	-5.006400
C	1.945100	-1.765600	-3.285000
C	-0.034700	-3.188100	-2.707500
H	2.472900	-2.543900	-2.741600
H	2.049300	-2.040400	-4.338800
H	2.438500	-0.806500	-3.155200
H	0.101300	-3.729300	-3.647700
H	0.567200	-3.708600	-1.972000
H	-1.081400	-3.259100	-2.441700
