# Supplementary material for: HiREX: High-Throughput Reactivity Exploration for Extended Databases of Transition-Metal Catalysts
Source: J Chem Inf Model. 2023 Sep 22;63(19):6081–94. doi: 10.1021/acs.jcim.3c00660 (PMC10565810; doi:10.1021/acs.jcim.3c00660)
Supplement: Supplementary file 2 — ci3c00660_si_002.zip [file ci3c00660_si_002.zip › SI_structures/Reference_structures/OCCH3CH3CH3-PNN-pincer-H-1.xyz]

45
-2300.60858177
Mn	-0.147551	-0.414284	0.421283
O	-0.186088	0.262536	3.270254
N	-0.008324	1.740304	-0.105508
C	-0.147335	-0.024292	2.132483
C	-0.359641	-2.114250	0.800908
O	-0.552981	-3.222986	1.128291
C	-1.093089	2.607792	0.407239
C	-2.496409	2.202365	-0.027196
H	-0.168677	1.527984	-1.097242
C	2.479253	1.851932	-0.661773
C	1.267105	2.484383	0.023701
C	-3.027584	0.925285	0.605016
C	3.164696	0.756396	0.158504
P	2.067412	-0.721947	0.350269
H	-2.702571	-1.086670	0.513802
H	-2.197167	-0.306961	-0.845892
H	-2.971550	0.993452	1.696873
H	-4.084275	0.797862	0.336350
H	-3.172539	3.021705	0.240580
H	-2.532644	2.114352	-1.121330
H	-1.026277	2.618448	1.501132
H	-0.918038	3.638639	0.067291
H	1.122566	3.490065	-0.395455
H	1.469162	2.615484	1.093526
H	2.188275	1.472126	-1.647231
H	3.205496	2.653029	-0.839677
H	4.113193	0.455529	-0.296027
H	3.386256	1.134089	1.162659
H	2.690976	-1.362627	1.447906
H	2.578257	-1.566048	-0.662622
N	-2.243744	-0.243655	0.177274
O	-0.368414	-0.384706	-1.599021
C	-1.198809	-1.068458	-3.713560
C	-0.053737	-1.203514	-2.689120
H	-2.136190	-1.434758	-3.279071
H	-1.337848	-0.013688	-3.975303
H	-1.007116	-1.630046	-4.636034
C	1.256874	-0.730375	-3.352917
C	0.078025	-2.685635	-2.294969
H	2.093445	-0.802073	-2.652328
H	1.509579	-1.321273	-4.241991
H	1.161117	0.317864	-3.657636
H	0.251071	-3.320187	-3.172453
H	0.909435	-2.838862	-1.601544
H	-0.836996	-3.028529	-1.801941
