# Supplementary material for: HiREX: High-Throughput Reactivity Exploration for Extended Databases of Transition-Metal Catalysts
Source: J Chem Inf Model. 2023 Sep 22;63(19):6081–94. doi: 10.1021/acs.jcim.3c00660 (PMC10565810; doi:10.1021/acs.jcim.3c00660)
Supplement: Supplementary file 2 — ci3c00660_si_002.zip [file ci3c00660_si_002.zip › SI_structures/Reference_structures/OCCH3CH3CH3-PNN-pincer-H-CF3-1.xyz]

51
-2974.66771234
Mn	1.443251	-0.812180	0.261578
O	0.832554	-3.445463	1.371095
N	-0.832595	0.076717	-0.003809
C	1.017233	-2.377795	0.927524
C	3.117320	-1.277876	0.369153
O	4.242887	-1.589263	0.434728
C	-1.694329	-0.591170	-1.014923
C	-0.983936	-0.915620	-2.337973
H	-0.182820	0.723493	-0.481923
C	-0.738436	1.546812	2.082877
C	-1.598769	0.840555	1.022849
C	0.132220	-1.948867	-2.350520
C	0.000901	0.606289	3.037572
P	1.596401	0.103411	2.284784
H	2.121548	-2.069724	-1.927110
H	1.618083	-0.533413	-2.171531
H	-0.158421	-2.859250	-1.821510
H	0.324691	-2.223324	-3.394814
H	-1.763665	-1.255369	-3.024056
H	-0.609866	0.026927	-2.748101
H	-2.516880	0.060983	-1.312788
H	-2.259487	0.150594	1.547891
H	-0.042077	2.240294	1.608306
H	-1.425539	2.151144	2.676442
H	0.174824	1.101334	3.997051
H	-0.586327	-0.297455	3.232351
H	2.199690	-0.612139	3.342833
H	2.324278	1.310349	2.380614
N	1.360839	-1.420877	-1.734167
C	-2.408575	-1.813592	-0.440133
F	-3.332912	-1.472120	0.494674
F	-3.084182	-2.467321	-1.413546
F	-1.588550	-2.707880	0.141929
C	-2.531502	1.890689	0.369548
F	-1.935383	2.503997	-0.684130
F	-3.685782	1.349065	-0.094794
F	-2.910366	2.864202	1.224164
O	1.719834	0.966705	-0.611074
C	1.101276	2.296396	-2.529237
C	1.911433	2.198999	-1.215589
H	1.392233	1.495625	-3.220545
H	0.030138	2.201091	-2.321300
H	1.258889	3.254939	-3.038563
C	1.484889	3.363637	-0.295307
C	3.412594	2.361323	-1.542483
H	2.001043	3.288127	0.668281
H	1.730498	4.336526	-0.738351
H	0.405918	3.344867	-0.117886
H	3.638067	3.314031	-2.037354
H	3.999243	2.303619	-0.618223
H	3.739397	1.545167	-2.197918
