# Supplementary material for: HiREX: High-Throughput Reactivity Exploration for Extended Databases of Transition-Metal Catalysts
Source: J Chem Inf Model. 2023 Sep 22;63(19):6081–94. doi: 10.1021/acs.jcim.3c00660 (PMC10565810; doi:10.1021/acs.jcim.3c00660)
Supplement: Supplementary file 2 — ci3c00660_si_002.zip [file ci3c00660_si_002.zip › SI_structures/Reference_structures/OCCH3CH3CH3-PNN-pincer-H-cy-1.xyz]

77
-2770.04442275
Mn	-0.144919	-0.285331	0.378004
O	-0.510652	-0.441852	3.275797
N	0.015595	1.995828	0.043186
C	-0.381530	-0.292194	2.117176
C	-0.393262	-2.010494	0.498694
O	-0.609242	-3.148178	0.682646
C	-1.083885	2.802813	0.675437
C	-2.426816	2.463484	0.004078
H	-0.270327	1.709573	-0.897373
C	2.522470	1.973326	-0.391820
C	1.253307	2.821845	-0.176278
C	-3.020709	1.095180	0.314455
C	2.955661	1.088239	0.780931
P	2.039698	-0.504632	0.712311
H	-2.656683	-0.874654	-0.059579
H	-1.959712	0.104110	-1.172574
H	-3.164471	0.958706	1.389478
H	-4.010835	1.028954	-0.154302
H	-3.163961	3.221765	0.279884
H	-2.308370	2.550489	-1.080820
H	-0.888799	3.850216	0.451213
H	1.413068	3.386913	0.742012
H	2.411639	1.361101	-1.290835
H	3.336425	2.675744	-0.594772
H	4.031417	0.893456	0.740581
H	2.746486	1.568286	1.741692
H	2.484455	-1.146927	1.893639
H	2.838132	-1.222245	-0.210938
N	-2.155933	0.003692	-0.171374
C	-1.174913	2.679194	2.217788
C	0.144777	2.900266	2.981234
C	-0.520918	5.268425	3.624088
C	0.585934	4.369464	3.060716
C	-2.247563	3.617988	2.817177
C	-1.824160	5.092033	2.836520
H	-0.702590	5.004987	4.675628
H	0.858334	4.739466	2.065267
H	0.934851	2.277986	2.555384
H	-1.493915	1.662081	2.437095
H	-3.207410	3.501744	2.306026
H	-2.621335	5.701608	3.278507
H	-2.417835	3.297431	3.853791
H	-1.685511	5.459710	1.810777
H	-0.201116	6.317287	3.611950
H	1.490579	4.447762	3.675895
H	-0.006503	2.532122	4.004287
C	1.212154	3.876399	-1.341123
C	0.917436	3.290055	-2.746376
C	-1.035387	4.867230	-3.121813
C	-0.528682	3.428289	-3.237092
C	0.463953	5.219380	-1.109183
C	-0.960385	5.346355	-1.670049
H	-0.418738	5.519875	-3.756421
H	-1.185495	2.762334	-2.667224
H	1.203572	2.236162	-2.775444
H	2.263004	4.182505	-1.370471
H	0.481942	5.476608	-0.043813
H	-1.274003	6.394885	-1.597106
H	1.061351	5.993346	-1.609646
H	-1.676824	4.772863	-1.075723
H	-2.063724	4.943668	-3.494714
H	-0.584329	3.088868	-4.278245
H	1.561630	3.810027	-3.467315
O	0.007643	-0.042650	-1.622677
C	-0.563448	-0.324843	-3.911805
C	0.299845	-0.836136	-2.741125
H	-1.627346	-0.426344	-3.667246
H	-0.359399	0.733487	-4.095760
H	-0.373396	-0.877180	-4.840038
C	1.786740	-0.711921	-3.135869
C	-0.020687	-2.323930	-2.514507
H	2.430243	-1.059990	-2.323154
H	2.022185	-1.303876	-4.028903
H	2.041645	0.331343	-3.347773
H	0.120235	-2.904902	-3.433753
H	0.627202	-2.753401	-1.745909
H	-1.059289	-2.448576	-2.190800
