# Supplementary material for: HiREX: High-Throughput Reactivity Exploration for Extended Databases of Transition-Metal Catalysts
Source: J Chem Inf Model. 2023 Sep 22;63(19):6081–94. doi: 10.1021/acs.jcim.3c00660 (PMC10565810; doi:10.1021/acs.jcim.3c00660)
Supplement: Supplementary file 2 — ci3c00660_si_002.zip [file ci3c00660_si_002.zip › SI_structures/Reference_structures/OCCH3CH3CH3-PNN-pincer-H-iPr-1.xyz]

63
-2536.52525125
Mn	1.045969	-0.837848	0.181536
O	0.387921	-3.544657	1.090378
N	-1.118613	0.328420	0.042588
C	0.567406	-2.436887	0.746209
C	2.676417	-1.435494	0.168113
O	3.762468	-1.879903	0.160511
C	-2.143035	-0.175385	-0.920844
C	-1.526752	-0.599597	-2.260491
H	-0.471904	0.942064	-0.469708
C	-0.820451	1.601538	2.222141
C	-1.771709	1.175882	1.093439
C	-0.548260	-1.763246	-2.321163
C	-0.243712	0.466775	3.075600
P	1.291619	-0.156507	2.286983
H	1.455191	-2.068934	-2.066638
H	1.060088	-0.494783	-2.276533
H	-0.894896	-2.621691	-1.743024
H	-0.457898	-2.088218	-3.365606
H	-2.354862	-0.818521	-2.938861
H	-1.024674	0.279913	-2.687000
H	-2.765434	0.674025	-1.217738
H	-2.536823	0.552645	1.564452
H	-0.012648	2.222457	1.814059
H	-1.400976	2.251901	2.883152
H	-0.022474	0.815710	4.088545
H	-0.954941	-0.362042	3.157988
H	1.756505	-1.093496	3.241609
H	2.165788	0.911199	2.603125
N	0.774130	-1.357163	-1.811864
C	-3.160657	-1.160754	-0.279233
C	-4.122824	-1.731607	-1.328576
H	-4.549394	-0.945097	-1.961629
H	-3.629433	-2.459186	-1.981992
H	-4.954397	-2.246389	-0.835880
C	-2.576194	-2.276479	0.585288
H	-3.777457	-0.546503	0.387352
H	-1.926803	-1.879471	1.367243
H	-3.387477	-2.831435	1.070679
H	-1.992857	-2.992698	0.003737
C	-2.477499	2.475636	0.551233
C	-1.757517	3.114846	-0.642065
H	-0.688793	3.235275	-0.446488
H	-1.862804	2.528236	-1.560515
H	-2.174117	4.107620	-0.843116
C	-3.988541	2.335957	0.307949
H	-2.393171	3.198816	1.370801
H	-4.484812	1.881157	1.172329
H	-4.435882	3.325044	0.155353
H	-4.233119	1.733469	-0.571233
O	1.361915	0.962329	-0.610893
C	2.052754	3.049678	-1.496165
C	2.508939	1.666964	-0.995318
H	1.323170	2.930766	-2.304436
H	1.571364	3.605354	-0.684640
H	2.890123	3.649709	-1.871519
C	3.486226	1.865449	0.179035
C	3.253043	0.950269	-2.143963
H	3.850858	0.903937	0.550864
H	4.356432	2.462581	-0.118492
H	2.984985	2.382940	1.002956
H	4.138685	1.509926	-2.467300
H	3.583316	-0.044677	-1.832582
H	2.595199	0.839973	-3.014649
