# Supplementary material for: HiREX: High-Throughput Reactivity Exploration for Extended Databases of Transition-Metal Catalysts
Source: J Chem Inf Model. 2023 Sep 22;63(19):6081–94. doi: 10.1021/acs.jcim.3c00660 (PMC10565810; doi:10.1021/acs.jcim.3c00660)
Supplement: Supplementary file 2 — ci3c00660_si_002.zip [file ci3c00660_si_002.zip › SI_structures/Reference_structures/OCCH3CH3CH3-PNN-pincer-H-ph-1.xyz]

65
-2762.78739384
Mn	-0.107436	-0.216208	0.330048
O	-0.760418	-0.626276	3.154751
N	-0.078460	2.072376	0.077984
C	-0.464304	-0.376646	2.047661
C	-0.166152	-1.956237	0.263203
O	-0.226450	-3.128156	0.264107
C	-1.200531	2.879033	0.625400
C	-2.561855	2.377794	0.119938
H	-0.315179	1.781985	-0.878163
C	2.422186	2.233582	-0.430658
C	1.121052	2.964984	-0.073713
C	-2.976059	0.974209	0.529314
C	2.972691	1.340382	0.685851
P	2.105587	-0.286864	0.651457
H	-2.575419	-0.950554	-0.018844
H	-2.112528	0.135609	-1.142363
H	-2.885178	0.841493	1.610910
H	-4.029460	0.824373	0.263317
H	-3.328686	3.075733	0.464904
H	-2.560195	2.444996	-0.976252
H	-1.115993	3.891537	0.207695
H	1.272687	3.456654	0.890785
H	2.268493	1.654095	-1.347030
H	3.160736	3.008148	-0.660835
H	4.048180	1.181871	0.566173
H	2.815619	1.802545	1.665898
H	2.624882	-0.906251	1.813886
H	2.898803	-0.958864	-0.306739
N	-2.136060	-0.040737	-0.136987
C	-1.132812	3.057538	2.137390
C	-0.113242	2.512149	2.922908
C	-0.061052	2.744698	4.298684
C	-1.031128	3.531034	4.917120
C	-2.049181	4.093234	4.142837
C	-2.092807	3.863872	2.769075
H	0.640104	1.893520	2.456853
H	0.739703	2.302999	4.884782
H	-0.994059	3.709530	5.987597
H	-2.807632	4.716058	4.608321
H	-2.880081	4.326842	2.181130
C	0.860661	4.046594	-1.114436
C	1.005379	5.400030	-0.794051
C	0.791020	6.387319	-1.758622
C	0.428025	6.028625	-3.057428
C	0.282083	4.678215	-3.386131
C	0.497725	3.695004	-2.421745
H	1.281967	5.681041	0.218863
H	0.901707	7.434685	-1.493117
H	0.257972	6.794864	-3.807942
H	0.001584	4.390524	-4.395383
H	0.384171	2.646519	-2.679133
O	0.098257	0.162236	-1.643591
C	0.310745	0.238296	-4.006923
C	0.189214	-0.669611	-2.768556
H	-0.555911	0.905963	-4.068196
H	1.212121	0.856256	-3.936654
H	0.363941	-0.338874	-4.937482
C	1.428817	-1.582003	-2.704519
C	-1.067719	-1.551523	-2.932790
H	1.363853	-2.271838	-1.858788
H	1.535774	-2.180320	-3.617116
H	2.334044	-0.978280	-2.585279
H	-1.009439	-2.176569	-3.831707
H	-1.193720	-2.215976	-2.073852
H	-1.964336	-0.926359	-3.021919
