# Supplementary material for: HiREX: High-Throughput Reactivity Exploration for Extended Databases of Transition-Metal Catalysts
Source: J Chem Inf Model. 2023 Sep 22;63(19):6081–94. doi: 10.1021/acs.jcim.3c00660 (PMC10565810; doi:10.1021/acs.jcim.3c00660)
Supplement: Supplementary file 2 — ci3c00660_si_002.zip [file ci3c00660_si_002.zip › SI_structures/Reference_structures/OCCH3CH3CH3-PNN-pincer-H-tBut-1.xyz]

69
-2615.15866246
Mn	-0.041050	-0.228230	0.461884
O	-0.841446	-0.479734	3.261131
N	0.031978	2.058497	0.061863
C	-0.550434	-0.262715	2.141910
C	-0.161711	-1.961483	0.574105
O	-0.280143	-3.119772	0.721389
C	-1.117116	2.873485	0.595602
C	-2.440797	2.394371	-0.026166
H	-0.225853	1.732424	-0.871784
C	2.551211	2.088129	-0.160856
C	1.257851	2.918336	-0.182377
C	-2.913310	0.956869	0.174303
C	2.888600	1.395686	1.165794
P	2.085872	-0.259602	1.145330
H	-2.398641	-0.939961	-0.360525
H	-1.723217	0.171735	-1.333355
H	-3.075284	0.719612	1.224321
H	-3.878926	0.850060	-0.337084
H	-3.237507	3.061120	0.317472
H	-2.369641	2.559295	-1.109774
H	-0.991511	3.860677	0.165890
H	1.296308	3.623200	0.649622
H	2.488860	1.336262	-0.952104
H	3.380461	2.749089	-0.416877
H	3.969715	1.273475	1.277811
H	2.529686	1.960723	2.027672
H	2.386971	-0.764192	2.434041
H	3.048547	-0.988132	0.407865
N	-1.950626	-0.026843	-0.356721
C	-1.181457	3.193073	2.153780
C	0.128302	2.920706	2.909878
H	0.947805	3.553347	2.562073
H	-0.018656	3.142613	3.972611
H	0.437866	1.880050	2.830798
C	-2.318335	2.484117	2.917317
H	-3.299352	2.691804	2.481741
H	-2.181875	1.407328	2.977117
H	-2.338990	2.861092	3.945873
C	-1.470411	4.707919	2.251269
H	-0.656724	5.296702	1.813324
H	-2.395823	4.971703	1.725843
H	-1.583423	5.016017	3.296323
C	1.239546	3.793794	-1.508134
C	1.538133	2.926161	-2.743350
H	0.884700	2.052191	-2.769307
H	1.382912	3.506598	-3.659108
H	2.569612	2.565645	-2.757025
C	2.311763	4.896009	-1.373717
H	2.119194	5.528991	-0.499624
H	3.326081	4.499401	-1.285630
H	2.294083	5.540432	-2.259281
C	-0.084384	4.528944	-1.795748
H	-0.919660	3.843494	-1.958483
H	-0.354919	5.240235	-1.009796
H	0.034328	5.105509	-2.719503
O	0.453876	-0.087714	-1.488041
C	-0.586650	-1.966012	-2.664610
C	0.671002	-1.094856	-2.442507
H	-0.869897	-2.497346	-1.753125
H	-1.432101	-1.342272	-2.978341
H	-0.421784	-2.717084	-3.446281
C	1.015744	-0.421239	-3.785038
C	1.848562	-2.009983	-2.052643
H	1.933363	0.167385	-3.695462
H	1.160865	-1.160371	-4.581606
H	0.207477	0.252578	-4.089025
H	2.059960	-2.747836	-2.835796
H	2.751839	-1.411469	-1.897298
H	1.638184	-2.555637	-1.129655
