# Supplementary material for: HiREX: High-Throughput Reactivity Exploration for Extended Databases of Transition-Metal Catalysts
Source: J Chem Inf Model. 2023 Sep 22;63(19):6081–94. doi: 10.1021/acs.jcim.3c00660 (PMC10565810; doi:10.1021/acs.jcim.3c00660)
Supplement: Supplementary file 2 — ci3c00660_si_002.zip [file ci3c00660_si_002.zip › SI_structures/Reference_structures/OCCH3CH3CH3-PNN-pincer-iPr-1.xyz]

81
-2772.26897205
Mn	-0.045100	-0.369500	-0.370600
O	-0.105100	1.332200	2.167800
N	0.023500	1.447000	-1.119400
C	-0.090000	0.692300	1.233900
C	-0.143500	-2.265000	-0.410000
O	-0.199200	-3.394700	-0.452400
C	-1.131100	2.352200	-0.845300
C	-2.526100	1.710800	-0.914100
H	0.008800	1.337600	-2.125600
C	2.611800	1.589400	-0.846300
C	1.238300	2.289800	-0.855600
C	-2.775600	0.710600	0.238200
C	2.863300	0.829600	0.475800
P	2.052500	-0.793000	0.498400
H	-2.480900	1.243700	1.140400
H	-3.858600	0.573200	0.307400
H	-3.254100	2.523400	-0.795500
H	-2.683700	1.288900	-1.896300
H	-1.029800	2.832100	0.131500
H	-1.121400	3.153700	-1.591600
H	1.284800	3.057600	-1.639900
H	1.133500	2.817200	0.097300
H	2.705800	0.941900	-1.712100
H	3.381000	2.364400	-0.932100
H	3.936700	0.706200	0.611500
H	2.502100	1.431800	1.311300
N	-2.095000	-0.644700	0.172500
C	-2.072300	-1.302900	1.612200
C	-2.910000	-0.601900	2.735600
H	-2.500400	0.379500	2.975100
H	-3.950600	-0.491300	2.434200
H	-2.879900	-1.193500	3.652900
C	-2.350400	-2.839900	1.777000
H	-1.038300	-1.218700	1.950100
H	-2.097700	-3.415900	0.895100
H	-1.746900	-3.220700	2.607200
H	-3.396200	-3.028200	2.020800
C	-2.952100	-1.530100	-0.769200
C	-4.411200	-1.863800	-0.301300
H	-4.538300	-1.790200	0.773100
H	-5.129900	-1.183400	-0.759800
H	-4.654700	-2.880400	-0.612600
C	-3.154400	-1.064400	-2.234000
H	-2.448600	-2.491300	-0.861700
H	-2.224600	-0.670100	-2.607600
H	-3.456900	-1.913500	-2.851900
H	-3.926000	-0.300000	-2.319100
C	2.032100	-1.243100	2.264800
C	1.490700	-2.671200	2.543300
H	0.567400	-2.840700	2.001000
H	2.222000	-3.426600	2.248000
H	1.288100	-2.786200	3.610500
C	3.432600	-1.131600	2.945000
H	1.384100	-0.548100	2.797800
H	3.909300	-0.180600	2.714000
H	3.316000	-1.195800	4.028700
H	4.087400	-1.943500	2.622800
C	3.210400	-1.951600	-0.301500
C	2.675600	-3.323200	-0.785000
H	2.120100	-3.818000	0.007200
H	2.050100	-3.209700	-1.663100
H	3.516200	-3.969800	-1.049200
C	4.141800	-1.351200	-1.385200
H	3.912700	-2.223300	0.497100
H	4.733600	-0.537000	-0.973100
H	4.835600	-2.117000	-1.738200
H	3.571300	-0.986500	-2.229700
O	0.967500	-0.692700	-1.969900
C	-0.185600	0.117100	-4.113300
C	0.488800	-1.043300	-3.309800
H	-1.131600	0.423500	-3.683000
H	0.477600	0.985200	-4.135300
H	-0.370300	-0.188000	-5.145000
C	1.806800	-1.324000	-4.113000
C	-0.291000	-2.385800	-3.427100
H	2.331000	-2.182800	-3.690400
H	1.581400	-1.547000	-5.157100
H	2.466600	-0.454600	-4.077300
H	-0.606800	-2.539300	-4.461100
H	0.344500	-3.223000	-3.137600
H	-1.165000	-2.402600	-2.794200
