# Supplementary material for: HiREX: High-Throughput Reactivity Exploration for Extended Databases of Transition-Metal Catalysts
Source: J Chem Inf Model. 2023 Sep 22;63(19):6081–94. doi: 10.1021/acs.jcim.3c00660 (PMC10565810; doi:10.1021/acs.jcim.3c00660)
Supplement: Supplementary file 2 — ci3c00660_si_002.zip [file ci3c00660_si_002.zip › SI_structures/Reference_structures/OCCH3CH3CH3-PNN-pincer-iPr-CF3-1.xyz]

87
-3446.26780836
Mn	-0.124800	-0.458300	-0.167500
O	-0.304300	0.623700	2.670600
N	-0.109600	1.437000	-0.750200
C	-0.219200	0.245100	1.607500
C	-0.193100	-2.350800	-0.198000
O	-0.215600	-3.482500	-0.212600
C	-1.098600	2.408700	-0.131600
C	-2.553800	1.882200	-0.137500
H	-0.513100	1.318900	-1.679800
C	2.538500	1.468800	-0.882700
C	1.179700	2.190600	-1.055400
C	-2.809700	0.628100	0.727000
C	2.772600	0.825300	0.495400
P	2.035700	-0.821000	0.579600
H	-2.502000	0.901900	1.732600
H	-3.895500	0.529900	0.790900
H	-3.198500	2.677000	0.251800
H	-2.863200	1.734700	-1.165700
H	-1.167700	3.215200	-0.876100
H	1.241800	3.038000	-0.368800
H	2.660100	0.739000	-1.675000
H	3.330200	2.215200	-1.011600
H	3.848800	0.750800	0.661500
H	2.362300	1.457700	1.278900
N	-2.198400	-0.711500	0.337400
C	-2.305000	-1.682000	1.602100
C	-3.187500	-1.216500	2.814100
H	-2.747600	-0.355000	3.316100
H	-4.198800	-0.972200	2.490900
H	-3.248400	-2.020200	3.552200
C	-2.675100	-3.198200	1.405400
H	-1.297900	-1.726600	2.016000
H	-2.403700	-3.585800	0.430500
H	-2.143700	-3.789800	2.156900
H	-3.741600	-3.366600	1.550700
C	-3.060300	-1.289100	-0.793500
C	-4.586600	-1.492400	-0.497100
H	-4.761700	-1.916600	0.485300
H	-5.125800	-0.545600	-0.555700
H	-5.008600	-2.169900	-1.242700
C	-3.028100	-0.508200	-2.129400
H	-2.667000	-2.276800	-1.027000
H	-3.203400	-1.191000	-2.962500
H	-3.797800	0.262200	-2.166700
H	-2.057700	-0.046600	-2.231400
C	2.167800	-1.215200	2.358800
C	1.546500	-2.581800	2.747900
H	0.524600	-2.657900	2.387800
H	2.132800	-3.401700	2.333200
H	1.532900	-2.676800	3.836000
C	3.621800	-1.164400	2.918300
H	1.645900	-0.446500	2.924500
H	4.138100	-0.264400	2.589100
H	3.583200	-1.148400	4.010000
H	4.193600	-2.039400	2.610400
C	3.185600	-1.959000	-0.258400
C	2.646500	-3.335600	-0.713200
H	2.184600	-3.863300	0.119800
H	1.931600	-3.220100	-1.518800
H	3.471700	-3.951100	-1.077400
C	4.098700	-1.360500	-1.363900
H	3.912300	-2.222300	0.517700
H	4.662600	-0.509900	-0.983200
H	4.820700	-2.111900	-1.689300
H	3.521100	-1.049600	-2.225900
C	-0.742200	3.225800	1.168100
F	-0.712700	4.679000	0.813100
F	-1.752100	3.089500	2.258800
F	0.586600	2.929500	1.771600
C	1.206400	2.867300	-2.474500
F	1.617400	1.914600	-3.544500
F	-0.098200	3.473100	-2.868800
F	2.210900	3.973900	-2.474600
O	0.764300	-0.668300	-1.862700
C	-0.471700	-0.171000	-4.067800
C	0.273900	-1.200000	-3.147100
H	-0.596400	0.786900	-3.575900
H	0.082500	0.011100	-4.992300
H	-1.452800	-0.548400	-4.357800
C	1.591100	-1.518100	-3.941100
C	-0.481800	-2.562000	-3.136900
H	2.174000	-2.280000	-3.426900
H	1.359800	-1.894500	-4.940500
H	2.198700	-0.617700	-4.041400
H	-0.742500	-2.852000	-4.158000
H	0.138200	-3.352400	-2.717300
H	-1.397400	-2.498200	-2.568700
